# Supplementary material for: Dynamic Transcriptional Landscape of Mycobacterium smegmatis under Cold Stress
Source: Int J Mol Sci. 2023 Aug 11;24(16):12706. doi: 10.3390/ijms241612706 (PMC10454040; doi:10.3390/ijms241612706)
Supplement: Supplementary file 1 [file ijms-24-12706-s001.zip]

Archive with 8 entries (8 files):
- Suppl_figure_S1.tif
- Suppl_figure_S2.tif
- Supplementary_table_S1.xlsx
- Supplementary_table_S2.xlsx
- Supplementary_table_S3.xlsx
- Supplementary_table_S4.xlsx
- Supplementary_table_S5.xlsx
- Supplementary_table_S6.xlsx
