# Supplementary material for: Dynamic Transcriptional Landscape of Mycobacterium smegmatis under Cold Stress
Source: Int J Mol Sci. 2023 Aug 11;24(16):12706. doi: 10.3390/ijms241612706 (PMC10454040; doi:10.3390/ijms241612706)
Supplement: Supplementary file 1 [file ijms-24-12706-s001.zip › Supplementary_table_S1.xlsx]

## Sheet: Sheet1
	% overall alighnment rate	Mapped fragments ALL	Mapped fragments rRNA	% mapped rRNA fragments (of all mapped fragments)	Mapped fragments CDS	% mapped CDS fragments (of all mapped fragments)
H0_rep_1	99.8	5128275	2673813	52.1386	2361963	46.0577
H0_rep_2	99.7	7614185	4785771	62.8534	2689593	35.3235
H0_rep_3	99.7	8770330	4987551	56.8685	3562616	40.6212
H2_rep_1	99.7	5856936	3255596	55.5853	2480701	42.3549
H2_rep_2	99.7	6980532	3818288	54.6991	3016018	43.2061
H2_rep_3	99.7	6244003	3052049	48.8797	3060848	49.0206
H5_rep_1	99.6	6370976	4684730	73.5324	1560370	24.4919
H5_rep_2	99.6	6696371	5245684	78.3362	1336472	19.9582
H5_rep_3	99.7	5069125	3233373	63.7856	1710468	33.7429
H24_rep_1	99.6	6623090	4300174	64.927	2188422	33.0423
H24_rep_2	99.6	6839302	4528592	66.2142	2166489	31.677
H24_rep_3	99.4	6279463	4436310	70.6479	1726431	27.4933
