# Supplementary material for: Dynamic Transcriptional Landscape of Mycobacterium smegmatis under Cold Stress
Source: Int J Mol Sci. 2023 Aug 11;24(16):12706. doi: 10.3390/ijms241612706 (PMC10454040; doi:10.3390/ijms241612706)
Supplement: Supplementary file 1 [file ijms-24-12706-s001.zip › Supplementary_table_S2.xlsx]

## Sheet: H2_H0
Locus	Name	Product	log2FoldChange	padj
MSMEG_0001	dnaN	DNA polymerase III, beta subunit	0.629064	6.60109e-05
MSMEG_0002	MSMEG_0002	6-phosphogluconate dehydrogenase, decarboxylating	0.576118	1.2841e-05
MSMEG_0003	MSMEG_0003	DNA replication and repair protein RecF	0.673627	3.11658e-05
MSMEG_0004	MSMEG_0004	hypothetical protein	0.331073	0.140399
MSMEG_0005	gyrB	DNA gyrase, B subunit	0.771815	1.04385e-09
MSMEG_0006	gyrA	DNA gyrase, A subunit	0.577503	5.06067e-05
MSMEG_0007	MSMEG_0007	conserved hypothetical protein	0.517617	0.000799033
MSMEG_0009	MSMEG_0009	hypothetical protein	0.0347886	0.925459
MSMEG_0011	MSMEG_0011	FAD-binding 9, siderophore-interacting	-0.252595	0.532405
MSMEG_0012	MSMEG_0012	ferric enterobactin transport system permease protein FepD	0.00474702	0.988847
MSMEG_0013	MSMEG_0013		-0.610805	0.179615
MSMEG_0015	MSMEG_0015	ferric enterobactin transport ATP-binding protein FepC	-0.941666	0.0249762
MSMEG_0014	MSMEG_0014	Formyl transferase	-0.327064	0.464805
MSMEG_0017	MSMEG_0017	ABC transporter, permease/ATP-binding protein	-0.163696	0.78132
MSMEG_1209	MSMEG_1209	glycosidase	7.37469	5.1255e-211
MSMEG_0019	MSMEG_0019	amino acid adenylation	-0.607976	0.0784393
MSMEG_1208	MSMEG_1208	glycosyltransferase, group I	7.26302	2.36429e-66
MSMEG_0021	panD	aspartate 1-decarboxylase	-0.551075	0.376694
MSMEG_0022	MSMEG_0022	L-ornithine 5-monooxygenase	-0.540264	0.145232
MSMEG_0023	MSMEG_0023	conserved hypothetical protein	0.380285	0.0554574
MSMEG_0024	MSMEG_0024	peptidyl-prolyl cis-trans isomerase B	-0.257444	0.0942549
MSMEG_0025	MSMEG_0025	conserved hypothetical protein	0.0384863	0.916634
MSMEG_0026	MSMEG_0026	putative membrane protein	0.458164	0.0493711
MSMEG_0027	MSMEG_0027	conserved hypothetical protein	-0.0351901	0.898463
MSMEG_0029	MSMEG_0029	anthranilate synthase component 2	0.266128	0.462159
MSMEG_0028	MSMEG_0028	serine-threonine protein kinase	-0.564076	0.00169766
MSMEG_0030	pknA	serine/threonine protein kinase PknA	-0.274494	0.0746019
MSMEG_0031	MSMEG_0031	Penicillin binding protein transpeptidase domain protein	-0.410573	0.0279539
MSMEG_0032	MSMEG_0032	cell cycle protein, FtsW/RodA/SpoVE family protein	-0.526105	0.00429919
MSMEG_0033	MSMEG_0033	protein phosphatase 2C	0.0375282	0.818965
MSMEG_0034	MSMEG_0034	FHA domain protein	0.115339	0.571457
MSMEG_0035	MSMEG_0035	FHA domain protein	0.370122	0.0219329
MSMEG_0038	MSMEG_0038		0.392254	0.273858
MSMEG_0042	MSMEG_0042	TetR-family protein transcriptional regulator	-0.488735	0.234075
MSMEG_0043	MSMEG_0043	extradiol ring-cleavage dioxygenase, class III enzyme, subunit B	0.604647	0.0226137
MSMEG_0044	MSMEG_0044	hypothetical protein	0.412322	0.0529206
MSMEG_0045	MSMEG_0045	hypothetical protein	-0.268506	0.226417
MSMEG_3326	MSMEG_3326	carboxylate-amine ligase	6.97689	1.20251e-175
MSMEG_0047	MSMEG_0047	hypothetical protein	-0.0622328	0.824659
MSMEG_0048	MSMEG_0048	pyridoxamine 5'-phosphate oxidase family protein	-0.0309043	0.918082
MSMEG_0049	MSMEG_0049	pirin domain protein	-0.123873	0.712923
MSMEG_0050	MSMEG_0050	conserved hypothetical protein	0.230911	0.584359
MSMEG_3327	MSMEG_3327	hypothetical protein	6.87395	1.48774e-79
MSMEG_0052	MSMEG_0052	conserved hypothetical protein	-0.287773	0.380389
MSMEG_0054	MSMEG_0054	ISMsm2, transposase	-0.352462	0.224827
MSMEG_3328	MSMEG_3328	hypothetical protein	5.8392	1.51293e-59
MSMEG_1207	MSMEG_1207	glycosyltransferase, group I	5.36998	3.10133e-24
MSMEG_0056	MSMEG_0056	hypothetical protein	-0.678855	0.00950689
MSMEG_0894	MSMEG_0894	dihydrodipicolinate reductase	5.10783	8.82416e-76
MSMEG_1746	MSMEG_1746	6-hydroxy-D-nicotine oxidase	4.96405	3.46251e-33
MSMEG_3329	MSMEG_3329	hypothetical protein	4.61093	1.79687e-20
MSMEG_4409	MSMEG_4409	hypothetical protein	4.56545	1.21333e-05
MSMEG_3377	MSMEG_3377	hypothetical protein	4.14856	3.91528e-16
MSMEG_5549	MSMEG_5549	conserved hypothetical protein	4.11019	6.32264e-81
MSMEG_0063	MSMEG_0063	PE family protein	-0.884397	0.000136888
MSMEG_0064	MSMEG_0064	ppe family protein	-0.576338	0.00116235
MSMEG_3324	MSMEG_3324	hypothetical protein	4.09042	5.91809e-26
MSMEG_3715	MSMEG_3715	linear gramicidin synthetase subunit C	4.04544	5.13418e-72
MSMEG_0067	MSMEG_0067	conserved hypothetical protein	-0.971604	9.55538e-06
MSMEG_3330	MSMEG_3330	conserved domain protein	4.00795	6.9275e-21
MSMEG_0069	MSMEG_0069	translation initiation factor IF-2 protein	0.269488	0.158855
MSMEG_0070	MSMEG_0070	hypothetical protein	-0.484237	0.0804898
MSMEG_0071	MSMEG_0071	conserved hypothetical protein	-0.742108	0.000285086
MSMEG_0072	MSMEG_0072		-0.59145	0.557798
MSMEG_6903	MSMEG_6903	transcriptional regulator, PadR family protein	4.0054	2.1472e-16
MSMEG_1205	MSMEG_1205	cyclopropane-fatty-acyl-phospholipid synthase 1	4.0019	7.4728e-112
MSMEG_6904	MSMEG_6904	myo-inositol-1-phosphate synthase	3.98755	8.26967e-24
MSMEG_3714	MSMEG_3714	conserved hypothetical protein	3.8797	2.08907e-62
MSMEG_1206	MSMEG_1206	hypothetical protein	3.87496	1.59532e-26
MSMEG_3333	MSMEG_3333		3.87239	4.90663e-47
MSMEG_1747	MSMEG_1747	RNA polymerase sigma-7 factor	3.80726	1.52329e-14
MSMEG_2017	MSMEG_2017	transcriptional regulator, MerR family protein	3.79152	9.21563e-67
MSMEG_1203	MSMEG_1203	methoxy mycolic acid synthase 1	3.77801	6.55341e-41
MSMEG_3323	MSMEG_3323	conserved hypothetical protein	3.73098	4.26716e-16
MSMEG_0083	mycP1	membrane-anchored mycosin mycp1	-0.991773	1.10071e-06
MSMEG_2016	modA	molybdate ABC transporter, periplasmic molybdate-binding protein	3.61822	2.85486e-85
MSMEG_0085	MSMEG_0085	PTS system, Fru family protein, IIABC components	-0.911932	7.08583e-05
MSMEG_0086	MSMEG_0086	1-phosphofructokinase	0.0389356	0.932197
MSMEG_0087	MSMEG_0087	glucitol operon repressor	0.153365	0.722655
MSMEG_0088	ptsI	phosphoenolpyruvate-protein phosphotransferase	-0.611252	0.0570201
MSMEG_3331	MSMEG_3331	hypothetical protein	3.59519	3.88066e-24
MSMEG_0090	MSMEG_0090	conserved hypothetical protein	0.343105	0.131869
MSMEG_0091	MSMEG_0091	putative transcriptional regulator	0.291577	0.208401
MSMEG_0092	MSMEG_0092	probable transcriptional regulatory protein	-0.297055	0.104353
MSMEG_0093	MSMEG_0093	methyltransferase	-0.547171	0.00348014
MSMEG_0095	MSMEG_0095	methyltransferase	-0.571216	0.00652541
MSMEG_0096	MSMEG_0096	peroxisomal hydratase-dehydrogenase-epimerase	-0.377788	0.0785616
MSMEG_0097	MSMEG_0097	oxidoreductase, zinc-binding dehydrogenase family protein	0.281046	0.199209
MSMEG_0098	MSMEG_0098	methyltransferase	0.530171	0.0189431
MSMEG_0099	MSMEG_0099	conserved hypothetical protein	0.513897	0.164373
MSMEG_0101	MSMEG_0101	conserved hypothetical protein	-0.158084	0.717573
MSMEG_0100	MSMEG_0100	phosphotyrosine protein phosphatase ptpb	-0.584055	0.0142281
MSMEG_0102	MSMEG_0102	putative acyl-CoA dehydrogenase	-0.270791	0.293533
MSMEG_0103	MSMEG_0103	major facilitator family protein transporter	0.117435	0.849195
MSMEG_3722	MSMEG_3722	bifunctional coenzyme PQQ synthesis protein C/D	3.53365	7.15284e-07
MSMEG_0105	MSMEG_0105	DNA-binding response regulator, LuxR family protein	0.0441327	0.919978
MSMEG_0106	MSMEG_0106	sensory histidine kinase	-0.638882	0.187298
MSMEG_0107	MSMEG_0107	cell envelope-related function transcriptional attenuator common domain	-0.138765	0.568102
MSMEG_3332	MSMEG_3332	transcriptional regulator, TetR family protein	3.52104	6.20377e-36
MSMEG_3761	MSMEG_3761	putative Clp protease subunit	3.45172	2.76996e-17
MSMEG_0110	pntA	NAD(P) transhydrogenase, alpha subunit	-0.586896	0.000242045
MSMEG_0111	MSMEG_0111	putative magnesium transport protein	0.564013	0.0194341
MSMEG_3760	MSMEG_3760	conserved hypothetical protein	3.40144	1.98383e-17
MSMEG_0558	MSMEG_0558	conserved hypothetical protein	3.37522	4.31123e-29
MSMEG_0118	MSMEG_0118	conserved hypothetical protein	0.190402	0.802997
MSMEG_0119	MSMEG_0119	conserved hypothetical protein	0.669451	0.00256427
MSMEG_3727	MSMEG_3727	hypothetical protein	3.37023	2.89663e-27
MSMEG_2015	modB	molybdate ABC transporter, permease protein	3.34166	1.11352e-44
MSMEG_0122	MSMEG_0122	putative periplasmic solute-binding protein	0.791306	0.0142059
MSMEG_0124	MSMEG_0124	transcriptional regulator, GntR family protein	-0.374085	0.397725
MSMEG_0126	MSMEG_0126	mandelate racemase/muconate lactonizing enzyme	-0.0601919	0.870032
MSMEG_0127	MSMEG_0127	oxidoreductase, zinc-binding dehydrogenase family protein	-0.181193	0.59314
MSMEG_0128	MSMEG_0128	thioesterase superfamily protein	0.220661	0.556008
MSMEG_0129	MSMEG_0129	cyclase/dehydrase family protein	0.114695	0.594987
MSMEG_0406	MSMEG_0406	acyl-coA-dehydrogenase	3.33577	1.7687e-39
MSMEG_1748	MSMEG_1748	conserved hypothetical protein	3.3141	1.34406e-09
MSMEG_0132	MSMEG_0132	conserved hypothetical protein	-0.765993	4.2768e-06
MSMEG_5973	MSMEG_5973	hypothetical protein	3.28813	2.57553e-05
MSMEG_1540	MSMEG_1540	ATP-dependent RNA helicase	3.27964	5.33912e-23
MSMEG_5353	MSMEG_5353	putative methyltransferase	3.25714	1.32176e-14
MSMEG_2014	MSMEG_2014	molybdenum import ATP-binding protein ModC	3.24781	1.15486e-44
MSMEG_4736	MSMEG_4736	conserved hypothetical protein	3.13496	9.15225e-32
MSMEG_2721	hypB	hydrogenase accessory protein HypB	3.1214	1.23259e-09
MSMEG_5178	MSMEG_5178	integral membrane protein	3.12125	1.17506e-26
MSMEG_3325	MSMEG_3325	conserved hypothetical protein	3.0982	2.40087e-14
MSMEG_0141	MSMEG_0141	probable conserved mce associated transmembrane protein	-0.867241	0.0112747
MSMEG_1750	MSMEG_1750	hypothetical protein	3.08889	3.39936e-06
MSMEG_4303	MSMEG_4303	methyltransferase	3.00982	9.22223e-50
MSMEG_0145	MSMEG_0145	conserved hypothetical protein	-0.546826	0.165254
MSMEG_0144	MSMEG_0144	HNH endonuclease	0.382729	0.189351
MSMEG_0146	MSMEG_0146	mosc domain protein	0.814321	6.04338e-08
MSMEG_0147	MSMEG_0147	C-5 sterol desaturase	-0.457154	0.265092
MSMEG_0148	MSMEG_0148	transcriptional regulator, TetR family protein	-1.47836	0.0103325
MSMEG_0895	MSMEG_0895	bacterial regulatory protein, GntR family protein	2.99942	1.69845e-42
MSMEG_1786	MSMEG_1786	stas domain, putative	2.97766	2.02142e-21
MSMEG_1490	MSMEG_1490	3-oxoacyl-ACP synthase III	2.9736	2.62176e-06
MSMEG_0897	MSMEG_0897	conserved hypothetical protein	2.95298	2.28024e-45
MSMEG_0153	panE	2-dehydropantoate 2-reductase	-1.33505	0.0721888
MSMEG_0154	pyk	pyruvate kinase	-0.628383	0.403185
MSMEG_2718	MSMEG_2718	iron-sulfur cluster-binding protein, Rieske family protein, putative	2.92057	1.03248e-06
MSMEG_0156	MSMEG_0156	transcriptional regulator, LysR family protein	-1.46957	0.0336779
MSMEG_1929	MSMEG_1929	conserved hypothetical protein	2.86918	1.88617e-77
MSMEG_1489	MSMEG_1489	conserved hypothetical protein	2.83836	7.44784e-09
MSMEG_0159	MSMEG_0159	formate dehydrogenase, gamma subunit	-1.93291	0.128626
MSMEG_0160	MSMEG_0160	formate dehydrogenase, beta subunit	-1.06817	0.283555
MSMEG_0161	MSMEG_0161	formate dehydrogenase, alpha subunit	-1.77896	0.0770658
MSMEG_0162	MSMEG_0162	NAD-dependent formate dehydrogenase delta subunit	-2.25015	0.0489833
MSMEG_3713	MSMEG_3713	hypothetical protein	2.8268	3.99124e-19
MSMEG_0164	MSMEG_0164	transmembrane transport protein	-1.55783	0.0238748
MSMEG_0165	fdhD	formate dehydrogenase family protein accessory protein FdhD	-0.204178	0.720318
MSMEG_2454	MSMEG_2454	translation initiation inhibitor	2.80125	1.10373e-16
MSMEG_0584	MSMEG_0584	hypothetical protein	2.79113	9.00932e-22
MSMEG_0168	MSMEG_0168	formyl-coenzyme A transferase	-1.61192	0.0186303
MSMEG_0896	MSMEG_0896	integral membrane transport protein	2.78065	9.51029e-31
MSMEG_3731	MSMEG_3731	dipeptidase 2	2.75317	5.94314e-23
MSMEG_0172	MSMEG_0172	probable conserved transmembrane protein, putative	-0.432208	0.405631
MSMEG_0173	MSMEG_0173	hypothetical protein	-0.0239398	0.962048
MSMEG_0174	MSMEG_0174	putative inner membrane protein	-0.0343293	0.933058
MSMEG_3564	bfr	bacterioferritin	2.73743	5.58673e-38
MSMEG_0181	MSMEG_0181	alpha-ketoglutarate-dependent taurine dioxygenase	-1.00281	0.045485
MSMEG_0182	MSMEG_0182	epoxide hydrolase 1	0.362755	0.218357
MSMEG_0184	MSMEG_0184	transferase	0.384379	0.136746
MSMEG_0183	MSMEG_0183	conserved hypothetical protein	0.475605	0.552468
MSMEG_0185	MSMEG_0185	MmpL6 protein	0.329219	0.332282
MSMEG_0186	MSMEG_0186	MmpS2 protein	0.0501175	0.94488
MSMEG_0188	MSMEG_0188	MarR-family protein transcriptional regulator	0.666509	0.0143954
MSMEG_0187	MSMEG_0187	acetyltransferase	0.39652	0.191916
MSMEG_0190	MSMEG_0190	integral membrane transport protein	-0.137145	0.866824
MSMEG_0191	MSMEG_0191	BadF/BadG/BcrA/BcrD ATPase family protein	0.592704	0.320877
MSMEG_0192	MSMEG_0192	transcriptional regulator, RpiR family protein	0.00765762	0.986517
MSMEG_0193	MSMEG_0193	putative glucokinase regulator	-0.328077	0.34937
MSMEG_0194	MSMEG_0194	serine esterase, cutinase family protein	0.656531	0.0352542
MSMEG_4737	MSMEG_4737	conserved hypothetical protein	2.71772	2.39632e-19
MSMEG_0196	MSMEG_0196	putative dehydrogenase	0.49612	0.133197
MSMEG_6209	MSMEG_6209	conserved hypothetical protein	2.71412	1.39669e-10
MSMEG_3726	MSMEG_3726	alcohol dehydrogenase	2.70415	8.1503e-26
MSMEG_5971	MSMEG_5971	conserved hypothetical protein	2.67058	2.60267e-35
MSMEG_0200	MSMEG_0200	hypothetical protein	0.0847281	0.858464
MSMEG_0201	MSMEG_0201	hypothetical protein	0.214253	0.807626
MSMEG_0202	MSMEG_0202	IS196, tnpA protein	-0.603698	0.0725367
MSMEG_0203	MSMEG_0203	IS196, tnpR protein	0.16502	0.447141
MSMEG_0207	MSMEG_0207	MarR-family protein transcriptional regulator	1.00373	0.0463991
MSMEG_0898	MSMEG_0898	tagatose-1,6-bisphosphate aldolase GatY	2.65076	6.04693e-49
MSMEG_0208	MSMEG_0208	ribonuclease	-0.414076	0.390256
MSMEG_0209	MSMEG_0209	ribonuclease inhibitor	-0.934954	0.0229076
MSMEG_0210	MSMEG_0210	LprO protein	-0.722562	0.00016198
MSMEG_0211	MSMEG_0211	ABC transporter, ATP-binding protein	-0.554598	0.000275119
MSMEG_0212	MSMEG_0212	lyase	0.153401	0.565445
MSMEG_0213	MSMEG_0213	transcriptional regulator	0.557905	0.0634261
MSMEG_0214	MSMEG_0214	L-sorbosone dehydrogenase	0.771292	2.83546e-06
MSMEG_0215	MSMEG_0215	YhhW family protein	0.861316	2.40114e-08
MSMEG_0216	MSMEG_0216	3-hydroxyacyl-CoA dehydrogenase	0.908443	4.56609e-05
MSMEG_3723	pqqC	coenzyme PQQ biosynthesis protein C	2.64482	2.03687e-11
MSMEG_0218	MSMEG_0218	3-demethylubiquinone-9 3-methyltransferase	-0.205358	0.796966
MSMEG_0219	MSMEG_0219	RNA polymerase sigma-7 factor, family protein	0.721788	0.000567109
MSMEG_0220	MSMEG_0220	monoglyceride lipase	0.715985	0.00208582
MSMEG_0221	MSMEG_0221	secreted protein	0.213294	0.324935
MSMEG_0222	MSMEG_0222	conserved hypothetical protein	0.229836	0.243422
MSMEG_0223	MSMEG_0223	conserved hypothetical protein	0.110013	0.650113
MSMEG_0224	MSMEG_0224	O-methyltransferase MdmC	0.383896	0.0741631
MSMEG_0225	MSMEG_0225	MmpL4 protein	-0.263965	0.220858
MSMEG_1201	MSMEG_1201	hypothetical protein	2.64026	1.26846e-11
MSMEG_6225	MSMEG_6225	proton antiporter efflux pump	2.6294	7.25378e-70
MSMEG_4429	MSMEG_4429	hypothetical protein	2.61414	3.56072e-05
MSMEG_0229	ilvD	dihydroxy-acid dehydratase	-0.0577548	0.710189
MSMEG_0230	MSMEG_0230	conserved hypothetical protein	-0.353265	0.476611
MSMEG_0231	MSMEG_0231	conserved hypothetical protein	-0.849658	0.0188709
MSMEG_0232	MSMEG_0232	sugar transporter family protein	0.533372	0.123115
MSMEG_0233	MSMEG_0233	lipoprotein Lpps	0.607901	7.13225e-05
MSMEG_0234	MSMEG_0234	metallopeptidase	-0.464763	0.0352662
MSMEG_0235	MSMEG_0235	probable conserved membrane protein	-0.343131	0.346025
MSMEG_0557	MSMEG_0557	hypothetical protein	2.6109	6.06074e-11
MSMEG_0237	MSMEG_0237	ISMsm3, transposase	-0.896288	0.0420976
MSMEG_6128	MSMEG_6128	two-component system response regulator	2.5987	2.18564e-24
MSMEG_0239	MSMEG_0239	O-acetylhomoserine/O-acetylserine sulfhydrylase	-0.6976	1.60647e-06
MSMEG_0240	MSMEG_0240	conserved hypothetical protein	0.230333	0.293199
MSMEG_0241	MSMEG_0241	MmpL11 protein	0.213049	0.207277
MSMEG_0242	MSMEG_0242	conserved hypothetical protein	-0.211569	0.247499
MSMEG_5029	MSMEG_5029	alkanal monooxygenase alpha chain	2.59396	6.99163e-49
MSMEG_1976	MSMEG_1976	conserved hypothetical protein	2.58122	7.05154e-14
MSMEG_1970	MSMEG_1970	sigma factor	2.53271	8.082e-18
MSMEG_0245	MSMEG_0245	probable conserved transmembrane protein	-0.285311	0.404671
MSMEG_0247	MSMEG_0247	secreted peptidase	-0.941094	1.00734e-05
MSMEG_0248	MSMEG_0248	conserved hypothetical protein	-0.815936	0.00063063
MSMEG_0249	MSMEG_0249	integral membrane protein	-0.835096	0.00123555
MSMEG_0250	MSMEG_0250	membrane protein, MmpL family protein	0.778652	1.91476e-06
MSMEG_0251	MSMEG_0251	conserved hypothetical protein	0.518614	0.00790436
MSMEG_0252	trmB	tRNA (guanine-N(7)-)-methyltransferase	0.556661	0.00877921
MSMEG_0253	MSMEG_0253	conserved hypothetical protein	0.944522	0.000620529
MSMEG_0254	MSMEG_0254	conserved hypothetical protein	-0.0177402	0.950725
MSMEG_0255	MSMEG_0255	phosphoenolpyruvate carboxykinase	0.0112095	0.955311
MSMEG_0256	MSMEG_0256	conserved hypothetical protein	0.153176	0.651866
MSMEG_0257	MSMEG_0257	acyl-CoA synthase	0.513735	0.00408813
MSMEG_0259	MSMEG_0259	enoyl-CoA hydratase/isomerase	0.200617	0.482502
MSMEG_0260	MSMEG_0260	DNA-binding protein	0.277969	0.249531
MSMEG_0261	MSMEG_0261	p4 protein	-0.44061	0.072519
MSMEG_5392	kdpA	K+-transporting ATPase, A subunit	2.53129	1.58027e-11
MSMEG_3405	MSMEG_3405	methylenomycin A resistance protein	2.53108	3.29099e-05
MSMEG_0197	MSMEG_0197	nudix hydrolase	2.52082	7.28891e-09
MSMEG_0266	MSMEG_0266	arginine decarboxylase	-1.03473	0.0794527
MSMEG_0586	MSMEG_0586	stas domain, putative	2.51929	4.92603e-17
MSMEG_2453	MSMEG_2453	transcriptional regulator, GntR family protein	2.5179	1.2506e-30
MSMEG_0268	MSMEG_0268	transcriptional regulator, GntR family protein	-0.307652	0.480396
MSMEG_0269	MSMEG_0269	3-oxoacyl-[acyl-carrier-protein] reductase	-0.883557	0.00254929
MSMEG_0270	MSMEG_0270	aminoglycoside phosphotransferase	-0.898759	0.000275351
MSMEG_0271	MSMEG_0271	conserved hypothetical protein	-0.362695	0.48661
MSMEG_0276	MSMEG_0276	aldehyde-alcohol dehydrogenase	1.17547	0.0774764
MSMEG_0277	MSMEG_0277	putative aminotransferase	0.835138	0.128989
MSMEG_0198	MSMEG_0198	acyl-CoA dehydrogenase, C- domain protein	2.48885	1.91023e-14
MSMEG_0278	MSMEG_0278	hypothetical protein	-1.44245	0.0104305
MSMEG_2720	MSMEG_2720	NADH ubiquinone oxidoreductase, 2 kda subunit	2.45921	4.54239e-14
MSMEG_0281	MSMEG_0281	choline dehydrogenase	-0.905498	0.00759557
MSMEG_1743	MSMEG_1743	Fatty acid desaturase	2.44733	0.00877329
MSMEG_3898	thpD	ectoine hydroxylase	2.4466	2.0186e-24
MSMEG_0284	MSMEG_0284	ribosyldihydronicotinamide dehydrogenase (quinone)	-0.606691	0.126208
MSMEG_0285	MSMEG_0285	transcriptional regulator TetR family protein	0.227443	0.559301
MSMEG_0289	MSMEG_0289	alpha/beta hydrolase fold family protein	-0.170732	0.59577
MSMEG_0290	MSMEG_0290	acyltransferase, ws/dgat/mgat subfamily protein	-0.302654	0.266978
MSMEG_0291	MSMEG_0291	dioxygenase, TauD/TfdA family protein	-0.48424	0.32079
MSMEG_0293	MSMEG_0293	Rieske [2Fe-2S] domain protein	0.210749	0.663687
MSMEG_0294	fabG	3-oxoacyl-(acyl-carrier-protein) reductase	0.556781	0.238911
MSMEG_0295	MSMEG_0295	oxidoreductase, FAD-binding	0.467736	0.199399
MSMEG_0296	MSMEG_0296	transcriptional regulator, MarR family protein	0.742927	0.0532911
MSMEG_0299	MSMEG_0299	Rieske [2Fe-2S] domain protein	-0.0719624	0.931258
MSMEG_1968	MSMEG_1968	putative oxidoreductase	2.43831	6.51008e-13
MSMEG_0301	MSMEG_0301	oxidoreductase, FAD-binding	0.209236	0.496758
MSMEG_0302	MSMEG_0302	peptidase, S9A/B/C families	-0.279682	0.547994
MSMEG_0304	MSMEG_0304	acyl-CoA synthase	0.400384	0.152614
MSMEG_0305	MSMEG_0305	acyltransferase domain protein	0.64775	0.0142281
MSMEG_5393	kdpB	K+-transporting ATPase, B subunit	2.42914	6.02849e-08
MSMEG_0307	MSMEG_0307	transcriptional regulator, AraC family protein	-0.0334721	0.942353
MSMEG_0308	MSMEG_0308	dihydrofolate reductase	-0.586456	0.137207
MSMEG_0309	MSMEG_0309	aldehyde dehydrogenase family protein	-0.828079	7.81385e-05
MSMEG_0310	MSMEG_0310		0.203416	0.56013
MSMEG_0311	MSMEG_0311	glycosyltransferase	-0.154539	0.438109
MSMEG_5967	MSMEG_5967	glucose-methanol-choline oxidoreductase	2.42275	3.74418e-45
MSMEG_3582	lon	ATP-dependent protease La	2.38101	3.9836e-34
MSMEG_5107	MSMEG_5107	secreted protein	2.37409	4.00976e-16
MSMEG_0316	MSMEG_0316	putative NagC regulator	0.681613	0.0331023
MSMEG_0315	MSMEG_0315	probable conserved transmembrane protein	0.228798	0.346442
MSMEG_0317	MSMEG_0317	conserved hypothetical protein	0.536553	0.00157835
MSMEG_0319	MSMEG_0319	acyltransferase	0.0900974	0.74644
MSMEG_3724	pqqB	coenzyme PQQ biosynthesis protein B	2.36865	1.73547e-09
MSMEG_0320	MSMEG_0320	putative phosphotriesterase	-0.950657	0.0024672
MSMEG_3553	hydA	dihydropyrimidinase	2.35446	2.34182e-27
MSMEG_0322	MSMEG_0322		-0.266151	0.666295
MSMEG_0323	MSMEG_0323	acyl-CoA dehydrogenase, short-chain specific, putative	0.225848	0.540586
MSMEG_0324	MSMEG_0324	conserved hypothetical protein	-1.03978	0.0575241
MSMEG_0325	MSMEG_0325	conserved hypothetical protein	-0.796925	0.111376
MSMEG_0326	MSMEG_0326	AMP-dependent synthetase and ligase	-0.229794	0.651431
MSMEG_0327	MSMEG_0327	aldehyde dehydrogenase	-0.0329247	0.93516
MSMEG_0328	MSMEG_0328	hypothetical protein	0.47614	0.360262
MSMEG_0329	MSMEG_0329	FMN oxidoreductase	-0.440866	0.529973
MSMEG_0330	MSMEG_0330	transcriptional regulator, LuxR family protein	-0.699523	6.50535e-05
MSMEG_0331	MSMEG_0331	transcriptional regulator, LuxR family protein	0.293513	0.294035
MSMEG_0435	MSMEG_0435	allophanate hydrolase subunit 2	2.35411	2.72091e-17
MSMEG_4413	MSMEG_4413	hypothetical protein	2.35023	0.00445814
MSMEG_1751	MSMEG_1751	norsolorinic acid reductase	2.34659	5.36079e-12
MSMEG_6603	MSMEG_6603	NADH:flavin oxidoreductase/nadh oxidase	2.34497	3.13471e-06
MSMEG_1733	MSMEG_1733	conserved hypothetical protein	2.33748	0.000185876
MSMEG_3721	pqqE	coenzyme PQQ biosynthesis protein E	2.33572	1.9988e-08
MSMEG_6509	MSMEG_6509	ABC-type drug export system, ATP-binding protein	2.32946	2.15992e-11
MSMEG_1930	MSMEG_1930	DEAD/DEAH box helicase	2.32443	1.92722e-25
MSMEG_5682	MSMEG_5682	conserved hypothetical protein	2.31211	2.06451e-16
MSMEG_0341	MSMEG_0341	conserved hypothetical protein	0.0140266	0.971602
MSMEG_0342	MSMEG_0342	hypothetical protein	-0.158944	0.645033
MSMEG_0343	MSMEG_0343	TetR-family protein transcriptional regulator	-0.00608415	0.985269
MSMEG_0345	MSMEG_0345	conserved hypothetical protein	0.239615	0.648529
MSMEG_0346	MSMEG_0346	virulence factor	0.727719	0.0404541
MSMEG_0347	MSMEG_0347	virulence factor Mce family protein	0.650729	0.0324952
MSMEG_0348	MSMEG_0348	mce-family protein mce3c	0.107861	0.758372
MSMEG_0349	MSMEG_0349	virulence factor mce family protein	0.128297	0.704851
MSMEG_0350	MSMEG_0350	virulence factor Mce family protein	-0.0422178	0.931798
MSMEG_0351	MSMEG_0351	virulence factor mce family protein	-0.0819974	0.827124
MSMEG_0352	MSMEG_0352	conserved hypothetical protein	-0.319876	0.353862
MSMEG_0353	MSMEG_0353	conserved hypothetical protein	-0.638236	0.0944557
MSMEG_0354	MSMEG_0354	conserved hypothetical protein	-0.146711	0.774813
MSMEG_0355	MSMEG_0355	conserved hypothetical protein	-0.0719371	0.863193
MSMEG_0356	MSMEG_0356	acetyltransferase	0.220895	0.395941
MSMEG_6172	MSMEG_6172	hypothetical protein	2.31099	8.44556e-09
MSMEG_0358	MSMEG_0358	ribonucleoside-diphosphate reductase, beta subunit	0.281966	0.360009
MSMEG_0587	rhaU	L-rhamnose 1-epimerase	2.31063	2.98135e-05
MSMEG_0360	MSMEG_0360	conserved hypothetical protein	0.991279	5.72581e-08
MSMEG_0361	MSMEG_0361	Glycosyl hydrolase family protein 3	0.0554631	0.819647
MSMEG_0362	MSMEG_0362	amidohydrolase 2	0.559449	0.0996937
MSMEG_0363	MSMEG_0363	TetR-family protein regulatory protein	0.935104	1.86276e-08
MSMEG_0364	MSMEG_0364	hypothetical protein	0.164066	0.51064
MSMEG_0365	MSMEG_0365	conserved hypothetical protein	-0.255912	0.117437
MSMEG_1719	MSMEG_1719		2.30148	1.34174e-06
MSMEG_0367	MSMEG_0367	O-demethylpuromycin-O-methyltransferase	-0.876922	0.0281655
MSMEG_0368	MSMEG_0368	hypothetical protein	0.447248	0.0489892
MSMEG_0369	MSMEG_0369	hypothetical protein	-0.164947	0.465481
MSMEG_0370	MSMEG_0370	conserved hypothetical protein	-0.758385	1.50903e-07
MSMEG_0371	MSMEG_0371	MaoC like domain protein	-0.0867675	0.758761
MSMEG_0372	MSMEG_0372	oxidoreductase, short chain dehydrogenase/reductase family protein	0.318654	0.0559983
MSMEG_0373	MSMEG_0373	3-ketoacyl-CoA thiolase	-0.385225	0.0643368
MSMEG_0374	MSMEG_0374	glycolate oxidase subunit	-1.66902	0.102022
MSMEG_0375	MSMEG_0375	phospholipase D family protein	-1.07482	0.0605394
MSMEG_0376	MSMEG_0376	transcriptional regulator, AraC family protein	-0.629842	0.0454809
MSMEG_0377	MSMEG_0377	nitrile hydratase	-0.405266	0.327409
MSMEG_0378	nthA	nitrile hydratase, alpha subunit	0.18485	0.751896
MSMEG_0379	MSMEG_0379	nitrile hydratase activator P14k	0.0613619	0.945091
MSMEG_0380	MSMEG_0380	MmpS4 protein	0.732347	4.7438e-07
MSMEG_0381	mmpl4a	Mmp14a protein	0.235567	0.380739
MSMEG_0382	mmpL4b	putative transport protein	-0.471209	0.0534921
MSMEG_1977	MSMEG_1977	alcohol dehydrogenase	2.30085	2.49962e-14
MSMEG_0384	rfbA	glucose-1-phosphate thymidylyltransferase	0.339071	0.0979082
MSMEG_0385	MSMEG_0385	putative glycosyl transferase	0.35699	0.153019
MSMEG_0386	MSMEG_0386	NAD dependent epimerase/dehydratase family protein	-0.193702	0.281689
MSMEG_0387	MSMEG_0387	Rmt2 protein	0.726202	0.00238456
MSMEG_0388	tylF	Macrocin-O-methyltransferase	0.402551	0.0173386
MSMEG_0389	gtf1	putative glycosyl transferase	0.194412	0.150296
MSMEG_0390	MSMEG_0390	putative acyltransferase	-0.410549	0.073725
MSMEG_0391	MSMEG_0391	Rmt3 protein	0.107095	0.513046
MSMEG_0392	MSMEG_0392	putative glycosyl transferase	0.566441	0.0238151
MSMEG_0393	MSMEG_0393	Fmt protein	0.235193	0.337636
MSMEG_0394	MSMEG_0394	hypothetical protein	0.393984	0.028019
MSMEG_1589	MSMEG_1589	hypothetical protein	2.26157	2.76155e-07
MSMEG_0396	MSMEG_0396	hypothetical protein	0.728882	0.190507
MSMEG_0397	MSMEG_0397	IS196, tnpA protein	-0.957996	0.000887034
MSMEG_0398	MSMEG_0398	IS196, tnpR protein	0.161131	0.533031
MSMEG_0399	MSMEG_0399	conserved domain protein	-0.00262014	0.987536
MSMEG_0400	MSMEG_0400	peptide synthetase	-0.0293716	0.891891
MSMEG_0401	MSMEG_0401	putative non-ribosomal peptide synthase	-0.137039	0.62862
MSMEG_0402	MSMEG_0402	linear gramicidin synthetase subunit D	-0.236638	0.502121
MSMEG_0403	MSMEG_0403	integral membrane protein	-0.115898	0.746829
MSMEG_0404	MSMEG_0404	sigma associated protein	-0.0968513	0.815227
MSMEG_0405	MSMEG_0405	extra cytoplasmic sigma factor	0.672251	0.0246602
MSMEG_4430	MSMEG_4430	transcriptional regulator	2.25878	8.87455e-25
MSMEG_5355	MSMEG_5355	hypothetical protein	2.2566	8.69635e-17
MSMEG_0408	MSMEG_0408	type I modular polyketide synthase	-0.421103	0.0105455
MSMEG_0409	MSMEG_0409	Condensation domain protein	-0.641386	0.00012398
MSMEG_1031	MSMEG_1031	conserved hypothetical protein	2.25344	1.20993e-15
MSMEG_0411	MSMEG_0411	acyl-CoA synthase	-0.711392	0.00681096
MSMEG_0412	MSMEG_0412	conserved hypothetical protein	-0.215496	0.374354
MSMEG_0413	MSMEG_0413	conserved hypothetical protein	0.774615	0.0091491
MSMEG_0414	MSMEG_0414	oxidoreductase, 2OG-Fe(II) oxygenase family protein	-0.0811302	0.828803
MSMEG_0415	MSMEG_0415	NADH-fmn oxidoreductase	0.235443	0.419411
MSMEG_0416	MSMEG_0416	hypothetical protein	-0.0182233	0.94488
MSMEG_0589	rhaI	L-rhamnose isomerase	2.25068	1.62509e-07
MSMEG_3583	MSMEG_3583	monooxygenase	2.23002	2.57787e-13
MSMEG_1784	MSMEG_1784	type I topoisomerase	2.22587	5.20054e-05
MSMEG_5305	MSMEG_5305	choline dehydrogenase	2.21905	7.63918e-05
MSMEG_0826	thiC	thiamine biosynthesis protein ThiC	2.21484	4.47442e-19
MSMEG_0423	MSMEG_0423	conserved hypothetical protein	-0.241816	0.407671
MSMEG_0424	MSMEG_0424	Hsp2/alpha crystallin family protein	-0.396505	0.158233
MSMEG_0425	MSMEG_0425	putative membrane protein DcsA	-0.0808447	0.891872
MSMEG_0426	MSMEG_0426	transcriptional regulator, GntR family protein	-0.947186	0.116817
MSMEG_0427	nirB	nitrite reductase [NAD(P)H], large subunit	-1.03763	0.0189745
MSMEG_0429	MSMEG_0429	putative ferric uptake regulator	-0.164858	0.738181
MSMEG_0430	MSMEG_0430	ISMsm4, transposase	-0.406013	0.584425
MSMEG_0433	MSMEG_0433	nitrite extrusion protein	0.756237	0.0460441
MSMEG_5912	MSMEG_5912	succinic semialdehyde dehydrogenase	2.20532	2.30849e-35
MSMEG_5994	MSMEG_5994	putative acyl-CoA dehydrogenase	2.19795	4.84298e-09
MSMEG_1978	groL	chaperonin GroL	2.19343	1.81953e-10
MSMEG_0437	MSMEG_0437	conserved hypothetical integral membrane protein	0.309359	0.252578
MSMEG_0438	MSMEG_0438	Periplasmic binding protein	0.758334	7.67343e-05
MSMEG_5109	MSMEG_5109	conserved hypothetical protein	2.1907	7.46533e-20
MSMEG_0440	MSMEG_0440	hypothetical protein	-0.981825	0.00926352
MSMEG_0441	MSMEG_0441	conserved hypothetical protein, putative	-0.402235	0.149452
MSMEG_0443	MSMEG_0443	hydrolase, carbon-nitrogen family protein	-0.823918	0.0236416
MSMEG_3725	pqqA	coenzyme PQQ biosynthesis protein A	2.18509	0.000584989
MSMEG_0588	MSMEG_0588	putative rhamnose tranport protein, MFS family protein	2.17078	2.44803e-06
MSMEG_3730	MSMEG_3730	helix-turn-helix, Fis-type, putative	2.15974	9.22213e-24
MSMEG_0447	MSMEG_0447	conserved hypothetical protein	-0.839493	0.0177
MSMEG_0448	MSMEG_0448	transcriptional regulator, MarR family protein	0.599086	0.157575
MSMEG_0436	MSMEG_0436	allophanate hydrolase subunit 1	2.14782	7.0395e-20
MSMEG_2311	MSMEG_2311	conserved hypothetical protein	2.13657	1.42316e-19
MSMEG_0452	MSMEG_0452	inner membrane permease YgbN	0.811989	0.00773916
MSMEG_5993	MSMEG_5993	putative acyl-CoA dehydrogenase	2.13614	1.70637e-11
MSMEG_0454	MSMEG_0454	GntR-family protein transcriptional regulator	0.773425	0.000152335
MSMEG_0455	MSMEG_0455	aldehyde dehydrogenase	0.166568	0.450206
MSMEG_1982	MSMEG_1982	acyl-CoA synthase	2.12885	1.77481e-26
MSMEG_0457	MSMEG_0457	DNA topoisomerase IV subunit B	-0.613812	0.018847
MSMEG_0458	MSMEG_0458	two-component system sensor kinase	-0.0619409	0.897425
MSMEG_0459	MSMEG_0459	two-component system response regulator	-1.04807	0.0479518
MSMEG_2907	MSMEG_2907	putative oxidoreductase YeiQ	2.12413	9.05908e-09
MSMEG_0462	MSMEG_0462	MmpS4 protein	-0.518065	0.504242
MSMEG_0463	MSMEG_0463	MmpL4 protein	-0.0545059	0.882175
MSMEG_0465	MSMEG_0465	transcriptional regulator, TetR family protein	0.397057	0.0721859
MSMEG_0464	MSMEG_0464	phosphomethylpyrimidine kinase	0.295383	0.143017
MSMEG_0466	MSMEG_0466	hypothetical protein	-0.550671	0.236703
MSMEG_0471	MSMEG_0471	transcriptional regulator LysR family protein	-0.50056	0.43113
MSMEG_0470	MSMEG_0470	para-nitrobenzyl esterase	-0.100092	0.809963
MSMEG_0472	MSMEG_0472	putative lipoprotein	0.769863	0.0172313
MSMEG_0473	MSMEG_0473	transcriptional regulator, LuxR family protein	-0.614575	0.366386
MSMEG_0476	MSMEG_0476	chitin synthase	-0.668533	0.357213
MSMEG_0478	MSMEG_0478	secreted protein, putative	0.327246	0.453173
MSMEG_0477	MSMEG_0477	hypothetical protein	-0.268079	0.671716
MSMEG_0479	MSMEG_0479	hypothetical protein	0.0280155	0.959573
MSMEG_0480	MSMEG_0480	transcriptional regulator, GntR family protein	0.538036	0.212175
MSMEG_0481	MSMEG_0481	FAD dependent oxidoreductase	0.773948	0.165304
MSMEG_0482	MSMEG_0482	dihydroxy-acid dehydratase	0.988621	0.00878648
MSMEG_0483	MSMEG_0483	shikimate transporter	0.525777	0.165316
MSMEG_0484	MSMEG_0484	formamidase	-0.136729	0.645202
MSMEG_0485	MSMEG_0485	amidase	0.241644	0.517347
MSMEG_0486	MSMEG_0486	putative ABC transporter, periplasmic protein	0.782224	0.143684
MSMEG_0489	MSMEG_0489	racemase	-0.583913	0.492859
MSMEG_0490	MSMEG_0490	enoyl-CoA hydratase	-0.294938	0.615908
MSMEG_0491	MSMEG_0491	transcriptional regulator, LacI family protein	0.443442	0.0598509
MSMEG_0492	MSMEG_0492	conserved hypothetical protein	0.616186	0.13136
MSMEG_0497	MSMEG_0497	glycerol dehydratase large subunit	-1.48848	0.014171
MSMEG_0500	MSMEG_0500	regulator of polyketide synthase expression, putative	0.275849	0.505028
MSMEG_2908	MSMEG_2908	2-Keto-3-deoxy-gluconate kinase	2.11794	1.35995e-07
MSMEG_3584	MSMEG_3584	membrane protein, MmpL family protein	2.11517	0.00030604
MSMEG_0503	MSMEG_0503	DeoR-family protein transcriptional regulator	-0.178951	0.66489
MSMEG_0504	MSMEG_0504	carbohydrate kinase	-0.15459	0.675339
MSMEG_0120	MSMEG_0120	probable transcriptional regulatory protein	2.11359	5.84271e-19
MSMEG_0591	rhaB	rhamnulokinase	2.10333	6.21311e-11
MSMEG_5523	MSMEG_5523	peptidase	2.10099	8.15994e-19
MSMEG_6025	MSMEG_6025	conserved hypothetical protein	2.09886	1.42483e-19
MSMEG_0510	MSMEG_0510	D-tagatose-bisphosphate aldolase, class II, non-catalytic subunit	0.831037	0.137289
MSMEG_0511	MSMEG_0511	putative sugar isomerase, AgaS family protein	0.840898	0.0413948
MSMEG_0512	MSMEG_0512	BadF/BadG/BcrA/BcrD ATPase family protein	0.699554	0.14103
MSMEG_0513	MSMEG_0513	integral membrane protein	1.27135	0.0169894
MSMEG_0300	MSMEG_0300	amidohydrolase family protein	2.09757	3.94645e-14
MSMEG_2310	MSMEG_2310	monooxygenase	2.0904	1.27407e-24
MSMEG_5391	MSMEG_5391	hypothetical protein	2.09021	0.00146682
MSMEG_3709	MSMEG_3709	conserved hypothetical protein	2.09015	5.5474e-09
MSMEG_1749	MSMEG_1749	putative monooxygenase	2.08152	3.47234e-11
MSMEG_1455	MSMEG_1455	putative multidrug resistance protein	2.07947	6.18933e-11
MSMEG_0520	MSMEG_0520	porin	-0.744325	0.00332963
MSMEG_6175	MSMEG_6175	2-keto-3-deoxy-galactonokinase	2.07637	1.89959e-08
MSMEG_0522	MSMEG_0522	pp24 protein	-1.33913	0.0210083
MSMEG_0523	MSMEG_0523	DNA-binding protein	-0.140186	0.726935
MSMEG_0524	MSMEG_0524	short chain dehydrogenase	-0.182061	0.751322
MSMEG_0526	MSMEG_0526	oxidoreductase, GMC family protein	-0.781562	0.125714
MSMEG_0529	MSMEG_0529	probable serine/threonine-protein kinase PknK	-0.60436	0.00370869
MSMEG_5966	MSMEG_5966	oxidoreductase, short chain dehydrogenase/reductase family protein	2.06793	1.85697e-18
MSMEG_0531	MSMEG_0531	putative acyl-CoA dehydrogenase	-0.310657	0.251372
MSMEG_0532	MSMEG_0532	transcriptional regulator, TetR family protein	-0.0467131	0.900914
MSMEG_0533	MSMEG_0533	gp236 protein	-0.257344	0.660258
MSMEG_0534	MSMEG_0534	permease, major facilitator family protein	-0.0483937	0.946882
MSMEG_0535	MSMEG_0535	GntR-family protein transcriptional regulator	-0.869511	0.223348
MSMEG_0536	MSMEG_0536	intracellular protease, PfpI family protein	0.336598	0.485077
MSMEG_4963	MSMEG_4963	peptide synthetase ScpsB, putative	2.06711	3.69453e-07
MSMEG_0538	MSMEG_0538	regulatory protein, MarR	0.926156	4.81246e-05
MSMEG_0539	MSMEG_0539	transcriptional regulator, Crp/Fnr family protein	-0.560571	0.00917489
MSMEG_0540	MSMEG_0540	transcriptional regulator, putative	0.287732	0.330237
MSMEG_0590	rhaD	rhamnulose-1-phosphate aldolase/alcohol dehydrogenase	2.061	4.82627e-15
MSMEG_2909	MSMEG_2909	starvation-sensing protein RspA	2.05204	1.29273e-14
MSMEG_0544	MSMEG_0544	transcriptional regulator	-0.21596	0.489454
MSMEG_0543	MSMEG_0543	conserved hypothetical protein	0.655817	0.0943084
MSMEG_0545	MSMEG_0545	transcriptional regulator, LuxR family protein	0.0425334	0.932007
MSMEG_0546	MSMEG_0546	conserved hypothetical protein	-0.0618156	0.816256
MSMEG_0548	MSMEG_0548	chromosome replication initiation inhibitor protein	-0.456505	0.393545
MSMEG_0547	MSMEG_0547	ISMsm5, transposase	0.102364	0.738446
MSMEG_1822	MSMEG_1822	biotin-[acetyl-CoA-carboxylase] ligase	2.04169	9.29445e-35
MSMEG_3899	ectC	ectoine synthase	2.04042	5.51576e-15
MSMEG_5958	MSMEG_5958	hypothetical protein	2.03577	6.81815e-05
MSMEG_0552	MSMEG_0552	conserved hypothetical protein	0.0342958	0.936157
MSMEG_0553	MSMEG_0553	probable sugar ABC transporter, substrate-binding protein, putative	0.322372	0.587619
MSMEG_2715	MSMEG_2715	conserved hypothetical protein	2.03073	0.000818075
MSMEG_6057	MSMEG_6057	MspD protein	2.03028	1.33368e-05
MSMEG_1030	MSMEG_1030	monooxygenase	2.0245	1.84074e-25
MSMEG_0560	dapB	dihydrodipicolinate reductase, N-terminus domain protein	-0.357345	0.308795
MSMEG_0561	MSMEG_0561	putative TetR family protein receptor protein	0.168914	0.751896
MSMEG_0563	MSMEG_0563	hypothetical protein	-0.2065	0.588013
MSMEG_0562	MSMEG_0562	conserved hypothetical protein	0.48829	0.0373566
MSMEG_0564	MSMEG_0564	xanthine/uracil permease	0.0499891	0.840834
MSMEG_0565	MSMEG_0565	putative glycosyl transferases group 1	0.731092	0.031506
MSMEG_3315	MSMEG_3315	hypothetical protein	2.02002	2.19348e-12
MSMEG_0567	MSMEG_0567	selenophosphate synthetase	1.03469	0.0140352
MSMEG_0574	MSMEG_0574	putative ECF sigma factor RpoE1	0.771816	0.0398771
MSMEG_3900	ectB	diaminobutyrate--2-oxoglutarate aminotransferase	2.01257	3.55762e-09
MSMEG_0559	MSMEG_0559	conserved domain protein	1.9999	7.44341e-25
MSMEG_1134	MSMEG_1134	putative protease HtpX	1.99766	1.34783e-28
MSMEG_0578	MSMEG_0578	acyl-CoA dehydrogenase, middle domain protein	0.7352	0.0644176
MSMEG_0580	MSMEG_0580	conserved hypothetical protein	0.185866	0.421517
MSMEG_0579	MSMEG_0579	helix-turn-helix, Fis-type	-0.153263	0.710807
MSMEG_0581	gabT	4-aminobutyrate transaminase	-0.972313	0.0254732
MSMEG_0582	MSMEG_0582	succinic semialdehyde dehydrogenase	-1.11758	0.0148687
MSMEG_5344	MSMEG_5344	hypothetical protein	1.9944	9.45749e-11
MSMEG_3762	MSMEG_3762	ABC transporter ATP-binding protein	1.98351	1.11859e-06
MSMEG_0585	MSMEG_0585	L-carnitine dehydratase/bile acid-inducible protein F	-1.07553	0.0964541
MSMEG_2849	MSMEG_2849	transcriptional regulatory protein	1.98292	8.63125e-17
MSMEG_0871	MSMEG_0871	putative aldehyde or xanthine dehydrogenase, molybdopterin binding subunit protein	1.97632	0.000713955
MSMEG_4079	MSMEG_4079	putative hydrolase	1.97354	1.35574e-25
MSMEG_1979	MSMEG_1979	antibiotic biosynthesis monooxygenase	1.972	5.74801e-09
MSMEG_2288	MSMEG_2288	conserved hypothetical protein	1.97064	2.66846e-24
MSMEG_5773	MSMEG_5773	fatty acid desaturase	1.96343	9.72137e-14
MSMEG_0592	MSMEG_0592	putative rhamnose catabolism operon transcriptional regulator	0.860872	0.0149737
MSMEG_0593	MSMEG_0593	conserved hypothetical protein	-0.532407	0.0190642
MSMEG_0594	MSMEG_0594	iron-sulfur cluster binding protein	-0.0353094	0.905733
MSMEG_0595	MSMEG_0595	glycolate oxidase	0.379616	0.187042
MSMEG_0596	MSMEG_0596	bacterial regulatory protein, GntR family protein	-0.0782425	0.926414
MSMEG_0598	MSMEG_0598	hypothetical protein	0.116224	0.744523
MSMEG_0597	MSMEG_0597	conserved hypothetical protein	-0.281113	0.233019
MSMEG_5174	MSMEG_5174	regulatory protein GntR, HTH	1.96148	5.93233e-17
MSMEG_1488	ilvB2	acetolactate synthase	1.95543	5.6025e-06
MSMEG_0601	MSMEG_0601	conserved hypothetical protein	-1.08832	0.0373384
MSMEG_0602	MSMEG_0602	hypothetical protein	-0.149653	0.737404
MSMEG_5995	MSMEG_5995	P45 heme-thiolate protein	1.95411	7.67675e-12
MSMEG_0722	MSMEG_0722	conserved hypothetical protein	1.95359	0.000621627
MSMEG_5594	MSMEG_5594	ferredoxin-dependent glutamate synthase	1.94408	1.47983e-35
MSMEG_0606	MSMEG_0606	transcriptional regulator, TetR family protein	0.0802382	0.903244
MSMEG_1174	MSMEG_1174	cadmium inducible protein cadi	1.93191	2.13243e-07
MSMEG_0607	MSMEG_0607	methyltransferase, putative, family protein	0.879261	4.11312e-05
MSMEG_0609	MSMEG_0609	helix-turn-helix domain protein	0.6443	0.0431975
MSMEG_0612	MSMEG_0612	transcriptional regulator, TetR family protein	0.581722	0.150455
MSMEG_0613	MSMEG_0613	conserved hypothetical protein	-0.364143	0.505247
MSMEG_1821	MSMEG_1821	acyl-CoA dehydrogenase	1.92401	2.82803e-14
MSMEG_5991	MSMEG_5991	MaoC like domain, putative	1.9231	2.20767e-06
MSMEG_2694	MSMEG_2694	transcriptional regulator, XRE family protein	1.91691	7.99957e-21
MSMEG_6130	MSMEG_6130	two-component sensor protein	1.91146	3.10107e-10
MSMEG_6703	MSMEG_6703	N5,N1- methylenetetrahydromethanopterin reductase-related protein	1.91011	6.30071e-07
MSMEG_6171	MSMEG_6171	conserved hypothetical protein	1.90707	0.00186396
MSMEG_1713	araB	L-ribulokinase	1.90661	3.61366e-07
MSMEG_4765	MSMEG_4765	transcriptional regulator, MerR family protein	1.90324	2.89264e-17
MSMEG_0623	eccD3	secretion protein Snm4	-1.10496	0.028019
MSMEG_0624	mycP3	PROBABLE MEMBRANE-ANCHORED MYCOSIN MYCP3 (SERINE PROTEASE) (SUBTILISIN-LIKE PROTEASE) (SUBTILASE-LIKE) (MYCOSIN-3)	0.0835624	0.894601
MSMEG_0626	eccE3	ESX conserved component eccE3. Probable transmembrane protein	-0.275592	0.638898
MSMEG_0514	MSMEG_0514	alpha-galactosidase	1.89749	1.86147e-07
MSMEG_0627	MSMEG_0627	glycosyl transferase, family protein 39	-0.780397	0.0164643
MSMEG_0628	MSMEG_0628	amidohydrolase family protein	-0.239943	0.276632
MSMEG_0629	MSMEG_0629	trans-aconitate 2-methyltransferase	-0.066385	0.854281
MSMEG_0630	MSMEG_0630	conserved hypothetical protein	0.0480331	0.926274
MSMEG_0631	MSMEG_0631		0.0780854	0.756631
MSMEG_0632	MSMEG_0632	conserved hypothetical protein	0.765559	0.00789649
MSMEG_0634	MSMEG_0634	PAP2 superfamily protein	-0.688726	0.132257
MSMEG_0633	MSMEG_0633	PAP2 superfamily protein	0.862413	1.62046e-05
MSMEG_0635	MSMEG_0635	putative conserved exported protein	-0.650793	0.0284549
MSMEG_6887	MSMEG_6887	amidohydrolase family protein	1.8875	1.59504e-07
MSMEG_3786	MSMEG_3786	D-amino acid deaminase	1.88046	4.67946e-09
MSMEG_0638	MSMEG_0638	conserved hypothetical proline and threonine rich protein	-0.0400453	0.858477
MSMEG_0639	MSMEG_0639	oligopeptide transport ATP-binding protein AppF	-0.344853	0.450747
MSMEG_0640	MSMEG_0640	oligopeptide transport ATP-binding protein OppD	-0.404256	0.353235
MSMEG_0641	MSMEG_0641	binding-protein-dependent transport systems inner membrane component	-0.522776	0.217625
MSMEG_0642	MSMEG_0642	hypothetical ABC transporter permease protein YliD	-0.511132	0.194526
MSMEG_0643	MSMEG_0643	extracellular solute-binding protein, family protein 5, putative	-0.279931	0.488816
MSMEG_0644	MSMEG_0644	cupin domain protein	-0.339751	0.0695679
MSMEG_0645	MSMEG_0645	putative beta-1,3-glucanase	-0.0238036	0.875363
MSMEG_4426	MSMEG_4426	secreted protein	1.87729	1.77515e-06
MSMEG_0647	phnC	phosphonate ABC transporter, ATP-binding protein	0.825937	0.110544
MSMEG_0649	MSMEG_0649	phosphonate-binding periplasmic protein	0.573884	0.212144
MSMEG_0650	MSMEG_0650	GntR-family protein transcriptional regulator	-0.744975	0.316609
MSMEG_0651	MSMEG_0651	putative conserved exported protein	0.260094	0.70932
MSMEG_0652	MSMEG_0652	hypothetical protein	-0.48671	0.190776
MSMEG_0655	MSMEG_0655	glucose 1-dehydrogenase, putative	0.961207	0.071613
MSMEG_0656	MSMEG_0656	transcriptional regulator, TetR family protein	0.549727	0.0484767
MSMEG_0657	MSMEG_0657	Rieske 2Fe-2S domain protein	-0.828851	0.240279
MSMEG_0660	MSMEG_0660	Bacterial extracellular solute-binding protein	0.44723	0.300615
MSMEG_0661	MSMEG_0661	glutamate-1-semialdehyde 2,1-aminomutase	0.909301	0.000426074
MSMEG_4410	MSMEG_4410	hypothetical protein	1.8641	0.00141659
MSMEG_0663	MSMEG_0663	TetR-family protein transcriptional regulator	0.114185	0.788042
MSMEG_0664	MSMEG_0664	FAD dependent oxidoreductase	-0.171934	0.739812
MSMEG_0666	MSMEG_0666	acetyl-CoA synthetase, putative	-0.741342	0.196256
MSMEG_0665	MSMEG_0665	sarcosine oxidase subunit beta, putative	-0.136189	0.68202
MSMEG_0667	MSMEG_0667	butyryl-CoA dehydrogenase	-0.0648641	0.925416
MSMEG_0668	MSMEG_0668	integral membrane protein	0.756879	0.0892621
MSMEG_0670	MSMEG_0670	FAD dependent oxidoreductase	-0.598817	0.151838
MSMEG_0669	MSMEG_0669	hypothetical protein	-1.36351	0.22719
MSMEG_0434	MSMEG_0434	aminoglycoside 2'-N-acetyltransferase (AAC(2')-Id)	1.86141	1.45067e-16
MSMEG_5996	MSMEG_5996	acetyl-CoA acetyltransferase	1.85918	5.45916e-11
MSMEG_1999	MSMEG_1999	hypothetical protein	1.85575	2.62842e-05
MSMEG_0674	MSMEG_0674	ErfK/YbiS/YcfS/YnhG family protein	-0.922974	1.80685e-05
MSMEG_0675	MSMEG_0675	putative cytochrome P45 144	-0.195722	0.775499
MSMEG_0676	MSMEG_0676	putative transcriptional regulatory protein	-0.153613	0.785746
MSMEG_0678	dcd	deoxycytidine triphosphate deaminase	-0.401103	0.061039
MSMEG_0679	MSMEG_0679	conserved hypothetical protein	0.808793	3.19741e-07
MSMEG_0680	MSMEG_0680	UDP-glucose 6-dehydrogenase	-0.871914	0.00169914
MSMEG_0681	MSMEG_0681	P45 heme-thiolate protein	0.410994	0.0376433
MSMEG_0682	MSMEG_0682	conserved hypothetical protein, putative	0.018728	0.955311
MSMEG_0683	MSMEG_0683	conserved hypothetical protein	0.0433307	0.937995
MSMEG_0684	MSMEG_0684	aldehyde oxidase and xanthine dehydrogenase, molybdopterin binding	-1.28606	0.251463
MSMEG_0685	MSMEG_0685	oxidoreductase, molybdopterin-binding subunit	-1.28617	0.033111
MSMEG_3538	MSMEG_3538	cyclopropane-fatty-acyl-phospholipid synthase 1	1.85288	3.95489e-22
MSMEG_0687	MSMEG_0687	conserved hypothetical protein	-0.794358	0.000116963
MSMEG_0688	MSMEG_0688	aspartate aminotransferase	-0.277976	0.190735
MSMEG_0689	MSMEG_0689	hypothetical protein	-0.0158079	0.977388
MSMEG_0690	MSMEG_0690	iron-sulfur cluster-binding protein	-0.428057	0.0119317
MSMEG_0691	MSMEG_0691	putative transcriptional regulatory protein	-0.413511	0.0505762
MSMEG_0692	MSMEG_0692	conserved hypothetical protein	0.181298	0.393397
MSMEG_0693	MSMEG_0693	conserved hypothetical protein	0.363252	0.152959
MSMEG_0694	MSMEG_0694		-0.469563	0.000644303
MSMEG_0695	MSMEG_0695	isoniazid inductible protein IniA	-0.174631	0.403185
MSMEG_4735	MSMEG_4735	conserved hypothetical protein	1.85088	1.10659e-12
MSMEG_6440	MSMEG_6440	monooxygenase, flavin-binding family protein	1.84782	2.05603e-23
MSMEG_0698	MSMEG_0698	isoniazid inductible protein IniC	0.6964	0.000131114
MSMEG_2455	MSMEG_2455	carbon monoxide dehydrogenase subunit G (CoxG) superfamily protein	1.84596	0.00426067
MSMEG_1491	MSMEG_1491	histidinol-phosphate aminotransferase 2	1.84193	0.000579287
MSMEG_0702	MSMEG_0702	monooxygenase	-0.498818	0.000621627
MSMEG_0703	MSMEG_0703	conserved hypothetical protein	0.484206	0.0736523
MSMEG_4052	MSMEG_4052	hypothetical protein	1.84009	0.00189994
MSMEG_0708	MSMEG_0708	transcriptional regulator, LysR family protein	0.471723	0.152558
MSMEG_6602	MSMEG_6602	oxidoreductase	1.83889	2.95926e-05
MSMEG_2456	MSMEG_2456	5,1-methylenetetrahydromethanopterin reductase	1.83422	7.57635e-16
MSMEG_0313	edd	phosphogluconate dehydratase	1.83337	4.16995e-08
MSMEG_1942	MSMEG_1942	integral membrane protein	1.82506	5.71397e-37
MSMEG_0712	MSMEG_0712	transcriptional regulator, TetR family protein	0.530475	0.0678663
MSMEG_0714	MSMEG_0714	acyl-CoA dehydrogenase	0.0660618	0.888583
MSMEG_0716	MSMEG_0716	major facilitator superfamily protein	0.617423	0.263396
MSMEG_0718	MSMEG_0718	acetyl-CoA synthetase	-0.331838	0.596398
MSMEG_0717	MSMEG_0717	aldose 1-epimerase subfamily protein	0.454393	0.00499974
MSMEG_0719	MSMEG_0719	flavohemoprotein	-1.16274	0.0265525
MSMEG_0721	MSMEG_0721		0.443667	0.165691
MSMEG_1240	MSMEG_1240	conserved hypothetical protein	1.82289	3.84112e-08
MSMEG_0724	MSMEG_0724	IS1137, transposase orfA	0.437093	0.350851
MSMEG_0725	MSMEG_0725	IS1137, transposase orfB	0.528031	0.242615
MSMEG_0726	MSMEG_0726	hypothetical protein	-0.301473	0.351955
MSMEG_0727	MSMEG_0727	hypothetical protein	0.559355	0.196431
MSMEG_0728	MSMEG_0728	hypothetical protein	0.344822	0.251574
MSMEG_0729	MSMEG_0729	conserved hypothetical protein	-0.370218	0.279225
MSMEG_0730	MSMEG_0730	oleandomycin glycosyltransferase	0.891327	0.000203848
MSMEG_0731	MSMEG_0731	conserved hypothetical protein	0.781311	0.000512561
MSMEG_0732	MSMEG_0732	chaperone ClpB	-0.0132096	0.957757
MSMEG_0733	dapB	dihydrodipicolinate reductase, N-terminus domain protein	0.457078	0.237152
MSMEG_0734	MSMEG_0734	Rieske [2Fe-2S] domain protein	0.626309	0.0773711
MSMEG_0735	MSMEG_0735	putative transcriptional regulator	0.545324	0.277881
MSMEG_0736	MSMEG_0736	conserved hypothetical protein	0.262162	0.122537
MSMEG_0737	MSMEG_0737	dehydrogenase	0.389073	0.00786168
MSMEG_0738	MSMEG_0738	conserved hypothetical protein	0.142986	0.514754
MSMEG_0739	MSMEG_0739	spou rRNA methylase family protein	-0.213459	0.464981
MSMEG_0740	MSMEG_0740	glycosyl hydrolase family protein 76	-0.0389745	0.858386
MSMEG_0741	MSMEG_0741	conserved hypothetical protein	-0.0871534	0.776025
MSMEG_0742	MSMEG_0742	probable transcriptional regulatory protein	0.401402	0.32156
MSMEG_0743	MSMEG_0743	xanthine dehydrogenase	0.672307	0.0177606
MSMEG_0744	MSMEG_0744	carbon monoxide dehydrogenase medium chain	-0.143705	0.750209
MSMEG_0745	MSMEG_0745	[2Fe-2S] binding domain protein	-0.61309	0.307308
MSMEG_5595	MSMEG_5595	MarR-family protein transcriptional regulator	1.82254	4.98438e-25
MSMEG_0748	MSMEG_0748	ATPase associated with various cellular activities, AAA_5	-0.763497	0.238396
MSMEG_0750	MSMEG_0750	membrane protein	0.0435145	0.883623
MSMEG_0752	fbaA	fructose-bisphosphate aldolase, class II	0.57502	0.000687677
MSMEG_0753	MSMEG_0753	conserved hypothetical protein	0.35935	0.0452019
MSMEG_0754	MSMEG_0754	conserved hypothetical protein	0.250169	0.23595
MSMEG_0755	MSMEG_0755	cobalt-zinc-cadmium resistance protein	-0.262195	0.537019
MSMEG_0757	MSMEG_0757	hypothetical protein	0.324021	0.584425
MSMEG_0756	MSMEG_0756	peptidase, M5B family protein	0.0716314	0.83481
MSMEG_0759	purA	adenylosuccinate synthetase	0.677675	2.37502e-05
MSMEG_1008	MSMEG_1008	conserved hypothetical protein	1.81713	8.98081e-18
MSMEG_4636	MSMEG_4636	hypothetical protein	1.81683	2.95969e-07
MSMEG_2850	MSMEG_2850	mycobacterial family protein 11 protein	1.80774	4.23227e-13
MSMEG_2380	MSMEG_2380	sugar transporter family protein	1.8073	9.02497e-10
MSMEG_2719	MSMEG_2719	hydrogen:quinone oxidoreductase	1.79909	1.10071e-06
MSMEG_0765	MSMEG_0765	zinc finger, UBP-type	0.557669	0.0629887
MSMEG_0766	purT	phosphoribosylglycinamide formyltransferase 2	0.832008	1.15064e-07
MSMEG_0767	MSMEG_0767	hypothetical protein	0.575922	0.000463273
MSMEG_0768	MSMEG_0768	conserved hypothetical protein	0.440041	0.00421452
MSMEG_0769	metZ	O-succinylhomoserine sulfhydrylase	0.32127	0.0281655
MSMEG_0770	MSMEG_0770	hypothetical protein	0.292524	0.0834452
MSMEG_5774	MSMEG_5774	tRNA-dihydrouridine synthase, putative	1.79789	3.27639e-13
MSMEG_0773	MSMEG_0773	acetyltransferase	-0.0518407	0.925416
MSMEG_0774	MSMEG_0774		-0.312637	0.568102
MSMEG_0776	MSMEG_0776	conserved hypothetical protein	0.227793	0.697217
MSMEG_0775	MSMEG_0775	metallo-beta-lactamase superfamily protein	0.0961351	0.725004
MSMEG_0777	MSMEG_0777	F42-dependent glucose-6-phosphate dehydrogenase	-0.143018	0.603152
MSMEG_5394	MSMEG_5394	potassium-transporting ATPase C chain	1.79742	0.000738025
MSMEG_3450	dehII	haloacid dehalogenase, type II	1.79243	2.06451e-16
MSMEG_0780	MSMEG_0780	phosphotransferase enzyme family protein	-1.09347	0.0153419
MSMEG_0517	MSMEG_0517	sugar binding-protein dependent transporter system permease	1.79062	0.000316661
MSMEG_1481	MSMEG_1481	methyltransferase	1.78687	6.51341e-16
MSMEG_2018	MSMEG_2018		1.78503	0.00280584
MSMEG_0784	ackA	acetate kinase	0.769283	0.0208287
MSMEG_0786	MSMEG_0786	serine/threonine protein kinase	-0.997296	3.0198e-05
MSMEG_0787	MSMEG_0787	Bacterial extracellular solute-binding protein, family protein 3	-0.432296	0.0530261
MSMEG_0788	MSMEG_0788	putative conserved membrane protein	-0.155594	0.557029
MSMEG_0790	MSMEG_0790	hydrolase, NUDIX family protein	-0.425688	0.289275
MSMEG_0789	thiE	thiamine-phosphate pyrophosphorylase	0.0390359	0.90462
MSMEG_0791	thiO	glycine oxidase ThiO	0.861189	0.00090508
MSMEG_2716	MSMEG_2716	conserved hypothetical protein	1.78104	0.00937457
MSMEG_0793	thiG	thiazole biosynthesis protein ThiG	0.473657	0.0734252
MSMEG_0794	MSMEG_0794	conserved hypothetical protein	0.0669222	0.826809
MSMEG_0795	MSMEG_0795	ABC transporter ATP-binding protein	0.673816	0.000350825
MSMEG_0796	MSMEG_0796	ABC transporter integral membrane subunit	0.358979	0.22729
MSMEG_0797	MSMEG_0797		0.249095	0.214
MSMEG_0798	MSMEG_0798	hypothetical protein	-0.201407	0.545952
MSMEG_0799	MSMEG_0799	hypothetical protein	0.254681	0.49841
MSMEG_0801	MSMEG_0801	IS196, tnpR protein	0.0806215	0.761418
MSMEG_0802	MSMEG_0802	IS196, tnpA protein	-0.691673	0.0420761
MSMEG_0803	MSMEG_0803	hypothetical protein	1.48706	0.0133872
MSMEG_5968	MSMEG_5968	polysaccharide biosynthesis protein	1.77844	5.02195e-24
MSMEG_0806	MSMEG_0806	hydrolase	0.775942	2.73942e-05
MSMEG_0807	MSMEG_0807	leupeptin-inactivating enzyme 1	0.34551	0.0521624
MSMEG_0808	MSMEG_0808	possible chalcone synthase Pks1	0.562227	0.0269372
MSMEG_0809	MSMEG_0809	isoprenylcysteine carboxyl methyltransferase	1.05919	0.0311038
MSMEG_0811	MSMEG_0811	oxidoreductase	1.10741	0.0249762
MSMEG_1739	MSMEG_1739	enoyl-CoA hydratase/isomerase family protein	1.77437	3.83549e-05
MSMEG_0812	MSMEG_0812	amino acid transporter	-0.825339	0.0402043
MSMEG_0813	MSMEG_0813	conserved hypothetical protein	-0.193315	0.699889
MSMEG_0815	MSMEG_0815	transcriptional regulator, TetR family protein	-0.290378	0.456419
MSMEG_0814	MSMEG_0814	membrane protein	-0.982669	0.000275119
MSMEG_0816	MSMEG_0816	flavin-binding monooxygenase	0.992451	0.000523854
MSMEG_1985	MSMEG_1985	transcriptional regulator, LysR family protein	1.77001	6.84451e-14
MSMEG_0818	MSMEG_0818	transporter, major facilitator family protein	-0.354107	0.383104
MSMEG_0819	MSMEG_0819	N-carbamoyl-L-amino acid amidohydrolase	-0.299071	0.500625
MSMEG_0821	MSMEG_0821	glutamyl-tRNA(Gln) amidotransferase subunit A	-0.727869	0.0633547
MSMEG_0822	MSMEG_0822	cytochrome P45	-0.921698	0.00909667
MSMEG_0823	MSMEG_0823	conserved hypothetical protein	-0.0829921	0.760001
MSMEG_3861	MSMEG_3861	amidohydrolase 3	1.76705	9.52641e-40
MSMEG_1975	MSMEG_1975	amidohydrolase 2	1.76688	7.08768e-05
MSMEG_2847	MSMEG_2847	bacterial extracellular solute-binding protein, family protein 5	1.76124	0.00110733
MSMEG_0827	MSMEG_0827	major facilitator superfamily protein MFS_1	0.359429	0.541093
MSMEG_0828	MSMEG_0828	immunogenic protein MPT63	-0.249143	0.453173
MSMEG_0829	xth	exodeoxyribonuclease III	-0.109637	0.745262
MSMEG_0830	MSMEG_0830	acetyltransferase, gnat family protein	-0.204225	0.437668
MSMEG_0832	def	peptide deformylase	0.129942	0.537164
MSMEG_0833	MSMEG_0833	conserved hypothetical protein	0.325519	0.0320761
MSMEG_0834	MSMEG_0834	tuberculin related peptide	-0.0570929	0.710807
MSMEG_0835	sodC	copper/zinc superoxide dismutase	-0.491874	0.00199396
MSMEG_0836	MSMEG_0836	carboxylate-amine ligase	-0.538771	0.000869742
MSMEG_0837	MSMEG_0837	hypothetical protein	-0.558277	0.0468771
MSMEG_0838	MSMEG_0838	AsnC-family protein transcriptional regulator	-0.183004	0.59577
MSMEG_0839	MSMEG_0839	ATP-dependent protease La (LON) domain subfamily protein	0.400584	0.494777
MSMEG_0840	MSMEG_0840	hypothetical protein	-0.474776	0.0760879
MSMEG_0841	MSMEG_0841		-0.294988	0.267464
MSMEG_0842	MSMEG_0842	hypothetical protein	-0.417671	0.0964838
MSMEG_2944	ruvA	holliday junction DNA helicase RuvA	1.75997	5.82091e-11
MSMEG_0844	MSMEG_0844	multiple resistance and pH regulation protein F	-0.980215	0.000155127
MSMEG_0845	MSMEG_0845	multisubunit Na+/H+ antiporter	-0.956363	1.19765e-05
MSMEG_0846	MSMEG_0846	NADH-ubiquinone oxidoreductase/multisubunit na+/h+ antiporter, d subunit	-0.610561	0.00351079
MSMEG_0847	MSMEG_0847	NADH-ubiquinone/plastoquinone oxidoreductase chain 4l family protein	-0.107372	0.66931
MSMEG_0848	MSMEG_0848	NADH ubiquinone oxidoreductase subunit 5	0.0404321	0.858898
MSMEG_0849	MSMEG_0849	oxygenase	-0.498333	0.271424
MSMEG_0850	MSMEG_0850	conserved hypothetical protein	0.868858	0.0946263
MSMEG_0851	MSMEG_0851	Citrate transporter	-0.151602	0.772496
MSMEG_0852	MSMEG_0852	CBS domain protein	0.704202	0.103501
MSMEG_0854	MSMEG_0854	two-component system sensor kinase	0.325935	0.220272
MSMEG_0856	MSMEG_0856	DNA-binding response regulator, LuxR family protein	-0.236265	0.534156
MSMEG_5125	MSMEG_5125	YceI like family protein	1.75637	4.16227e-05
MSMEG_5944	MSMEG_5944	glucose-methanol-choline oxidoreductase	1.74997	7.04573e-07
MSMEG_0859	MSMEG_0859	transcriptional regulator, TetR family protein	-0.30167	0.326837
MSMEG_0858	MSMEG_0858	cell division control protein Cdc48	-0.617424	0.00280284
MSMEG_0860	MSMEG_0860	CDP-diacylglycerol--serine O-phosphatidyltransferase	-0.180623	0.356447
MSMEG_0861	psd	phosphatidylserine decarboxylase	-0.0305454	0.909519
MSMEG_0862	MSMEG_0862	molybdopterin biosynthesis protein MoeA	0.766622	1.59139e-05
MSMEG_0863	MSMEG_0863	short chain dehydrogenase	0.957875	1.55554e-09
MSMEG_0864	MSMEG_0864	bacterial membrane flanked domain family protein	0.803436	0.0205688
MSMEG_0865	MSMEG_0865	bacterial membrane flanked domain family protein	0.54697	0.0925603
MSMEG_0867	MSMEG_0867	hydrolase	0.660268	0.00127341
MSMEG_0866	MSMEG_0866	DNA or RNA helicase of superfamily protein II	0.135049	0.462187
MSMEG_0870	MSMEG_0870	oxidoreductase	1.0547	0.0143536
MSMEG_3427	MSMEG_3427	metal dependent hydrolase	1.74681	0.00885301
MSMEG_0872	MSMEG_0872	twin-arginine translocation pathway signal	1.40981	0.0215122
MSMEG_0874	MSMEG_0874	transcriptional regulator, GntR family protein	-0.174236	0.796265
MSMEG_0875	MSMEG_0875	putative sialic acid transporter	-0.0604982	0.87013
MSMEG_0877	MSMEG_0877	dihydrodipicolinate synthase	-0.179638	0.577319
MSMEG_0227	MSMEG_0227	transcriptional regulator, TetR family protein	1.7454	2.9206e-20
MSMEG_0878	MSMEG_0878	transcriptional regulator	0.0724725	0.836801
MSMEG_1482	MSMEG_1482	methyltransferase	1.74	3.26889e-14
MSMEG_5050	map	methionine aminopeptidase, type I	1.73908	4.78192e-13
MSMEG_0882	MSMEG_0882	conserved hypothetical protein	-0.0127465	0.967361
MSMEG_0883	MSMEG_0883	amidohydrolase family protein	0.794344	0.00199426
MSMEG_0884	MSMEG_0884	glyoxalase family protein	-0.46353	0.324816
MSMEG_0885	MSMEG_0885	conserved hypothetical protein	-0.869026	0.0066434
MSMEG_0886	MSMEG_0886	serine/threonine-protein kinase PknD	0.287847	0.422646
MSMEG_0887	MSMEG_0887	conserved hypothetical protein	1.72443	1.79687e-20
MSMEG_2695	35kd_ag	35 kDa protein	1.7216	5.38284e-25
MSMEG_0889	MSMEG_0889	succinic semialdehyde dehydrogenase	-0.851787	8.84646e-06
MSMEG_0890	MSMEG_0890	HD domain protein	-0.901662	2.25713e-05
MSMEG_0891	MSMEG_0891	polyphosphate kinase 2	-0.35502	0.247986
MSMEG_0892	MSMEG_0892	conserved hypothetical protein	0.29667	0.233019
MSMEG_6648	pyc	pyruvate carboxylase	1.71853	1.06902e-11
MSMEG_2556	MSMEG_2556	beta-glucosidase	1.71084	5.27164e-09
MSMEG_5945	MSMEG_5945	conserved hypothetical protein	1.70974	1.00989e-07
MSMEG_0825	thiD	phosphomethylpyrimidine kinase	1.70012	2.07636e-19
MSMEG_5110	MSMEG_5110		1.69901	1.47182e-06
MSMEG_0899	MSMEG_0899	prolyl oligopeptidase family protein	-0.646574	0.00256249
MSMEG_0900	MSMEG_0900	eptc-inducible aldehyde dehydrogenase	-0.0799364	0.794409
MSMEG_0901	MSMEG_0901	conserved hypothetical protein	-0.956934	0.000162688
MSMEG_0902	MSMEG_0902	cyclopropane-fatty-acyl-phospholipid synthase 1	0.668012	0.180615
MSMEG_0903	lpdA	dihydrolipoamide dehydrogenase	-0.205506	0.369653
MSMEG_1655	MSMEG_1655	hydrolase, alpha/beta fold family protein, putative	1.69199	3.03835e-09
MSMEG_0905	pcaC	4-carboxymuconolactone decarboxylase domain protein	-0.512754	0.00429813
MSMEG_0906	MSMEG_0906	DNA-binding protein	-0.833214	0.000889521
MSMEG_0909	MSMEG_0909	acyl-ACP thioesterase superfamily protein	-0.565271	0.0649475
MSMEG_0911	aceA	isocitrate lyase	-0.468804	0.0183523
MSMEG_0912	MSMEG_0912	3-hydroxybutyryl-CoA dehydrogenase	-0.618831	0.0101429
MSMEG_0913	MSMEG_0913	methoxy mycolic acid synthase 1	0.0862886	0.715149
MSMEG_0914	MSMEG_0914	conserved hypothetical protein	-0.233967	0.451708
MSMEG_0915	MSMEG_0915	polyphosphate kinase 2 superfamily protein	0.0365675	0.880665
MSMEG_0916	MSMEG_0916	transcriptional regulator, TetR family protein	0.446809	0.00672913
MSMEG_0917	MSMEG_0917	conserved hypothetical protein	0.749534	0.00217069
MSMEG_0918	MSMEG_0918	transcriptional regulator, XRE family protein	0.235845	0.350851
MSMEG_0919	MSMEG_0919	heparin-binding hemagglutinin	-0.109566	0.681862
MSMEG_0920	MSMEG_0920	conserved hypothetical protein	0.497655	0.0767368
MSMEG_0921	MSMEG_0921	conserved hypothetical protein	0.520739	0.000552167
MSMEG_0922	deoC	deoxyribose-phosphate aldolase	0.189197	0.381677
MSMEG_0923	MSMEG_0923	conserved hypothetical protein	0.0303498	0.883478
MSMEG_0924	MSMEG_0924	hydrolase, carbon-nitrogen family protein	0.628046	4.38037e-05
MSMEG_1714	MSMEG_1714	L-ribulose-5-phosphate 4-epimerase UlaF	1.69033	9.14323e-05
MSMEG_1355	MSMEG_1355	transcriptional regulator, TetR family protein	1.68767	5.13038e-07
MSMEG_0927	MSMEG_0927	conserved hypothetical protein	0.13435	0.681862
MSMEG_0928	murB	UDP-N-acetylenolpyruvoylglucosamine reductase	-0.132732	0.61849
MSMEG_0929	MSMEG_0929	ErfK/YbiS/YcfS/YnhG family protein	-0.180243	0.46708
MSMEG_0930	MSMEG_0930	serine 3-dehydrogenase	0.17323	0.39933
MSMEG_0932	MSMEG_0932	ROK family protein	0.472429	0.0446425
MSMEG_0933	MSMEG_0933	conserved hypothetical protein	0.384726	0.0877173
MSMEG_0934	MSMEG_0934	conserved hypothetical protein	-0.892241	0.0196391
MSMEG_0935	MSMEG_0935	2,3-bisphosphoglycerate-dependent phosphoglycerate mutase	-0.580674	0.012361
MSMEG_0936	senX3	sensor histidine kinase SenX3	-0.675758	0.00115564
MSMEG_5176	MSMEG_5176	methyltransferase type 11	1.68719	3.00583e-13
MSMEG_2149	MSMEG_2149	hypothetical protein	1.68712	2.3538e-06
MSMEG_0939	MSMEG_0939	Ppx/GppA phosphatase family protein	0.855978	1.0294e-09
MSMEG_0940	MSMEG_0940	conserved hypothetical protein	0.559355	0.00198691
MSMEG_0941	MSMEG_0941	AP endonuclease, family protein 2	0.466048	0.00757026
MSMEG_0942	MSMEG_0942	conserved hypothetical protein	0.664567	0.00714747
MSMEG_0943	proC	pyrroline-5-carboxylate reductase	0.0907555	0.645798
MSMEG_0944	MSMEG_0944	DNA binding domain, excisionase family protein	-0.00377049	0.988584
MSMEG_0945	MSMEG_0945	conserved domain protein	-0.288368	0.169676
MSMEG_0946	MSMEG_0946	NAD dependent epimerase/dehydratase family protein	-0.228743	0.175263
MSMEG_0947	MSMEG_0947	acyltransferase	0.651804	0.000150401
MSMEG_0948	MSMEG_0948	conserved hypothetical protein	-0.175661	0.385225
MSMEG_0949	MSMEG_0949	HAD-superfamily protein subfamily protein IB hydrolase, TIGR149	-0.0501713	0.858386
MSMEG_0951	MSMEG_0951	glutaredoxin 2	0.014558	0.960361
MSMEG_0952	hemA	glutamyl-tRNA reductase	0.866521	2.05418e-10
MSMEG_0953	hemC	porphobilinogen deaminase	0.815142	1.35488e-10
MSMEG_0954	hemD	uroporphyrinogen-III synthase	0.715016	2.33735e-05
MSMEG_0956	hemB	delta-aminolevulinic acid dehydratase	0.929454	3.17704e-08
MSMEG_0957	MSMEG_0957	hypothetical protein	0.604032	0.024196
MSMEG_0958	MSMEG_0958	hypothetical protein	0.305404	0.24481
MSMEG_0959	MSMEG_0959	putative conserved transmembrane protein	-0.31935	0.273835
MSMEG_0960	MSMEG_0960	putative transmembrane protein	-0.775927	0.0262945
MSMEG_0961	MSMEG_0961		-0.355948	0.267206
MSMEG_0962	MSMEG_0962	TetR-family protein transcriptional regulator	-0.440347	0.270693
MSMEG_2722	hypA	hydrogenase nickel insertion protein HypA	1.68518	5.33265e-05
MSMEG_5589	MSMEG_5589	manganese transport protein MntH	1.68462	5.20621e-18
MSMEG_6131	MSMEG_6131	magnesium or manganese-dependent protein phosphatase	1.6787	2.50949e-12
MSMEG_0966	MSMEG_0966	conserved hypothetical protein	-0.794701	0.156026
MSMEG_0967	MSMEG_0967	conserved hypothetical protein	-0.806213	0.08032
MSMEG_6508	MSMEG_6508	MarR-family protein transcriptional regulator	1.6775	4.11372e-05
MSMEG_0969	hemL	glutamate-1-semialdehyde-2,1-aminomutase	-0.738983	0.00324482
MSMEG_0970	MSMEG_0970	phosphoglycerate mutase family protein	-0.378484	0.234078
MSMEG_0971	MSMEG_0971	conserved hypothetical protein	-0.531379	0.0323538
MSMEG_0972	MSMEG_0972	cytochrome C biogenesis protein transmembrane region	-0.381803	0.196256
MSMEG_0973	MSMEG_0973	conserved membrane protein	-0.498062	0.00972928
MSMEG_0974	ccsB	cytochrome c-type biogenesis protein CcsB	-0.115344	0.59577
MSMEG_0975	MSMEG_0975	conserved hypothetical protein	-0.293022	0.190859
MSMEG_0976	MSMEG_0976	conserved hypothetical protein	0.6161	0.00117113
MSMEG_6208	MSMEG_6208	palmitoyl-CoA hydrolase	1.67501	3.63081e-13
MSMEG_0978	MSMEG_0978	aminotransferase, class V superfamily protein	0.62245	0.000236876
MSMEG_0979	MSMEG_0979	keratin associated protein	0.429088	0.199378
MSMEG_0982	MSMEG_0982	immunogenic protein	-0.0576045	0.874348
MSMEG_0984	MSMEG_0984	trap transporter, 4tm/12tm fusion protein	0.28764	0.414495
MSMEG_0983	MSMEG_0983	two-component system response regulator	-0.346197	0.0791026
MSMEG_2989	MSMEG_2989	LacI family protein transcriptional regulator	1.67282	1.44776e-16
MSMEG_0986	MSMEG_0986	RemM protein	-0.592527	0.0379076
MSMEG_0987	MSMEG_0987	hypothetical protein	-0.503787	0.0205353
MSMEG_0988	menA	1,4-dihydroxy-2-naphthoate octaprenyltransferase	0.422408	0.352644
MSMEG_0989	MSMEG_0989	conserved hypothetical protein	0.0647501	0.708691
MSMEG_0990	mtaP	methylthioadenosine phosphorylase	0.290842	0.131243
MSMEG_0991	MSMEG_0991	NAD-dependent epimerase/dehydratase	0.501461	0.00177532
MSMEG_0992	MSMEG_0992	2-nitropropane dioxygenase, NPD	-0.0889241	0.80408
MSMEG_0993	MSMEG_0993	histidine kinase	-0.0507693	0.877229
MSMEG_0994	resD	DNA-binding response regulator ResD	0.0224857	0.959227
MSMEG_0995	MSMEG_0995	glycosyl transferase, family protein 2	-0.674041	0.32841
MSMEG_0999	MSMEG_0999	integral membrane protein	-0.0280332	0.943902
MSMEG_6075	ispF	2C-methyl-D-erythritol 2,4-cyclodiphosphate synthase	1.67242	7.50501e-23
MSMEG_1002	MSMEG_1002	IS196, tnpR protein	0.0789763	0.750983
MSMEG_1003	MSMEG_1003	IS196, tnpA protein	-0.998639	0.0048835
MSMEG_1004	MSMEG_1004		-0.498593	0.388099
MSMEG_1005	MSMEG_1005	methyltransferase type 11	-0.412012	0.408173
MSMEG_1006	MSMEG_1006	aminoglycoside phosphotransferase	-0.337243	0.34513
MSMEG_1007	MSMEG_1007	transport protein	0.636293	0.00979357
MSMEG_0646	MSMEG_0646	putative transporter	1.66358	7.29324e-05
MSMEG_2144	MSMEG_2144	conserved hypothetical protein	1.65687	2.60594e-13
MSMEG_1010	MSMEG_1010	transcriptional regulator, TetR family protein	0.753812	0.00897793
MSMEG_1011	MSMEG_1011	short chain dehydrogenase	0.579258	0.0395789
MSMEG_1012	MSMEG_1012	alkaline phosphatase	-0.32222	0.500767
MSMEG_1013	MSMEG_1013	conserved hypothetical protein	0.395558	0.142844
MSMEG_1014	dinB	DNA polymerase IV	0.555546	0.0132524
MSMEG_6441	MSMEG_6441	transcriptional regulator, TetR family protein	1.65484	1.30686e-15
MSMEG_4501	MSMEG_4501	sodium:dicarboxylate symporter	1.65451	0.00132304
MSMEG_5942	MSMEG_5942	AMP-dependent synthetase and ligase	1.65022	3.17591e-05
MSMEG_1105	MSMEG_1105		1.64547	0.00816418
MSMEG_1020	MSMEG_1020		0.235336	0.484644
MSMEG_1021	MSMEG_1021	glyoxalase/bleomycin resistance protein/dioxygenase	-0.592083	0.302668
MSMEG_1023	MSMEG_1023	integral membrane transporter	-0.156688	0.637148
MSMEG_1024	MSMEG_1024	hypothetical protein	-0.5794	0.179768
MSMEG_1026	MSMEG_1026	putative acetyltransferase	-0.62662	0.0725143
MSMEG_1027	MSMEG_1027	conserved hypothetical protein	0.171393	0.701955
MSMEG_5992	MSMEG_5992	conserved hypothetical protein	1.64212	2.66329e-08
MSMEG_1029	MSMEG_1029	probable transcriptional regulatory protein	0.636278	3.00094e-05
MSMEG_6227	MSMEG_6227	transcriptional regulator, PadR family protein	1.64108	9.38635e-15
MSMEG_3360	MSMEG_3360	transcriptional regulator, putative	1.64013	9.59598e-34
MSMEG_3700	MSMEG_3700	peroxidase	1.63993	0.00371223
MSMEG_1033	MSMEG_1033	ribonucleoside-diphosphate reductase, beta subunit	0.991339	1.02774e-06
MSMEG_1034	MSMEG_1034	putative esterase family protein	0.590666	0.000320623
MSMEG_1035	MSMEG_1035	conserved hypothetical protein	-0.137383	0.729017
MSMEG_1036	MSMEG_1036		-0.440154	0.366395
MSMEG_1037	MSMEG_1037	alcohol dehydrogenase, zinc-containing	-0.864437	5.4708e-05
MSMEG_1038	MSMEG_1038	GTP cyclohydrolase II	-0.986393	9.79421e-05
MSMEG_1039	MSMEG_1039	Periplasmic binding protein	-0.137709	0.676329
MSMEG_1040	ctaD		0.0647811	0.78132
MSMEG_1041	serB	phosphoserine phosphatase	-0.172041	0.342017
MSMEG_1042	MSMEG_1042	hypothetical protein	0.547219	0.00477647
MSMEG_1043	MSMEG_1043	GntR-family protein transcriptional regulator	0.269248	0.649521
MSMEG_1044	MSMEG_1044	hypothetical protein	0.153809	0.801412
MSMEG_1045	MSMEG_1045	integral membrane protein	0.104855	0.792629
MSMEG_1046	MSMEG_1046	ABC-type molybdenum transport system, ATPase component	0.406803	0.0240871
MSMEG_1047	MSMEG_1047	nudix hydrolase	0.17813	0.278512
MSMEG_1048	MSMEG_1048	probable enoyl-CoA hydratase	-0.11763	0.560955
MSMEG_1049	MSMEG_1049	methyltransferase, UbiE/COQ5 family protein	-0.160864	0.47296
MSMEG_1050	MSMEG_1050	SAM-dependent methyltransferase	-0.23196	0.346442
MSMEG_1051	MSMEG_1051	immunogenic protein MPB64/MPT64	0.585435	0.000552737
MSMEG_4428	MSMEG_4428	conserved hypothetical protein	1.63922	0.00650557
MSMEG_1053	MSMEG_1053	conserved hypothetical protein	-0.608568	0.000104469
MSMEG_1055	MSMEG_1055	hexapeptide transferase family protein	-0.86468	4.07549e-05
MSMEG_1056	MSMEG_1056		-1.04827	0.042288
MSMEG_1057	fni	isopentenyl-diphosphate delta-isomerase, type 2	-0.866566	0.105678
MSMEG_1058	MSMEG_1058	IS196, tnpR protein	0.0810466	0.66468
MSMEG_1059	MSMEG_1059	IS196, tnpA protein	-0.611392	0.0175057
MSMEG_1060	MSMEG_1060	putative Lsr2 protein	-0.113808	0.507545
MSMEG_1061	MSMEG_1061	phosphohydrolase	0.0855256	0.720083
MSMEG_1062	MSMEG_1062	O-succinylbenzoic acid--CoA ligase	-0.383306	0.121268
MSMEG_1063	MSMEG_1063	conserved hypothetical protein	0.0621692	0.863911
MSMEG_1241	MSMEG_1241	conserved hypothetical protein	1.63641	1.10202e-05
MSMEG_4701	MSMEG_4701	single-strand binding protein	1.63549	4.73723e-06
MSMEG_0115	dehII	haloacid dehalogenase, type II	1.63358	2.47914e-06
MSMEG_1067	MSMEG_1067	conserved hypothetical protein	0.975014	0.000130376
MSMEG_1068	MSMEG_1068	regulatory protein	0.61216	0.0102474
MSMEG_1072	speB	agmatinase	-1.132	0.0315814
MSMEG_1074	MSMEG_1074	polysaccharide deacetylase	-0.584735	0.0349077
MSMEG_1073	MSMEG_1073	oxidoreductase, short-chain dehydrogenase/reductase family protein	-0.185259	0.401165
MSMEG_1075	menB	naphthoate synthase	0.000433236	0.998678
MSMEG_1076	MSMEG_1076	conserved hypothetical protein	-0.841842	0.147051
MSMEG_1077	MSMEG_1077	conserved hypothetical protein	1.74869	0.0874625
MSMEG_1078	MSMEG_1078	hydrolase	0.998266	0.010718
MSMEG_1079	MSMEG_1079	hypothetical protein	-1.24418	0.142933
MSMEG_1080	MSMEG_1080	large subunit of N,N-dimethylformamidase	-0.143206	0.808945
MSMEG_1081	MSMEG_1081	hypothetical protein	0.890758	0.144127
MSMEG_1088	gatA	glutamyl-tRNA(Gln)/aspartyl-tRNA(Asn) amidotransferase, A subunit	0.114843	0.812923
MSMEG_1089	MSMEG_1089	hypothetical protein	0.588356	0.0746082
MSMEG_1090	MSMEG_1090	amidase	0.455981	0.171703
MSMEG_1091	MSMEG_1091	urease accessory protein UreE 1	0.795729	0.0430932
MSMEG_1092	MSMEG_1092	urease accessory protein UreF	0.912732	0.0361653
MSMEG_1093	MSMEG_1093	urease gamma/beta subunit	0.659824	0.0861919
MSMEG_1094	ureC	urease, alpha subunit	0.97336	0.00105142
MSMEG_1095	ureG	urease accessory protein UreG	0.880595	0.0382351
MSMEG_1096	MSMEG_1096	urease accessory protein UreD, putative	0.837348	0.0542583
MSMEG_1878	MSMEG_1878	Mycobacterial-specific protein Y (MPY)	1.62687	5.37622e-14
MSMEG_1098	MSMEG_1098	acyl-CoA synthase	0.820595	0.106672
MSMEG_5275	MSMEG_5275	permease of the major facilitator superfamily protein	1.62655	8.336e-18
MSMEG_2297	MSMEG_2297	glutaredoxin	1.62217	3.64382e-26
MSMEG_1102	MSMEG_1102	twin-arginine translocation pathway signal	-0.356348	0.272614
MSMEG_1103	MSMEG_1103	O-succinylbenzoate synthase	0.352686	0.12029
MSMEG_0117	MSMEG_0117	hydrolase	1.62195	4.28437e-06
MSMEG_1106	MSMEG_1106	transcriptional regulator, AraC family protein	0.241134	0.59577
MSMEG_1107	MSMEG_1107	isonitrile hydratase, putative	-0.268327	0.680147
MSMEG_1108	MSMEG_1108	hydrolase, alpha/beta fold family protein	0.566539	0.00579162
MSMEG_1109	MSMEG_1109	2-oxoglutarate decarboxylase	0.644567	0.000196968
MSMEG_1110	MSMEG_1110	probable conserved transmembrane protein	0.339655	0.229368
MSMEG_1111	MSMEG_1111	conserved hypothetical protein	0.321513	0.292994
MSMEG_1113	MSMEG_1113	glycosyl transferase	0.809381	0.0125076
MSMEG_1112	MSMEG_1112	aconitate hydratase, putative	-1.04192	0.104635
MSMEG_1114	MSMEG_1114	short chain dehydrogenase	-0.985767	0.0909786
MSMEG_1115	MSMEG_1115	menaquinone biosynthesis methyltransferase UbiE	0.31413	0.279241
MSMEG_1704	MSMEG_1704	ABC transporter	1.61943	0.000507358
MSMEG_1117	MSMEG_1117	transcriptional regulator	-0.00727876	0.985426
MSMEG_1118	MSMEG_1118	amino acid permease	-0.263704	0.317059
MSMEG_1119	MSMEG_1119	glutamine amidotransferase, class I	-0.838418	0.00783018
MSMEG_1120	MSMEG_1120	nitrilase/cyanide hydratase and apolipoprotein N-acyltransferase	-0.803568	0.021858
MSMEG_1121	MSMEG_1121	conserved hypothetical protein	-1.07628	0.0249238
MSMEG_1123	MSMEG_1123	cobalamin synthesis protein	0.324942	0.324242
MSMEG_1124	FdxA	putative ferredoxin FdxA	0.612706	0.13964
MSMEG_1125	MSMEG_1125	regulatory protein, ArsR	0.512717	0.157575
MSMEG_1126	MSMEG_1126	hypothetical protein	-0.100232	0.875363
MSMEG_1127	MSMEG_1127	probable conserved transmembrane protein	-0.416411	0.356866
MSMEG_1742	MSMEG_1742	oxidoreductase	1.61707	0.00486519
MSMEG_1129	MSMEG_1129	D-amino-acid dehydrogenase	1.43551	0.0199041
MSMEG_1130	MSMEG_1130	hypothetical protein	-0.482518	0.0854341
MSMEG_0713	MSMEG_0713	transcriptional regulator, MerR family protein	1.60899	3.39794e-16
MSMEG_1132	MSMEG_1132	FAD binding domain, putative	-0.0665219	0.86441
MSMEG_1133	MSMEG_1133	bifunctional short chain isoprenyl diphosphate synthase	0.838068	0.000249067
MSMEG_2677	MSMEG_2677	conserved large membrane protein	1.60693	2.23294e-05
MSMEG_1136	MSMEG_1136	conserved hypothetical protein	-0.959714	2.40782e-05
MSMEG_1137	MSMEG_1137	amino acid permease-associated region	-0.57225	0.306255
MSMEG_1138	MSMEG_1138	alcohol dehydrogenase 1	-0.361904	0.592526
MSMEG_1139	MSMEG_1139	transcription regulator	0.229967	0.723496
MSMEG_1140	MSMEG_1140	glycerol-3-phosphate dehydrogenase 2 [NAD(P)+] (NAD(P)H-dependent glycerol-3-phosphate dehydrogenase 2)	-0.391885	0.133503
MSMEG_4054	MSMEG_4054	hypothetical protein	1.60659	0.000583356
MSMEG_2298	MSMEG_2298		1.6057	1.59311e-24
MSMEG_1974	MSMEG_1974	propane monooxygenase coupling protein	1.60509	0.00111123
MSMEG_1480	MSMEG_1480	methyltransferase	1.60443	2.29596e-13
MSMEG_0121	MSMEG_0121	rhamnolipids biosynthesis 3-oxoacyl-[acyl-carrier-protein] reductase	1.60245	2.86362e-12
MSMEG_1017	MSMEG_1017	glutaredoxin	1.59787	1.35574e-25
MSMEG_1623	MSMEG_1623	short chain dehydrogenase	1.59486	1.86147e-07
MSMEG_1018	MSMEG_1018		1.59446	2.72718e-19
MSMEG_6226	MSMEG_6226	transcriptional regulator, PadR family protein domain protein	1.59132	0.000774594
MSMEG_5850	MSMEG_5850	transcriptional regulator, TetR family protein	1.58124	1.4838e-10
MSMEG_1151	MSMEG_1151	DNA-binding protein	-0.9029	0.00215626
MSMEG_1152	MSMEG_1152	citrate-proton symporter	-0.264298	0.606185
MSMEG_1153	MSMEG_1153	FAD dependent oxidoreductase	-0.291293	0.568248
MSMEG_1154	MSMEG_1154	formyl-coenzyme A transferase	-0.24412	0.62263
MSMEG_1155	MSMEG_1155	carnitinyl-CoA dehydratase	0.0450156	0.926906
MSMEG_1156	MSMEG_1156	dihydrodipicolinate synthetase	0.0524131	0.933684
MSMEG_1157	MSMEG_1157	short chain dehydrogenase	0.0174395	0.977186
MSMEG_1158	MSMEG_1158	5-oxovalerate dehydrogenase	-0.0614525	0.910517
MSMEG_1159	MSMEG_1159	ABC transporter component A	-0.845524	0.341875
MSMEG_1165	MSMEG_1165	conserved hypothetical protein	-0.584991	0.000214564
MSMEG_1167	MSMEG_1167	cytochrome P45	0.149242	0.735723
MSMEG_1169	MSMEG_1169	integral membrane transport protein	0.589448	0.0181177
MSMEG_1170	MSMEG_1170	conserved domain protein	-0.0869302	0.88878
MSMEG_1171	MSMEG_1171	Low molecular weight phosphotyrosine protein phosphatase	-0.357355	0.482152
MSMEG_1172	arsB	arsenical-resistance protein	0.229952	0.481416
MSMEG_1173	MSMEG_1173	transcriptional regulator, ArsR family protein	0.303788	0.460278
MSMEG_5179	MSMEG_5179	DoxX subfamily protein, putative	1.58006	1.55053e-05
MSMEG_1175	MSMEG_1175	putative transcriptional regulatory protein	1.08799	0.0180999
MSMEG_1176	MSMEG_1176	hypothetical protein	-0.347178	0.164138
MSMEG_1177	MSMEG_1177	cytosine/purines/uracil/thiamine/allantoin permease family protein	-0.0851299	0.825151
MSMEG_1178	MSMEG_1178	transcriptional regulator	-0.16444	0.563941
MSMEG_1179	hutU	urocanate hydratase	-0.493433	0.0672449
MSMEG_1180	MSMEG_1180	N-carbamoyl-L-amino acid hydrolase	-0.926831	0.000452316
MSMEG_1741	MSMEG_1741	TetR-family protein transcriptional regulator	1.57928	1.88979e-05
MSMEG_5177	MSMEG_5177	regulatory protein, TetR	1.57802	1.64538e-10
MSMEG_2482	MSMEG_2482	hypothetical protein	1.57668	2.56798e-06
MSMEG_1184	MSMEG_1184	serine esterase, cutinase family protein	-0.35549	0.184213
MSMEG_1185	MSMEG_1185	transcriptional regulator, AsnC family protein	0.874945	0.000684674
MSMEG_1186	MSMEG_1186	putative permease	0.808246	0.0214149
MSMEG_1187	MSMEG_1187	N-acyl-D-aspartate deacylase	0.546996	0.125033
MSMEG_5308	MSMEG_5308	conserved hypothetical protein	1.57313	7.26886e-20
MSMEG_1189	MSMEG_1189	conserved hypothetical protein	0.246706	0.326345
MSMEG_1190	MSMEG_1190	serine/threonine-protein kinase PknD	-0.363678	0.30075
MSMEG_5048	MSMEG_5048	conserved hypothetical protein	1.57294	4.26644e-11
MSMEG_1192	MSMEG_1192	M23 peptidase domain protein	0.612901	0.170548
MSMEG_1193	MSMEG_1193	TROVE domain protein	0.326873	0.0919132
MSMEG_1194	MSMEG_1194	hypothetical protein	0.650255	0.108463
MSMEG_1195	MSMEG_1195	conserved hypothetical protein	0.0281018	0.933058
MSMEG_1196	MSMEG_1196	SNF2 domain protein	0.749124	0.00028295
MSMEG_1198	MSMEG_1198	hypothetical protein	0.201292	0.674289
MSMEG_1199	MSMEG_1199	conserved hypothetical protein	-0.283889	0.23322
MSMEG_3307	MSMEG_3307		1.57241	7.09091e-09
MSMEG_0516	MSMEG_0516	sugar transport system	1.56967	4.90128e-06
MSMEG_1204	MSMEG_1204	3-oxoacyl-[acyl-carrier-protein] synthase 2	0.187149	0.481416
MSMEG_5970	MSMEG_5970	probable glutamate-1-semialdehyde 2,1-aminomutase	1.56759	3.43999e-14
MSMEG_0709	dnaK	chaperone protein DnaK	1.56732	5.27426e-15
MSMEG_4053	MSMEG_4053	transcriptional regulatory protein	1.56377	5.48497e-10
MSMEG_0888	MSMEG_0888	conserved hypothetical protein	1.56089	4.39131e-18
MSMEG_6214	MSMEG_6214	GatB/Yqey domain protein	1.56006	5.7547e-10
MSMEG_3785	MSMEG_3785	PfkB-family protein carbohydrate kinase	1.55832	4.37519e-05
MSMEG_4153	MSMEG_4153	cytochrome P45	1.55707	0.00186726
MSMEG_1211	MSMEG_1211	Fatty acid desaturase	0.792683	3.08904e-09
MSMEG_1212	MSMEG_1212	hypothetical protein	-0.463001	0.323081
MSMEG_1213	MSMEG_1213	cytochrome P45 monooxygenase	0.209651	0.505915
MSMEG_1214	MSMEG_1214	oxidoreductase	-0.228232	0.481565
MSMEG_1215	MSMEG_1215	serine/threonine-protein kinase PknE, putative	0.31278	0.174453
MSMEG_1216	MSMEG_1216	ABC-type transport system periplasmic substrate-binding protein	-0.202543	0.456202
MSMEG_1217	MSMEG_1217	ABC-type transport system ATP-binding protein I	0.469253	0.066735
MSMEG_1218	MSMEG_1218	ABC-type transport system ATP-binding protein II	0.77484	0.012224
MSMEG_1219	MSMEG_1219	ABC-type transport system permease protein II	0.897506	8.3991e-05
MSMEG_3916	MSMEG_3916	hypothetical protein	1.55658	6.70888e-07
MSMEG_1221	MSMEG_1221	rifampin ADP-ribosyl transferase	-0.126454	0.824055
MSMEG_1222	MSMEG_1222	ISMsm6, transposase	0.338885	0.210443
MSMEG_1223	MSMEG_1223	hypothetical protein	0.441324	0.287337
MSMEG_1225	MSMEG_1225	conserved hypothetical protein	0.355359	0.130813
MSMEG_1226	MSMEG_1226	sulfatase-modifying factor 1	-1.05067	0.036083
MSMEG_1227	MSMEG_1227	transcriptional regulator, GntR family protein	-1.4338	0.0271625
MSMEG_1229	gyrB	DNA gyrase, B subunit	-0.80486	0.0831813
MSMEG_1236	MSMEG_1236	Mpr protein	-0.889124	0.00557074
MSMEG_1237	MSMEG_1237	hypothetical protein	-0.473495	0.277562
MSMEG_1238	MSMEG_1238	type III restriction enzyme, res subunit	-0.418523	0.176015
MSMEG_1239	MSMEG_1239	ISMsm4, transposase	-0.651682	0.354558
MSMEG_5180	MSMEG_5180	conserved hypothetical protein	1.55549	1.221e-05
MSMEG_0359	MSMEG_0359	conserved hypothetical protein	1.55392	6.81635e-26
MSMEG_1242	iscS	cysteine desulfurase IscS	0.669211	0.00983309
MSMEG_1243	MSMEG_1243	conserved hypothetical protein	0.677873	0.0130416
MSMEG_1244	MSMEG_1244	conserved hypothetical protein	0.824642	0.00206829
MSMEG_1245	MSMEG_1245	phosphoadenosine phosphosulfate reductase	0.361657	0.0640696
MSMEG_1246	MSMEG_1246	conserved hypothetical protein	0.540513	0.0532053
MSMEG_1247	MSMEG_1247	conserved hypothetical protein	0.768436	0.00115344
MSMEG_1248	MSMEG_1248	hypothetical protein	0.788716	0.00038021
MSMEG_1249	MSMEG_1249	ISMsm7, transposase orfB	-0.48144	0.0752131
MSMEG_1250	MSMEG_1250	ISMsm7, transposase orfA	-0.388135	0.410595
MSMEG_1251	MSMEG_1251	conserved hypothetical protein	-0.187256	0.632571
MSMEG_0603	MSMEG_0603	putative acyl-CoA dehydrogenase	1.55381	5.40537e-16
MSMEG_1253	MSMEG_1253	conserved hypothetical protein	-0.526693	0.103016
MSMEG_1254	MSMEG_1254	DEAD/DEAH box helicase	-0.0830047	0.839389
MSMEG_1255	MSMEG_1255	UvrD/Rep helicase	0.561233	0.0805147
MSMEG_1256	MSMEG_1256	hypothetical protein	0.206882	0.52737
MSMEG_1257	MSMEG_1257	IS196, tnpR protein	0.159187	0.518735
MSMEG_1258	MSMEG_1258	IS196, tnpA protein	-0.983982	0.000307861
MSMEG_1259	MSMEG_1259	hypothetical protein	0.29266	0.621375
MSMEG_6843	MSMEG_6843	NAD-dependent epimerase/dehydratase	1.55308	1.37103e-05
MSMEG_5743	MSMEG_5743	patatin	1.54793	6.00721e-07
MSMEG_3862	MSMEG_3862	FxsA cytoplasmic membrane protein	1.54775	1.71675e-19
MSMEG_1263	MSMEG_1263	conserved hypothetical protein	-0.386579	0.262735
MSMEG_1264	MSMEG_1264	prophage Lp1 protein 5	-0.459713	0.274646
MSMEG_2457	MSMEG_2457	hypothetical protein	1.54388	5.23402e-09
MSMEG_1266	MSMEG_1266	ankyrin-repeat containing protein	0.226261	0.654353
MSMEG_1267	MSMEG_1267		-0.486384	0.0674058
MSMEG_1268	MSMEG_1268	nudix hydrolase	0.0843626	0.841425
MSMEG_1269	MSMEG_1269	Ser/Thr protein phosphatase family protein	0.634705	0.0107176
MSMEG_0206	MSMEG_0206	acyltransferase 3	1.5437	7.78611e-13
MSMEG_1271	MSMEG_1271	hypothetical protein	0.567168	0.237189
MSMEG_3685	MSMEG_3685	conserved hypothetical protein	1.53728	3.49535e-12
MSMEG_1273	MSMEG_1273	conserved hypothetical protein	-0.788848	0.093376
MSMEG_1274	MSMEG_1274	gluconolactonase	-0.179113	0.785493
MSMEG_2990	MSMEG_2990	Fe-S protein, radical SAM family protein	1.53315	8.47131e-09
MSMEG_1277	MSMEG_1277	hypothetical protein	-0.451582	0.12173
MSMEG_1278	MSMEG_1278	death-on-curing protein	-0.647851	0.00716759
MSMEG_1279	MSMEG_1279	conserved hypothetical protein	-0.333375	0.098242
MSMEG_1280	MSMEG_1280	hypothetical cytosolic protein	-0.637828	0.00108512
MSMEG_1281	MSMEG_1281	conserved hypothetical protein	-0.599874	0.00479269
MSMEG_1282	MSMEG_1282	hypothetical cytosolic protein	-0.514082	0.150133
MSMEG_5522	MSMEG_5522	transcriptional Regulator, TetR family protein	1.53209	1.48444e-18
MSMEG_5917	MSMEG_5917	conserved hypothetical protein	1.53174	1.00986e-05
MSMEG_1285	MSMEG_1285	tetratricopeptide repeat family protein	-0.656526	4.84382e-05
MSMEG_1286	MSMEG_1286	sulfatase family protein	-0.888274	0.0008377
MSMEG_1287	MSMEG_1287	cyclase/dehydrase superfamily protein	-0.530978	0.194826
MSMEG_1288	MSMEG_1288	conserved hypothetical protein	0.594507	0.0600862
MSMEG_1289	MSMEG_1289	conserved hypothetical protein	0.741356	0.0645299
MSMEG_1291	MSMEG_1291	putative oxidoreductase	-0.160571	0.405444
MSMEG_1292	MSMEG_1292	FAD binding domain in molybdopterin dehydrogenase protein	0.646131	0.0070925
MSMEG_5280	MSMEG_5280	cysteine dioxygenase type I superfamily protein	1.53004	7.52229e-10
MSMEG_1294	MSMEG_1294	allantoicase	-0.993822	0.00363522
MSMEG_2157	MSMEG_2157	hypothetical protein	1.5218	1.2974e-06
MSMEG_1296	MSMEG_1296	uricase	-0.849108	0.0826685
MSMEG_1297	MSMEG_1297	hydroxydechloroatrazine ethylaminohydrolase	-0.684921	0.124825
MSMEG_1298	MSMEG_1298	guanine deaminase	-0.731311	0.147579
MSMEG_1299	MSMEG_1299	oxidoreductase, 2OG-Fe(II) oxygenase family protein	0.414254	0.224265
MSMEG_1300	MSMEG_1300	hypothetical protein	0.372046	0.217407
MSMEG_1301	MSMEG_1301	NanT3	0.416383	0.436588
MSMEG_1303	MSMEG_1303	putative transcriptional regulator	-1.04892	0.0880686
MSMEG_1304	MSMEG_1304	rhizopine catabolism protein	0.351372	0.536939
MSMEG_1305	MSMEG_1305	TetR family protein regulatory protein	-0.340846	0.426755
MSMEG_1310	MSMEG_1310	TnpC protein	0.593409	0.218696
MSMEG_1311	MSMEG_1311	oligopeptide transporter, OPT family protein	0.0981046	0.654426
MSMEG_1312	MSMEG_1312	hypothetical protein	0.367656	0.407187
MSMEG_1313	MSMEG_1313	secreted protein	0.0482699	0.871722
MSMEG_4412	MSMEG_4412	oxidoreductase, molybdopterin binding	1.51735	0.00175819
MSMEG_1314	MSMEG_1314	hypothetical protein	0.710427	0.0680649
MSMEG_1316	prfC	peptide chain release factor 3	0.265007	0.136795
MSMEG_1317	MSMEG_1317	transcriptional regulator	0.36993	0.0883951
MSMEG_1318	MSMEG_1318	polysaccharide deacetylase family protein	-1.40395	0.0564665
MSMEG_1322	MSMEG_1322	ErfK/YbiS/YcfS/YnhG family protein	0.645034	4.5335e-05
MSMEG_1323	MSMEG_1323	hypothetical protein	0.808682	0.0465313
MSMEG_1326	MSMEG_1326	hypothetical protein	-0.913248	0.14291
MSMEG_1325	recD	exodeoxyribonuclease V, alpha subunit	-0.825156	0.00188357
MSMEG_1327	recB	exodeoxyribonuclease V, beta subunit	-0.447604	0.11532
MSMEG_1328	recC	exodeoxyribonuclease V, gamma subunit	0.153496	0.411408
MSMEG_1329	MSMEG_1329	major facilitator superfamily protein MFS_1, putative	-0.355535	0.46708
MSMEG_1330	MSMEG_1330	MarR-family protein transcriptional regulator	-0.159761	0.659973
MSMEG_1331	MSMEG_1331	enoyl-CoA hydratase	-0.26211	0.41431
MSMEG_1332	MSMEG_1332	conserved hypothetical protein	0.20217	0.549698
MSMEG_1333	MSMEG_1333	conserved hypothetical protein	-0.990389	0.0268951
MSMEG_1334	MSMEG_1334	metallo-beta-lactamase family protein	-0.403883	0.0714977
MSMEG_1336	MSMEG_1336	flavohemoprotein, putative	-0.394852	0.426755
MSMEG_1339	rpmG	ribosomal protein L33	-0.799197	0.00274133
MSMEG_5039	MSMEG_5039	Siderophore-interacting protein	1.51654	4.63869e-09
MSMEG_5350	MSMEG_5350	PPE family protein, putative	1.51654	1.42773e-05
MSMEG_6869	MSMEG_6869	regulatory protein	1.51419	9.42065e-06
MSMEG_1344	MSMEG_1344	translocase	-0.136837	0.566558
MSMEG_1345	MSMEG_1345	transcription antitermination protein NusG	-0.341569	0.0610551
MSMEG_1346	rplK	ribosomal protein L11	-0.61098	0.0128669
MSMEG_1347	rplA	ribosomal protein L1	-0.514736	0.00761025
MSMEG_1348	MSMEG_1348	RNA polymerase ECF-subfamily protein sigma factor	0.619678	0.0574321
MSMEG_1349	MSMEG_1349	dgpf domain family protein	0.0136546	0.951581
MSMEG_1350	MSMEG_1350	cyclopropane-fatty-acyl-phospholipid synthase 1	0.209082	0.287985
MSMEG_0515	MSMEG_0515	probable sugar transporter sugar binding lipoprotein	1.51024	2.49037e-06
MSMEG_1352	MSMEG_1352	hydrolase, alpha/beta fold family protein	-0.5408	0.014831
MSMEG_1353	MSMEG_1353	ABC1 family protein	0.305389	0.218312
MSMEG_1883	MSMEG_1883	glycine betaine transporter OpuD	1.50914	4.92351e-22
MSMEG_1616	MSMEG_1616		1.50567	6.88379e-09
MSMEG_1356	MSMEG_1356	conserved hypothetical protein	-0.0675314	0.839954
MSMEG_1357	MSMEG_1357	conserved hypothetical protein	0.0977956	0.874854
MSMEG_1359	MSMEG_1359	DeoR-family protein transcriptional regulator	0.374889	0.561924
MSMEG_0073	MSMEG_0073		1.50208	6.80048e-11
MSMEG_1360	MSMEG_1360	endonuclease/exonuclease/phosphatase	-0.734038	0.0625245
MSMEG_1361	MSMEG_1361	alpha-mannosidase	-0.47004	0.332229
MSMEG_1362	MSMEG_1362	conserved hypothetical protein	-0.405164	0.45178
MSMEG_1363	MSMEG_1363	glucokinase	-0.0263344	0.956456
MSMEG_1364	MSMEG_1364	5S ribosomal protein L1	-0.730306	0.000153869
MSMEG_1365	rplL	ribosomal protein L7/L12	-0.799302	3.85643e-08
MSMEG_1366	MSMEG_1366	ABC transporter, ATP-binding protein	0.0453885	0.765372
MSMEG_1367	rpoB	DNA-directed RNA polymerase, beta subunit	0.137581	0.469459
MSMEG_1368	rpoC	DNA-directed RNA polymerase, beta' subunit	0.425903	0.0552791
MSMEG_1369	MSMEG_1369	LacI-family protein transcriptional regulator	-0.442522	0.452802
MSMEG_1370	MSMEG_1370	2-deoxy-scyllo-inosamine dehydrogenase	0.0242537	0.974356
MSMEG_1371	MSMEG_1371	conserved hypothetical protein	-0.440944	0.525372
MSMEG_1372	MSMEG_1372	ABC transporter ATP-binding protein	-1.11139	0.0978547
MSMEG_1373	MSMEG_1373	ribose/xylose/arabinose/galactoside ABC-type transport systems, permease components	-1.25386	0.0713569
MSMEG_1374	MSMEG_1374	ribose ABC transporter, periplasmic binding protein	-1.43869	0.031506
MSMEG_1375	MSMEG_1375	tagatose-1,6-bisphosphate aldolase GatY	-1.11403	0.0366121
MSMEG_5972	MSMEG_5972	hypothetical protein	1.50195	0.000140637
MSMEG_2911	MSMEG_2911	integral membrane transport protein	1.49551	1.71408e-07
MSMEG_5123	MSMEG_5123		1.49137	0.000111591
MSMEG_1379	MSMEG_1379	conserved hypothetical protein	-0.0670788	0.765372
MSMEG_1380	MSMEG_1380	transcriptional regulator	0.276463	0.449257
MSMEG_1381	MSMEG_1381	MmpS5 protein	-0.783638	0.212896
MSMEG_1705	MSMEG_1705	D-xylose transport ATP-binding protein XylG	1.49107	0.000264665
MSMEG_1383	MSMEG_1383	endonuclease IV	0.137822	0.56311
MSMEG_1385	MSMEG_1385	PAP2 superfamily protein	0.661614	3.66489e-06
MSMEG_1384	MSMEG_1384	conserved hypothetical protein	-0.308406	0.54349
MSMEG_4068	MSMEG_4068	hypothetical protein	1.48576	0.007408
MSMEG_1387	MSMEG_1387	putative acyl-CoA dehydrogenase	0.306198	0.322664
MSMEG_1388	MSMEG_1388	enoyl-CoA hydratase	0.372784	0.211607
MSMEG_1389	MSMEG_1389	conserved hypothetical protein	0.597697	0.0488983
MSMEG_1390	MSMEG_1390	enoyl-CoA hydratase	0.241178	0.515284
MSMEG_1391	MSMEG_1391	transcriptional regulator, LysR family protein	-0.271459	0.68911
MSMEG_5312	MSMEG_5312	ABC-type multidrug transport system ATPase component	1.47808	0.00968188
MSMEG_1393	MSMEG_1393	conserved hypothetical protein	0.345184	0.250484
MSMEG_1394	MSMEG_1394	probable conserved transmembrane protein	0.567692	0.00176233
MSMEG_1395	MSMEG_1395	lipoprotein, putative	0.117443	0.651431
MSMEG_1396	MSMEG_1396	LprB protein	-0.248975	0.287517
MSMEG_1397	MSMEG_1397	transcriptional regulator, TetR family protein	0.418969	0.0116884
MSMEG_1398	rpsL	ribosomal protein S12	-0.511673	0.00404473
MSMEG_1399	rpsG	ribosomal protein S7	-0.635647	0.00154352
MSMEG_1400	MSMEG_1400		-0.72623	0.000307215
MSMEG_1401	tuf	translation elongation factor Tu	-0.973713	3.90568e-05
MSMEG_1402	MSMEG_1402	hypothetical protein	0.871726	0.000269253
MSMEG_1403	MSMEG_1403	cutinase superfamily protein	0.341564	0.104635
MSMEG_1404	MSMEG_1404	IS196, tnpA protein	-0.853603	0.000445609
MSMEG_1405	MSMEG_1405	IS196, tnpR protein	0.139909	0.621746
MSMEG_1407	MSMEG_1407		0.592244	0.124664
MSMEG_1408	MSMEG_1408		0.31263	0.652581
MSMEG_1409	arcA	arginine deiminase	0.160287	0.800531
MSMEG_1715	araA	L-arabinose isomerase	1.47718	0.00020694
MSMEG_5848	MSMEG_5848	amino acid permease-associated region	1.47615	1.6796e-12
MSMEG_1566	MSMEG_1566	oxidoreductase	1.47274	8.94546e-08
MSMEG_0761	MSMEG_0761	conserved domain protein	1.47254	4.3781e-10
MSMEG_5486	MSMEG_5486	peptidase S1 and S6, chymotrypsin/Hap	1.47016	3.73556e-09
MSMEG_1415	MSMEG_1415	AsnC-family protein transcriptional regulator	-1.37285	0.0186642
MSMEG_5956	MSMEG_5956	NAD dependent epimerase/dehydratase family protein	1.4697	9.0785e-21
MSMEG_1417	MSMEG_1417	glyoxalase family protein	-0.370423	0.10713
MSMEG_1418	MSMEG_1418	RNA polymerase ECF-type sigma factor	-0.424262	0.257052
MSMEG_1419	MSMEG_1419	conserved hypothetical protein	-0.305233	0.390256
MSMEG_1420	MSMEG_1420	probable transcriptional regulatory protein	-0.366301	0.404197
MSMEG_0453	aroK	shikimate kinase	1.46942	3.11804e-05
MSMEG_1422	MSMEG_1422	conserved hypothetical protein	-0.915365	0.000237686
MSMEG_1423	MSMEG_1423	radical SAM domain protein	-0.506793	0.0697369
MSMEG_1424	MSMEG_1424	FMN-dependent dehydrogenase	-0.532467	0.0265842
MSMEG_1425	MSMEG_1425	creatininase subfamily protein	-0.741141	0.000431426
MSMEG_1426	MSMEG_1426	probable membrane sugar transferase	-0.552206	0.00515305
MSMEG_1428	MSMEG_1428	glucose-methanol-choline oxidoreductase	-0.923413	0.000109346
MSMEG_1427	MSMEG_1427	transmembrane efflux protein	-1.21566	0.0921295
MSMEG_1430	MSMEG_1430	transcriptional regulator, TetR family protein	-0.702925	0.0612499
MSMEG_6105	MSMEG_6105	cell division protein	1.46929	1.79687e-20
MSMEG_1431	MSMEG_1431	cytochrome P45-terp	-1.34225	0.0181941
MSMEG_1432	MSMEG_1432	acetylcholinesterase	0.57941	0.0153419
MSMEG_1434	MSMEG_1434	conserved hypothetical protein	0.205126	0.487336
MSMEG_1435	rpsJ	ribosomal protein S1	-0.527091	0.0370472
MSMEG_1436	rplC	ribosomal protein L3	-0.687689	0.00248124
MSMEG_1437	rplD	ribosomal protein L4/L1 family protein	-0.837202	3.41187e-05
MSMEG_1438	rplW	ribosomal protein L23	-0.936961	0.000300586
MSMEG_3680	MSMEG_3680	hypothetical protein	1.46906	0.000108978
MSMEG_2991	MSMEG_2991	permease of the major facilitator superfamily protein	1.46777	0.00541376
MSMEG_6076	ispD	2-C-methyl-D-erythritol 4-phosphate cytidylyltransferase	1.46421	2.43987e-37
MSMEG_1351	MSMEG_1351	cyclopropane-fatty-acyl-phospholipid synthase 1	1.4619	6.06955e-16
MSMEG_5135	MSMEG_5135	hypothetical protein	1.45779	6.66247e-10
MSMEG_2906	MSMEG_2906	conserved hypothetical protein	1.45613	0.00297937
MSMEG_5957	algD	GDP-mannose 6-dehydrogenase AlgD	1.44801	8.87848e-05
MSMEG_1446	MSMEG_1446	NTP pyrophosphohydrolase	-0.421847	0.195154
MSMEG_1447	MSMEG_1447	transcriptional regulator, MerR family protein	-0.129739	0.893226
MSMEG_1448	MSMEG_1448	integral membrane transporter	0.450171	0.285474
MSMEG_2755	MSMEG_2755	conserved hypothetical protein	1.4458	1.06659e-20
MSMEG_3901	ectA	L-2,4-diaminobutyric acid acetyltransferase	1.44495	2.03931e-05
MSMEG_1453	MSMEG_1453	Citrate transporter	-0.35098	0.26254
MSMEG_2148	MSMEG_2148	HNH endonuclease domain protein	1.44468	0.00177532
MSMEG_1456	MSMEG_1456	hypothetical protein	-0.793268	0.150914
MSMEG_1465	rplN	ribosomal protein L14	-0.634184	0.0138958
MSMEG_1466	rplX	ribosomal protein L24	-0.604188	0.00626677
MSMEG_1467	MSMEG_1467	5S ribosomal protein L5	-0.71442	0.000792898
MSMEG_1468	rpsZ	ribosomal protein S14p/S29e	-0.727964	0.0152183
MSMEG_1469	rpsH	ribosomal protein S8	-0.815804	0.00154127
MSMEG_1470	MSMEG_1470	5S ribosomal protein L6	-0.888332	0.000102497
MSMEG_1471	rplR	ribosomal protein L18	-0.805627	2.40782e-05
MSMEG_1472	rpsE	ribosomal protein S5	-0.748419	9.65259e-05
MSMEG_1473	rpmD	ribosomal protein L3	-0.61772	0.0188154
MSMEG_1474	rplO	ribosomal protein L15	-0.583264	0.028318
MSMEG_6579	MSMEG_6579	conserved hypothetical protein	1.44404	1.31401e-06
MSMEG_1476	sppA	signal peptide peptidase SppA, 67K type	0.649177	0.00533489
MSMEG_1477	MSMEG_1477	major facilitator superfamily protein	-1.03919	0.0271625
MSMEG_3902	MSMEG_3902	ATPase, AAA family protein	1.44171	3.13803e-26
MSMEG_1479	MSMEG_1479	methyltransferase, putative, family protein	0.787186	1.63457e-05
MSMEG_0792	thiS	thiamine biosynthesis protein ThiS	1.43969	0.000218054
MSMEG_4741	MSMEG_4741	MmpL protein	1.43898	9.36851e-14
MSMEG_0312	eda	2-dehydro-3-deoxyphosphogluconate aldolase/4-hydroxy-2-oxoglutarate aldolase	1.43723	0.000697996
MSMEG_1483	MSMEG_1483	preprotein translocase, SecY subunit	-0.526401	0.00869316
MSMEG_1484	MSMEG_1484	adenylate kinase	-0.913235	3.77424e-11
MSMEG_0762	MSMEG_0762	cytochrome P45 FAS1	1.43597	6.23888e-12
MSMEG_1486	MSMEG_1486	RNA polymerase sigma-7 factor	-0.827206	0.00339731
MSMEG_1487	MSMEG_1487	conserved hypothetical protein	0.346053	0.301053
MSMEG_6729	MSMEG_6729	DNA-binding protein	1.43531	0.000139283
MSMEG_4575	MSMEG_4575	hypothetical protein	1.43315	1.03437e-05
MSMEG_2225	MSMEG_2225	transcriptional regulator, TetR family protein	1.43292	1.41007e-12
MSMEG_2428	MSMEG_2428	DNA-binding protein	1.43273	9.07356e-05
MSMEG_1492	MSMEG_1492	transcriptional regulator, MarR family protein	0.278978	0.410823
MSMEG_1493	MSMEG_1493	sensor histidine kinase	-0.394864	0.187067
MSMEG_1494	MSMEG_1494	transcriptional regulatory protein DegU	0.224545	0.598347
MSMEG_1495	MSMEG_1495	HAD-superfamily protein hydrolase subfamily protein IA, variant 3, putative	0.106146	0.866185
MSMEG_1496	mmsB	3-hydroxyisobutyrate dehydrogenase	0.149227	0.487743
MSMEG_1497	MSMEG_1497	acyl-CoA dehydrogenase family protein member 8	0.527271	0.0305458
MSMEG_1498	mmsA	methylmalonate-semialdehyde dehydrogenase	0.482716	0.137742
MSMEG_1499	MSMEG_1499	oxygenase	0.933268	0.0336779
MSMEG_1500	MSMEG_1500	TetR family protein transcriptional regulatory protein	0.0487964	0.938734
MSMEG_1501	MSMEG_1501	methyltransferase, putative, family protein	-0.190005	0.478767
MSMEG_1502	MSMEG_1502	ABC transporter, ATP-binding protein	-0.679648	0.00657222
MSMEG_3361	MSMEG_3361	conserved hypothetical protein	1.43262	5.88775e-10
MSMEG_0711	dnaJ	chaperone protein DnaJ	1.43155	6.32497e-15
MSMEG_1505	MSMEG_1505	integral membrane protein	-0.33528	0.411408
MSMEG_1506	MSMEG_1506	transcriptional regulator, TetR family protein	0.837241	0.0054974
MSMEG_1509	MSMEG_1509	TetR-family protein transcriptional regulator	-0.820013	0.1943
MSMEG_1510	MSMEG_1510	dTDP-4-dehydrorhamnose 3,5-epimerase	0.33668	0.0418126
MSMEG_1512	rfbB	dTDP-glucose 4,6-dehydratase	0.488959	0.00374514
MSMEG_1513	MSMEG_1513	conserved hypothetical protein	0.0049492	0.98299
MSMEG_1514	MSMEG_1514	conserved hypothetical protein	0.219481	0.432
MSMEG_1515	MSMEG_1515	two-component sensor histidine kinase	0.36867	0.0233627
MSMEG_1516	MSMEG_1516	thioredoxin reductase	0.643184	3.07703e-07
MSMEG_1517	MSMEG_1517	spfh domain/band 7 family protein, putative	-0.575028	0.0126317
MSMEG_1518	MSMEG_1518	hypothetical protein	-0.74964	0.00336142
MSMEG_1519	infA	translation initiation factor IF-1	-0.0660137	0.8253
MSMEG_1520	rpmJ	ribosomal protein L36	-0.0172202	0.949623
MSMEG_2102	MSMEG_2102	nitrate transport ATP-binding protein NrtD	1.42347	2.47432e-05
MSMEG_1604	MSMEG_1604	FAD dependent oxidoreductase	1.42061	7.52359e-19
MSMEG_0195	MSMEG_0195	steroid monooxygenase	1.41853	1.92858e-05
MSMEG_1524	rpoA	DNA-directed RNA polymerase, alpha subunit	-0.350131	0.209245
MSMEG_1525	MSMEG_1525	5S ribosomal protein L17	0.00442692	0.983378
MSMEG_1527	truA	tRNA pseudouridine synthase A	-0.317897	0.412435
MSMEG_1526	MSMEG_1526	probable cutinase	0.214667	0.31944
MSMEG_1528	MSMEG_1528	cutinase	-0.658633	0.00915029
MSMEG_1529	MSMEG_1529	serine esterase, cutinase family protein	-0.695362	0.000631424
MSMEG_1530	MSMEG_1530	integral membrane protein	-0.898528	0.00803312
MSMEG_1531	MSMEG_1531	conserved hypothetical protein	0.0400188	0.926906
MSMEG_1534	eccB4	ESX conserved component eccB4. Probable membrane protein	0.245656	0.648756
MSMEG_1536	eccC4	ESX conserved component eccC4. Probable membrane protein	-0.864826	0.0577137
MSMEG_6556	MSMEG_6556	putative transcriptional regulator	1.41376	1.06274e-07
MSMEG_1542	MSMEG_1542	transcriptional regulator	0.85354	4.29031e-08
MSMEG_1543	MSMEG_1543	eptc-inducible aldehyde dehydrogenase	-0.89232	9.15009e-05
MSMEG_1544	MSMEG_1544	PduO protein	-0.707122	0.00194524
MSMEG_1545	MSMEG_1545	conserved hypothetical protein	0.313558	0.494278
MSMEG_1546	MSMEG_1546	coenzyme B12-dependent glycerol dehydrogenase small subunit	0.32327	0.228508
MSMEG_1547	MSMEG_1547	glycerol dehydratase large subunit	0.173898	0.529341
MSMEG_1548	MSMEG_1548	propanediol utilization: dehydratase, medium subunit	0.132831	0.472987
MSMEG_1549	MSMEG_1549		-0.00668562	0.978514
MSMEG_1550	MSMEG_1550	PduH protein	-0.371405	0.320877
MSMEG_1552	eat	ethanolamine permease	0.184977	0.548587
MSMEG_1553	eutB	ethanolamine ammonia-lyase, large subunit	0.08326	0.76136
MSMEG_1554	eutC	ethanolamine ammonia-lyase, light chain	-0.193673	0.529973
MSMEG_1556	rplM	ribosomal protein L13	-0.535895	0.0131437
MSMEG_1557	rpsI	ribosomal protein S9	-0.773674	4.48315e-05
MSMEG_1558	MSMEG_1558	conserved hypothetical protein	-0.0473314	0.943142
MSMEG_1559	glmM	phosphoglucosamine mutase	0.363813	0.0605873
MSMEG_1560	MSMEG_1560	conserved hypothetical protein	-0.018295	0.967931
MSMEG_1562	MSMEG_1562		0.601321	0.160322
MSMEG_1561	MSMEG_1561	LysR-family protein trancsriptional regulator	0.335652	0.352887
MSMEG_1563	MSMEG_1563	short-chain dehydrogenase/reductase SDR	0.761315	0.0091491
MSMEG_1565	MSMEG_1565	transcriptional regulator, TetR family protein	0.186472	0.403185
MSMEG_3019	MSMEG_3019	conserved hypothetical protein	1.41348	2.08762e-17
MSMEG_1567	MSMEG_1567	conserved hypothetical protein	0.805551	1.85431e-05
MSMEG_1568	glmS	glucosamine--fructose-6-phosphate aminotransferase, isomerizing	0.319058	0.027899
MSMEG_1570	MSMEG_1570	carboxylesterase	0.223	0.423678
MSMEG_1572	MSMEG_1572	transcriptional regulator, GntR family protein	-0.844198	0.0666228
MSMEG_1573	MSMEG_1573	carbohydrate kinase family protein	-0.235206	0.518104
MSMEG_3800	MSMEG_3800	conserved hypothetical protein	1.40678	1.85916e-05
MSMEG_1575	alr	alanine racemase	-0.42645	0.0260946
MSMEG_1576	MSMEG_1576	alpha/beta hydrolase fold	-0.112693	0.63794
MSMEG_1577	MSMEG_1577	conserved hypothetical protein	-0.0227122	0.939341
MSMEG_1578	MSMEG_1578	peptidase M22, glycoprotease	-0.20302	0.468614
MSMEG_1579	rimI	ribosomal-protein-alanine acetyltransferase	-0.652872	0.00629724
MSMEG_1580	MSMEG_1580	O-sialoglycoprotein endopeptidase	-0.40123	0.0574485
MSMEG_1581	MSMEG_1581	conserved hypothetical protein	-0.860954	0.00161786
MSMEG_4411	MSMEG_4411	oxidoreductase FAD-binding region	1.40342	0.00515305
MSMEG_4972	MSMEG_4972	acetyltransferase	1.40258	1.25067e-14
MSMEG_6223	MSMEG_6223	TetR family protein transcriptional repressor LfrR	1.40229	6.80679e-14
MSMEG_1585	MSMEG_1585	cupin domain protein	-1.03994	0.0274706
MSMEG_1586	MSMEG_1586	beta-lactamase	0.317388	0.469367
MSMEG_5132	typA	GTP-binding protein TypA/BipA	1.3958	1.36097e-12
MSMEG_1591	MSMEG_1591	TnpC protein	0.2301	0.616776
MSMEG_1592	MSMEG_1592	hypothetical protein	0.201238	0.367128
MSMEG_1594	MSMEG_1594	enoyl-CoA hydratase	0.0761157	0.709775
MSMEG_1596	MSMEG_1596	transcriptional regulator	0.0207578	0.972283
MSMEG_1597	MSMEG_1597	Transcription factor WhiB	0.808634	1.8276e-05
MSMEG_1598	MSMEG_1598	conserved hypothetical protein	0.108967	0.795216
MSMEG_1599	MSMEG_1599	RNA polymerase sigma-7 factor	0.826919	2.69274e-06
MSMEG_1600	MSMEG_1600	conserved hypothetical protein	0.576827	0.000746886
MSMEG_1601	MSMEG_1601	conserved hypothetical protein	0.464268	0.0102458
MSMEG_1602	guaB	inosine-5'-monophosphate dehydrogenase	0.121329	0.532939
MSMEG_1603	MSMEG_1603	IMP dehydrogenase family protein	-0.191868	0.397218
MSMEG_5181	MSMEG_5181	IS1549, transposase	1.39134	4.28172e-07
MSMEG_1605	phoU	phosphate transport system regulatory protein PhoU	-0.768811	0.090404
MSMEG_1606	MSMEG_1606	benzoylformate decarboxylase	-0.990234	0.0888891
MSMEG_1607	MSMEG_1607	putative tautomerase	-0.333783	0.614692
MSMEG_1608	MSMEG_1608	glycosyl transferase	0.357504	0.291435
MSMEG_1609	MSMEG_1609		0.52142	0.0514079
MSMEG_1610	MSMEG_1610	glutamine-hydrolyzing GMP synthase	0.232639	0.242615
MSMEG_1611	MSMEG_1611	transcriptional regulator, TetR family protein, putative	-0.217697	0.29976
MSMEG_1612	MSMEG_1612	extracellular solute-binding protein, family protein 3	-0.00359246	0.991291
MSMEG_1613	MSMEG_1613	ABC polar amino acid transporter, inner membrane subunit	0.859215	0.0596053
MSMEG_1614	MSMEG_1614	glutamine transport ATP-binding protein GlnQ	0.87561	0.103495
MSMEG_1615	ggt	gamma-glutamyltranspeptidase	0.311959	0.558446
MSMEG_6333	MSMEG_6333	amino acid ABC transporter, ATP-binding protein	1.39131	0.00405013
MSMEG_1617	MSMEG_1617	kumamolisin	0.624133	0.00661607
MSMEG_1618	MSMEG_1618	hypothetical protein	0.0634463	0.701227
MSMEG_1620	MSMEG_1620	conserved hypothetical protein	0.664662	0.256417
MSMEG_1622	MSMEG_1622	putative DNA repair polymerase	-0.493739	0.268655
MSMEG_1621	MSMEG_1621	pyrimidine-specific ribonucleoside hydrolase RihA	0.62055	0.0228302
MSMEG_5969	MSMEG_5969	conserved hypothetical protein	1.38985	2.95858e-09
MSMEG_1624	MSMEG_1624	universal stress protein family protein	-0.263695	0.373391
MSMEG_1625	MSMEG_1625	amino acid transporter, putative	-0.275386	0.343082
MSMEG_1626	MSMEG_1626	putative DNA-binding protein	-0.319688	0.297657
MSMEG_5680	MSMEG_5680	glyoxalase family protein	1.38954	4.21051e-14
MSMEG_2794	MSMEG_2794	transcriptional regulator, GntR family protein	1.38117	6.68556e-07
MSMEG_1631	MSMEG_1631	DNA-binding protein	0.2361	0.550877
MSMEG_1633	MSMEG_1633	DNA polymerase III, alpha subunit, putative	0.033581	0.917706
MSMEG_1632	MSMEG_1632	hypothetical protein	0.594234	0.0166486
MSMEG_1634	MSMEG_1634	probable forkhead-associated protein	0.891665	1.94528e-06
MSMEG_1635	MSMEG_1635	nitroreductase family protein	0.85014	2.05259e-06
MSMEG_1636	MSMEG_1636	RNA methyltransferase, TrmH family protein, group 2	-1.18227	0.0411159
MSMEG_1637	MSMEG_1637	periplasmic sensor signal transduction histidine kinase	0.419361	0.00124507
MSMEG_1638	MSMEG_1638	Roadblock/LC7 domain protein	-0.244734	0.270463
MSMEG_1639	MSMEG_1639	conserved hypothetical protein	-0.2005	0.274646
MSMEG_1640	MSMEG_1640	ATP/GTP-binding protein	-0.191861	0.34575
MSMEG_1641	MSMEG_1641	conserved hypothetical protein	-0.354491	0.119666
MSMEG_1642	MSMEG_1642	ABC transporter, ATP-binding protein	0.721035	2.28219e-10
MSMEG_1643	MSMEG_1643	hypothetical protein	-0.292952	0.26511
MSMEG_1644	MSMEG_1644	hypothetical protein	0.360139	0.403498
MSMEG_1645	MSMEG_1645	NADH:flavin oxidoreductase/nadh oxidase	-0.14238	0.740084
MSMEG_1647	MSMEG_1647	tetrahydrofolate dehydrogenase/cyclohydrolase FolD	0.542273	0.0014645
MSMEG_1646	MSMEG_1646	ribosomal RNA adenine dimethylase family protein	-0.184405	0.760001
MSMEG_1649	MSMEG_1649	FAD dependent oxidoreductase	-0.969534	0.0170048
MSMEG_1650	MSMEG_1650	methyltransferase type 11	-0.0792825	0.76819
MSMEG_1651	metX	homoserine O-acetyltransferase	0.265192	0.199298
MSMEG_1652	MSMEG_1652	O-acetylhomoserine sulfhydrylase	0.559061	0.0244845
MSMEG_1653	MSMEG_1653	hypothetical protein	-0.213603	0.611839
MSMEG_1654	MSMEG_1654	isocitrate dehydrogenase, NADP-dependent	-0.267147	0.0985734
MSMEG_6416	MSMEG_6416	phosphoglycerate mutase family protein	1.37959	2.07157e-17
MSMEG_1656	xth	exodeoxyribonuclease III	0.0679446	0.809963
MSMEG_1657	trpS	tryptophanyl-tRNA synthetase	0.148681	0.508796
MSMEG_1658	MSMEG_1658	ribonuclease, putative	-0.516875	0.179768
MSMEG_1659	MSMEG_1659	multidrug resistance protein, SMR family protein	-0.40291	0.327051
MSMEG_1660	MSMEG_1660	oxidoreductase, 2-nitropropane dioxygenase family protein	0.158014	0.66237
MSMEG_1661	MSMEG_1661	D-alanyl-D-alanine carboxypeptidase	0.367914	0.031737
MSMEG_1662	MSMEG_1662	taurine-pyruvate aminotransferase	-0.107645	0.749832
MSMEG_1663	MSMEG_1663	transcriptional regulator, AsnC family protein	0.516263	0.0796435
MSMEG_1664	MSMEG_1664	hypothetical protein	0.893714	0.0400747
MSMEG_1665	MSMEG_1665	aldehyde dehydrogenase (NAD) family protein	0.398747	0.082963
MSMEG_1666	MSMEG_1666	RNA polymerase sigma-7 factor	0.249702	0.333285
MSMEG_1668	MSMEG_1668	pyridoxamine 5'-phosphate oxidase family protein	-0.239365	0.589297
MSMEG_3678	MSMEG_3678	hypothetical protein	1.37843	0.00437551
MSMEG_1669	sdhB	succinate dehydrogenase, iron-sulfur protein	-0.597966	0.00968188
MSMEG_1670	sdhA	succinate dehydrogenase, flavoprotein subunit	-0.47703	0.0391366
MSMEG_1671	MSMEG_1671	succinate dehydrogenase hydrophobic membrane anchor protein SdhD	-0.0500763	0.892069
MSMEG_1672	sdhC	succinate dehydrogenase, cytochrome b556 subunit	0.293891	0.325151
MSMEG_1673	cdd	cytidine deaminase	-0.824894	0.124206
MSMEG_1675	MSMEG_1675	pyrimidine-nucleoside phosphorylase	-0.218133	0.569386
MSMEG_1676	add	adenosine deaminase	0.83681	5.17037e-05
MSMEG_6717	MSMEG_6717	oxidoreductase, Gfo/Idh/MocA family protein	1.37457	0.000212277
MSMEG_4336	MSMEG_4336	conserved hypothetical protein	1.37343	9.11559e-27
MSMEG_1753	mtnN	MTA/SAH nucleosidase	1.37303	3.39249e-10
MSMEG_5719	MSMEG_5719	oxidoreductase	1.37294	3.10461e-17
MSMEG_2903	MSMEG_2903		1.37119	4.46013e-05
MSMEG_6418	MSMEG_6418	prephenate dehydratase	1.36218	3.71404e-17
MSMEG_1683	MSMEG_1683	cytosine/purine/uracil/thiamine/allantoin permease family protein	-0.803031	4.30371e-05
MSMEG_1684	MSMEG_1684	conserved hypothetical protein	-0.483959	0.019859
MSMEG_1686	MSMEG_1686	NPL/P6-family protein secreted protein	0.0190988	0.97679
MSMEG_1687	MSMEG_1687	hypothetical protein	1.22287	0.041111
MSMEG_1692	MSMEG_1692	ECF-family protein RNA polymerase sigma factor	0.805852	0.00187462
MSMEG_1693	MSMEG_1693	succinate dehydrogenase [ubiquinone] flavoprotein subunit	-0.746033	0.245539
MSMEG_1694	upp	uracil phosphoribosyltransferase	0.843215	0.00196352
MSMEG_1695	MSMEG_1695	phosphoglucomutase/phosphomannomutase	-0.541814	0.12216
MSMEG_1696	MSMEG_1696	regulatory protein, MarR	-0.0231778	0.968041
MSMEG_1698	MSMEG_1698	putative ammonia monooxygenase superfamily protein	0.444089	0.169086
MSMEG_1700	MSMEG_1700	TetR-family protein transcriptional regulator	0.351311	0.548895
MSMEG_1701	MSMEG_1701	purine nucleotide phosphorylase	-0.780527	0.0306045
MSMEG_1702	MSMEG_1702	amidohydrolase	0.437573	0.0190331
MSMEG_1703	MSMEG_1703	amidohydrolase	0.190437	0.452881
MSMEG_3787	MSMEG_3787	D-aminoacylase	1.36	2.57704e-06
MSMEG_2696	MSMEG_2696	putative conserved membrane alanine rich protein	1.35537	6.53241e-23
MSMEG_6512	MSMEG_6512	acyl-CoA dehydrogenase domain protein	1.35497	0.00630794
MSMEG_1707	MSMEG_1707	phosphatase YfbT	0.0302996	0.937995
MSMEG_1708	MSMEG_1708	ribose operon repressor, putative	0.836009	0.0063674
MSMEG_2942	MSMEG_2942	glyoxalase/bleomycin resistance protein/dioxygenase superfamily protein	1.35466	6.07219e-10
MSMEG_1128	MSMEG_1128	conserved hypothetical protein	1.35197	0.00885301
MSMEG_1101	MSMEG_1101	hypothetical protein	1.34711	1.40595e-07
MSMEG_5720	MSMEG_5720	putative 3-hydroxyacyl-CoA dehydrogenase	1.34575	0.00158065
MSMEG_5646	MSMEG_5646	conserved hypothetical protein	1.34521	1.75641e-05
MSMEG_2639	MSMEG_2639	integral membrane protein	1.34243	6.60974e-08
MSMEG_2458	MSMEG_2458	hypothetical protein	1.34231	8.33654e-12
MSMEG_1716	MSMEG_1716	IS3 family protein element, transposase orfA	0.531061	0.110761
MSMEG_1718	MSMEG_1718		0.697275	0.199298
MSMEG_1717	MSMEG_1717	ISMsm8, transposase	0.15328	0.646379
MSMEG_4849	MSMEG_4849	carveol dehydrogenase	1.33922	2.01032e-05
MSMEG_1720	MSMEG_1720	IS1137, transposase orfA	0.557547	0.358574
MSMEG_1721	MSMEG_1721	IS1137, transposase orfB	-0.00377778	0.993382
MSMEG_1722	MSMEG_1722	hypothetical protein	0.0644127	0.849195
MSMEG_1723	MSMEG_1723	hypothetical protein	0.364069	0.46708
MSMEG_1724	MSMEG_1724	conserved hypothetical protein	0.179046	0.572571
MSMEG_1725	MSMEG_1725	putative transposase	0.570787	0.0179673
MSMEG_1726	MSMEG_1726	transposase	0.356781	0.0322729
MSMEG_1728	MSMEG_1728	ISMsm1, transposase orfA	-0.144191	0.474094
MSMEG_1730	MSMEG_1730	ISMsm1, transposase orfB	-0.61412	0.0136027
MSMEG_1729	MSMEG_1729		0.348115	0.233683
MSMEG_1732	MSMEG_1732	Transposase IS116/IS11/IS92 family protein	0.18677	0.801525
MSMEG_1731	MSMEG_1731	IS612, transposase	0.707078	0.124474
MSMEG_6503	MSMEG_6503	transcriptional regulator, TetR family protein	1.33769	0.000132822
MSMEG_1734	MSMEG_1734	conserved hypothetical protein	-0.388398	0.116862
MSMEG_1735	MSMEG_1735	dihydrolipoamide dehydrogenase	0.577107	0.000260664
MSMEG_1736	MSMEG_1736	glycerol-3-phosphate dehydrogenase 2	-0.516204	0.145806
MSMEG_1884	MSMEG_1884	conserved hypothetical protein	1.3366	1.92741e-12
MSMEG_1738	MSMEG_1738	probable conserved transmembrane protein	0.19265	0.59577
MSMEG_1830	cofD	lppg:fo 2-phospho-l-lactate transferase	1.33367	7.08543e-13
MSMEG_1754	MSMEG_1754	conserved hypothetical protein	1.33028	0.000152347
MSMEG_2756	MSMEG_2756	conserved hypothetical protein	1.3271	4.74364e-13
MSMEG_6194	MSMEG_6194	beta-lactamase related protein	1.32629	4.01559e-05
MSMEG_4404	MSMEG_4404	hypothetical protein	1.32572	0.00823345
MSMEG_1744	MSMEG_1744	hypothetical protein	-0.764823	0.258985
MSMEG_1745	MSMEG_1745	transcriptional regulator	0.718043	0.213024
MSMEG_6365	MSMEG_6365	conserved hypothetical protein	1.32541	1.85794e-20
MSMEG_5962	MSMEG_5962	glycosyl transferase, family protein 2	1.32313	7.41273e-10
MSMEG_6103	folP	dihydropteroate synthase	1.32266	5.30804e-11
MSMEG_5124	MSMEG_5124	2,4-dienoyl-coA reductase	1.32192	3.55383e-17
MSMEG_1386	MSMEG_1386	hypothetical protein	1.32153	0.0033863
MSMEG_5126	MSMEG_5126	FO synthase	1.3215	2.11931e-24
MSMEG_6422	MSMEG_6422	ferritin family protein	1.3186	1.59504e-07
MSMEG_3870	MSMEG_3870	alpha-ketoglutarate-dependent taurine dioxygenase	1.31824	0.00880309
MSMEG_1755	MSMEG_1755	anti-sigm factor, ChrR	0.170682	0.797554
MSMEG_1756	MSMEG_1756	endonuclease VIII and dna n-glycosylase with an ap lyase activity	0.0749847	0.891633
MSMEG_1757	MSMEG_1757	DEAD/DEAH box helicase	-0.622463	0.219232
MSMEG_4222	ftsZ	cell division protein FtsZ	1.31751	4.15755e-15
MSMEG_1759	MSMEG_1759	hypothetical protein	-1.19545	0.042359
MSMEG_1761	MSMEG_1761	integral membrane protein	-1.13936	0.0487167
MSMEG_1760	MSMEG_1760	short-chain dehydrogenase/reductase SDR	-0.0855947	0.681894
MSMEG_1762	MSMEG_1762	piperideine-6-carboxylic acid dehydrogenase	0.0671418	0.716638
MSMEG_1763	MSMEG_1763	leucine-responsive regulatory protein	0.265702	0.519823
MSMEG_1764	MSMEG_1764	L-lysine-epsilon aminotransferase	-0.0766401	0.681894
MSMEG_1766	MSMEG_1766	conserved hypothetical protein	-1.09894	0.0111826
MSMEG_1767	MSMEG_1767	conserved hypothetical protein	-1.27502	0.0128164
MSMEG_2740	lexA	LexA repressor	1.31518	9.44391e-19
MSMEG_0583	MSMEG_0583	probable membrane protein	1.31518	0.000223112
MSMEG_1770	MSMEG_1770	conserved hypothetical protein	0.787588	0.0294063
MSMEG_1771	MSMEG_1771	methylase, putative	-0.493516	0.333543
MSMEG_1772	MSMEG_1772	conserved hypothetical protein	-0.112171	0.861601
MSMEG_1773	MSMEG_1773	conserved hypothetical protein	-0.970244	0.0706537
MSMEG_1774	MSMEG_1774	conserved hypothetical protein	-1.09109	0.0378559
MSMEG_5851	MSMEG_5851	putative esterase superfamily protein	1.31395	3.0623e-08
MSMEG_1776	MSMEG_1776	ribonuclease Z	0.748911	0.00542547
MSMEG_1777	MSMEG_1777	UsfY protein	-1.03574	0.0329344
MSMEG_1778	MSMEG_1778	conserved hypothetical protein	1.20038	0.0774999
MSMEG_1779	MSMEG_1779	hypothetical protein	0.0139564	0.983378
MSMEG_1780	MSMEG_1780	hypothetical protein	-1.01135	0.412242
MSMEG_1781	MSMEG_1781	hypothetical protein	-1.30012	0.219298
MSMEG_1782	MSMEG_1782	oxidoreductase, short chain dehydrogenase/reductase family protein	-1.45653	0.0195375
MSMEG_1783	MSMEG_1783	hypothetical protein	-1.0555	0.0571516
MSMEG_1711	MSMEG_1711	ATP binding protein of ABC transporter	1.31279	0.000252362
MSMEG_3544	MSMEG_3544	conserved hypothetical protein	1.31103	5.42537e-09
MSMEG_3545	MSMEG_3545	hypothetical protein	1.30759	3.03143e-15
MSMEG_2943	ruvC	crossover junction endodeoxyribonuclease RuvC	1.30702	1.81785e-09
MSMEG_1788	MSMEG_1788	conserved hypothetical protein	-0.310995	0.618008
MSMEG_1789	MSMEG_1789	conserved hypothetical protein	0.191445	0.775499
MSMEG_1790	MSMEG_1790	conserved hypothetical protein	0.43202	0.519553
MSMEG_1791	MSMEG_1791	UsfY protein	0.768943	0.0955142
MSMEG_6511	MSMEG_6511	acyl-CoA dehydrogenase domain protein	1.30619	0.00799956
MSMEG_4739	MSMEG_4739	conserved hypothetical protein	1.30528	6.89851e-12
MSMEG_1793	MSMEG_1793	membrane protein	-0.12139	0.831375
MSMEG_2043	MSMEG_2043	transcriptional regulator, TetR family protein	1.30386	4.50358e-06
MSMEG_0710	grpE	co-chaperone GrpE	1.30365	7.91594e-15
MSMEG_1797	MSMEG_1797	salicylate esterase	-1.32658	0.0126924
MSMEG_1798	MSMEG_1798	major facilitator superfamily protein	-0.666197	0.155401
MSMEG_1799	MSMEG_1799	transcriptional regulator	-0.390851	0.220272
MSMEG_1801	MSMEG_1801	hypothetical protein	-0.984695	0.0912893
MSMEG_1802	MSMEG_1802	ChaB protein	-1.0728	0.0647021
MSMEG_1803	MSMEG_1803	RsbW protein	-0.725515	0.189564
MSMEG_1804	MSMEG_1804	RNA polymerase sigma-F factor	-0.539207	0.333894
MSMEG_1806	MSMEG_1806	conserved hypothetical protein	-0.376003	0.584135
MSMEG_2478	MSMEG_2478	fumarylacetoacetate hydrolase family protein	1.30348	0.00429813
MSMEG_2945	ruvB	holliday junction DNA helicase RuvB	1.30207	4.14303e-09
MSMEG_1808	MSMEG_1808	Fe-S metabolism associated SufE	0.384009	0.0138494
MSMEG_1809	MSMEG_1809	putative thiosulfate sulfurtransferase	0.655361	3.00262e-08
MSMEG_1810	MSMEG_1810	hypothetical protein	-0.44965	0.191396
MSMEG_3555	MSMEG_3555	hydrolase	1.29203	8.73862e-07
MSMEG_2272	hypA	hydrogenase nickel insertion protein HypA	1.2898	1.65894e-07
MSMEG_3860	MSMEG_3860	polyprenol-monophosphomannose synthase Ppm1	1.28793	8.85189e-19
MSMEG_2550	MSMEG_2550	glyoxylate reductase	1.28789	0.00491953
MSMEG_1818	MSMEG_1818	Bacterial membrane flanked domain protein	0.686338	0.0687979
MSMEG_3014	MSMEG_3014	conserved hypothetical protein	1.287	3.82921e-05
MSMEG_1819	purK	phosphoribosylaminoimidazole carboxylase, ATPase subunit	0.296559	0.156026
MSMEG_1820	purE	phosphoribosylaminoimidazole carboxylase, catalytic subunit	-0.396033	0.264934
MSMEG_5315	MSMEG_5315	gp35 protein	1.28533	2.13069e-09
MSMEG_0782	MSMEG_0782	aminotransferase class-III	1.28274	1.80094e-12
MSMEG_1823	MSMEG_1823	conserved hypothetical protein	-0.87754	2.93114e-05
MSMEG_1824	MSMEG_1824	transcriptional regulator, LytR family protein	-0.138159	0.382144
MSMEG_1825	rfbD	dTDP-4-dehydrorhamnose reductase	0.185058	0.477656
MSMEG_1826	MSMEG_1826	dTDP-RhA:a-D-GlcNAc-diphosphoryl polyprenol, a-3-L-rhamnosyl transferase	-0.4435	0.182196
MSMEG_1828	MSMEG_1828		-0.842826	1.90361e-05
MSMEG_1827	MSMEG_1827	hydrolase, nudix family protein, putative	0.600614	0.0221323
MSMEG_4740	MSMEG_4740	Glycosyltransferase family protein 28	1.27897	0.00022408
MSMEG_6543	MSMEG_6543		1.27788	1.72335e-08
MSMEG_1831	MSMEG_1831	Transcription factor WhiB	0.941112	5.98857e-13
MSMEG_5490	MSMEG_5490	conserved hypothetical protein	1.2771	2.28079e-07
MSMEG_1833	MSMEG_1833	conserved hypothetical protein	0.428172	0.00264497
MSMEG_1834	MSMEG_1834	phosphomannomutase/phosphoglucomutase	0.473064	0.000839904
MSMEG_1835	MSMEG_1835	TobH protein	0.223311	0.210251
MSMEG_1836	manA	mannose-6-phosphate isomerase, class I	-0.215377	0.314708
MSMEG_1837	MSMEG_1837	secreted protein	-0.207228	0.272708
MSMEG_1838	MSMEG_1838	cationic amino acid transporter	-0.858763	5.78504e-05
MSMEG_1839	MSMEG_1839	alkane 1-monooxygenase	-0.781036	0.00597082
MSMEG_1840	MSMEG_1840	rubredoxin	-0.895419	0.0126417
MSMEG_0781	MSMEG_0781	amino acid permease	1.27606	1.33569e-06
MSMEG_1842	MSMEG_1842	transcriptional regulator, TetR family protein	0.111073	0.68202
MSMEG_1843	ahcY		-0.155677	0.438008
MSMEG_1844	MSMEG_1844	conserved hypothetical protein	-0.909142	0.0292749
MSMEG_1845	MSMEG_1845	YghA protein	0.0193059	0.967168
MSMEG_1846	MSMEG_1846	polysulphide reductase, NrfD	-0.377104	0.582136
MSMEG_1847	MSMEG_1847	4Fe-4S ferredoxin, iron-sulfur binding protein	-0.362469	0.507545
MSMEG_1848	MSMEG_1848		-0.804634	0.106127
MSMEG_1849	selB	selenocysteine-specific translation elongation factor	0.608851	0.00371223
MSMEG_1850	selA	L-seryl-tRNA selenium transferase	0.999522	5.05329e-07
MSMEG_1852	selD	selenide, water dikinase	0.614349	0.0200255
MSMEG_1853	MSMEG_1853		-1.38812	0.0242303
MSMEG_1854	MSMEG_1854	valosin containing protein-1	0.0847167	0.789324
MSMEG_1855	MSMEG_1855	tetratricopeptide repeat protein, putative	-0.37931	0.172468
MSMEG_1856	MSMEG_1856	hypothetical protein	0.26685	0.589297
MSMEG_1859	MSMEG_1859	hypothetical protein	1.1047	0.020963
MSMEG_1860	MSMEG_1860	hypothetical protein	0.283743	0.485018
MSMEG_1861	MSMEG_1861	hypothetical protein	0.531107	0.0114381
MSMEG_1862	MSMEG_1862	transposase	0.453398	0.0154914
MSMEG_1863	MSMEG_1863	putative transposase	0.552115	0.0194803
MSMEG_1864	MSMEG_1864	transposase	-0.160826	0.741217
MSMEG_5267	MSMEG_5267	glutaryl-CoA dehydrogenase	1.27312	4.88985e-12
MSMEG_1866	MSMEG_1866	transposase B	0.0778968	0.792629
MSMEG_1867	MSMEG_1867	transposase	-0.107125	0.77321
MSMEG_1868	MSMEG_1868	hypothetical protein	-0.170403	0.580399
MSMEG_1869	MSMEG_1869	hypothetical protein	-0.0371668	0.913357
MSMEG_1870	MSMEG_1870	conserved hypothetical protein	-0.678149	0.0519311
MSMEG_1871	MSMEG_1871	conserved hypothetical protein	-0.981856	0.00839999
MSMEG_1872	MSMEG_1872	conserved hypothetical protein	-0.338848	0.225681
MSMEG_1354	MSMEG_1354		1.27195	0.000614097
MSMEG_1874	mtrA	DNA-binding response regulator MtrA	0.0416458	0.812915
MSMEG_1875	MSMEG_1875	sensor histidine kinase MtrB	0.146759	0.422905
MSMEG_1876	MSMEG_1876	LpqB protein	0.588553	0.00656727
MSMEG_1877	MSMEG_1877	conserved hypothetical protein	0.565107	0.0948953
MSMEG_6443	dinP	DNA polymerase IV	1.27107	5.87612e-07
MSMEG_1881	secA	preprotein translocase, SecA subunit	-0.372629	0.0437466
MSMEG_1880	MSMEG_1880	hypothetical alanine arginine proline rich protein	0.795265	0.137926
MSMEG_1882	MSMEG_1882	acyltransferase, ws/dgat/mgat subfamily protein	-0.0277138	0.92971
MSMEG_6844	MSMEG_6844	trap-t family protein transporter, dctp	1.26715	0.00249451
MSMEG_1712	MSMEG_1712	ABC transporter periplasmic-binding protein YtfQ	1.26529	0.000870068
MSMEG_1885	MSMEG_1885	2Fe-2S iron-sulfur cluster binding domain protein	0.669031	0.114021
MSMEG_1886	MSMEG_1886	Fatty acid desaturase	0.562599	0.369836
MSMEG_1887	MSMEG_1887	hypothetical protein	0.232115	0.752496
MSMEG_1888	MSMEG_1888	methyltransferase	-0.972375	0.00315815
MSMEG_1889	MSMEG_1889	putative ribosome small subunit-dependent GTPase RsgA	-0.116656	0.653372
MSMEG_1890	aroA	3-phosphoshikimate 1-carboxyvinyltransferase	0.749184	0.00379898
MSMEG_1891	MSMEG_1891	conserved hypothetical protein	0.0214496	0.941993
MSMEG_1892	MSMEG_1892	transferase	-0.385745	0.210443
MSMEG_1893	MSMEG_1893	UbiE/COQ5 methyltransferase	-0.712236	0.028269
MSMEG_1894	MSMEG_1894	short chain dehydrogenase	-0.0516643	0.880662
MSMEG_1895	MSMEG_1895	HTH-type transcriptional regulator AlsR	0.270836	0.553089
MSMEG_1896	MSMEG_1896	beta-ketothiolase	-1.10021	0.0717079
MSMEG_1897	pcaD	3-oxoadipate enol-lactonase	-0.962425	0.191144
MSMEG_1678	MSMEG_1678	transcriptional regulator, LysR family protein	1.26363	0.000482914
MSMEG_1899	MSMEG_1899	succinyl-CoA:3-ketoacid-coenzyme A transferase subunit B	-1.25102	0.0108701
MSMEG_1900	MSMEG_1900	D-alanyl-D-alanine carboxypeptidase family protein	-0.157576	0.66112
MSMEG_1901	MSMEG_1901	DNA-binding HTH domain containing protein, putative	0.125165	0.681894
MSMEG_1902	MSMEG_1902	transcriptional regulator	0.574335	0.0570866
MSMEG_1903	MSMEG_1903	caib/baif family protein	-0.0951566	0.79194
MSMEG_1904	MSMEG_1904	acyl-CoA dehydrogenase	-0.0181402	0.972275
MSMEG_3407	MSMEG_3407	epoxide hydrolase	1.26239	4.24316e-06
MSMEG_1706	MSMEG_1706	xylose transport system permease protein XylH	1.2622	0.00446777
MSMEG_4380	MSMEG_4380	ABC transporter, permease/ATP-binding protein	1.26187	2.69274e-06
MSMEG_2299	MSMEG_2299	ribonucleoside-diphosphate reductase, alpha subunit	1.2616	1.4838e-10
MSMEG_1909	MSMEG_1909	putative HTH-type transcriptional regulator YnfL	-0.987869	0.0547933
MSMEG_4025	MSMEG_4025	transcriptional regulator, LysR family protein	1.25876	0.00217063
MSMEG_2823	MSMEG_2823		1.25594	1.76343e-06
MSMEG_3226	MSMEG_3226	glutamate synthase, NADH/nadph, small subunit	1.25501	7.72777e-06
MSMEG_1913	ybaK	YbaK/ebsC protein	0.215712	0.722646
MSMEG_1914	MSMEG_1914	RNA polymerase sigma-7 factor, family protein	-0.0784972	0.760001
MSMEG_1915	MSMEG_1915	anti-sigma factor, family protein	-0.274461	0.440241
MSMEG_1916	MSMEG_1916	hypothetical protein	0.867569	0.000140637
MSMEG_1917	MSMEG_1917	conserved domain protein	0.151015	0.406571
MSMEG_1918	MSMEG_1918	sensor histidine kinase	0.16461	0.449257
MSMEG_1919	MSMEG_1919	Transcription factor WhiB	-0.358986	0.174124
MSMEG_1920	MSMEG_1920	diacylglycerol kinase, catalytic region	-0.86448	0.0016398
MSMEG_1921	MSMEG_1921	SEC-C motif domain protein	0.0805611	0.855908
MSMEG_1922	aroQ	3-dehydroquinate dehydratase, type II	0.422173	0.0607887
MSMEG_1923	MSMEG_1923	membrane protein	-0.0730967	0.861705
MSMEG_1924	MSMEG_1924	N-acetyltransferase Ats1	-0.886295	0.00305247
MSMEG_1925	MSMEG_1925	isochorismate synthase DhbC	0.184457	0.523447
MSMEG_1926	MSMEG_1926	phosphoglycerate mutase family protein	0.598566	0.0185168
MSMEG_1927	MSMEG_1927	cobyrinic Acid a,c-diamide synthase	0.661715	8.10953e-05
MSMEG_1928	MSMEG_1928	regulatory protein	0.0498085	0.85269
MSMEG_5961	MSMEG_5961	glycosyl transferase, group 2 family protein, putative	1.25081	1.5803e-05
MSMEG_0925	MSMEG_0925	conserved hypothetical protein	1.25004	1.94296e-07
MSMEG_0228	MSMEG_0228	adenylate and Guanylate cyclase catalytic domain protein	1.2494	1.21391e-05
MSMEG_1933	MSMEG_1933	hypothetical protein	0.778009	0.000242045
MSMEG_1932	MSMEG_1932	MmpS3 protein	-0.458425	0.036083
MSMEG_5681	MSMEG_5681	probable ferredoxin/ferredoxin--NADP reductase	1.24932	1.30275e-05
MSMEG_1935	MSMEG_1935	TetR-family protein transcriptional regulator	0.689172	1.5803e-05
MSMEG_1936	MSMEG_1936	conserved hypothetical protein	0.390243	0.00376999
MSMEG_1937	MSMEG_1937	molybdopterin biosynthesis protein MoeB	0.151785	0.400531
MSMEG_1938	MSMEG_1938	conserved hypothetical protein	0.171259	0.470348
MSMEG_1939	MSMEG_1939	6-O-methylguanine DNA methyltransferase, DNA binding domain subfamily protein	-0.244576	0.700627
MSMEG_1940	MSMEG_1940	hydrolase, alpha/beta fold family protein	0.541027	0.173575
MSMEG_1941	MSMEG_1941	helicase, UvrD/Rep family protein	0.717608	0.000439536
MSMEG_1943	MSMEG_1943	ATP-dependent DNA helicase	-0.422518	0.0203666
MSMEG_0805	MSMEG_0805	conserved hypothetical protein	1.24857	2.20451e-05
MSMEG_1944	MSMEG_1944	membrane protein	-0.16267	0.645202
MSMEG_1945	MSMEG_1945	ion channel membrane protein	-0.0993943	0.639772
MSMEG_1946	MSMEG_1946	NADH pyrophosphatase	-0.755222	0.000135221
MSMEG_1947	MSMEG_1947	conserved hypothetical protein	-0.0483765	0.896659
MSMEG_1950	MSMEG_1950	conserved hypothetical protein	-0.540133	0.271848
MSMEG_1951	MSMEG_1951	conserved domain protein	-0.0106527	0.98519
MSMEG_1952	MSMEG_1952	ATP-dependent DNA helicase	0.502159	0.152455
MSMEG_1953	MSMEG_1953	transcription factor WhiB	-0.252492	0.33779
MSMEG_1954	MSMEG_1954	ABC1 family protein	0.171429	0.42101
MSMEG_1955	MSMEG_1955	conserved hypothetical protein	0.568704	0.00948648
MSMEG_3869	MSMEG_3869	conserved hypothetical protein	1.24673	0.000760854
MSMEG_1958	MSMEG_1958	PDZ domain family protein	0.0227382	0.940282
MSMEG_1959	MSMEG_1959	putative membrane protein	0.0293518	0.857608
MSMEG_1960	MSMEG_1960	hypothetical protein	0.161851	0.566558
MSMEG_1961	MSMEG_1961	conserved hypothetical protein	0.178318	0.623711
MSMEG_1962	MSMEG_1962	hypothetical protein	-0.182945	0.553157
MSMEG_1963	MSMEG_1963	putative transcriptional regulatory protein	-0.937814	7.10397e-07
MSMEG_1964	MSMEG_1964	mitomycin radical oxidase	-1.54634	0.0121816
MSMEG_4389	MSMEG_4389	monooxygenase, NtaA/SnaA/SoxA family protein	1.2445	0.00958057
MSMEG_1967	MSMEG_1967	TetR-family protein transcriptional regulator	-1.00654	0.0786524
MSMEG_4622	MSMEG_4622	transcriptional regulator, TetR family protein	1.24393	4.53467e-05
MSMEG_1969	MSMEG_1969	MerR-family protein transcriptional regulator	-0.197094	0.72687
MSMEG_2226	MSMEG_2226	hypothetical protein	1.24202	1.2544e-06
MSMEG_1971	MSMEG_1971	propane monooxygenase hydroxylase large subunit	-0.518324	0.262827
MSMEG_1972	MSMEG_1972	methane monooxygenase component C	-0.59833	0.335397
MSMEG_1973	MSMEG_1973		0.962	0.047786
MSMEG_2910	MSMEG_2910	transcriptional regulator, GntR family protein	1.23843	2.131e-05
MSMEG_0938	MSMEG_0938	conserved hypothetical protein	1.23726	6.76399e-16
MSMEG_2840	MSMEG_2840	conserved hypothetical protein	1.23619	0.00186396
MSMEG_0519	MSMEG_0519	conserved hypothetical protein	1.23348	9.80621e-05
MSMEG_6143	MSMEG_6143	conserved hypothetical protein	1.22512	4.93093e-12
MSMEG_6488	MSMEG_6488	conserved hypothetical protein	1.2215	6.16416e-06
MSMEG_1980	MSMEG_1980	monooxygenase	0.0472594	0.859832
MSMEG_1981	MSMEG_1981	conserved hypothetical protein	0.48024	0.0265715
MSMEG_2271	hypB	hydrogenase accessory protein HypB	1.22058	1.38234e-07
MSMEG_3836	MSMEG_3836	conserved hypothetical protein	1.2199	3.22179e-12
MSMEG_1986	MSMEG_1986	tartrate dehydrogenase	0.227127	0.49578
MSMEG_1987	MSMEG_1987	conserved hypothetical protein	-0.897252	0.128724
MSMEG_1991	MSMEG_1991	isovaleryl-CoA dehydrogenase	-0.0865363	0.859832
MSMEG_1992	MSMEG_1992	L-carnitine dehydratase/bile acid-inducible protein F	0.21698	0.584359
MSMEG_1993	MSMEG_1993	MaoC like domain protein	-0.403083	0.422905
MSMEG_4979	cysD	sulfate adenylyltransferase, small subunit	1.21823	0.00544928
MSMEG_1996	MSMEG_1996	N5,N1- methylenetetrahydromethanopterin reductase-related protein	0.952077	1.5299e-09
MSMEG_1997	MSMEG_1997	N-acyl-D-glutamate amidohydrolase	0.601395	0.00107332
MSMEG_1998	MSMEG_1998	hydrolase, alpha/beta fold family protein	-0.602064	0.0230868
MSMEG_0577	MSMEG_0577	major facilitator superfamily protein, putative	1.21783	0.000240634
MSMEG_2000	MSMEG_2000	conserved hypothetical protein	-0.149763	0.749832
MSMEG_2002	MSMEG_2002	IS196, tnpR protein	0.183135	0.442575
MSMEG_2003	MSMEG_2003	IS196, tnpA protein	-0.878854	0.000724591
MSMEG_2004	MSMEG_2004	arabinose-proton symporter	0.0379582	0.927511
MSMEG_2005	MSMEG_2005	sugar phosphate isomerase/epimerase	0.688653	0.0787923
MSMEG_2006	MSMEG_2006	2,3-dihydroxybiphenyl 1,2-dioxygenase	0.735897	0.0200284
MSMEG_2007	MSMEG_2007	putative HpcE protein	0.618039	0.0507127
MSMEG_2008	MSMEG_2008	hypothetical protein	1.05182	0.0190165
MSMEG_2009	MSMEG_2009	regulatory protein GntR, HTH:GntR	0.948431	2.23107e-05
MSMEG_3452	MSMEG_3452	TetR family protein transcriptional regulator	1.21685	0.00135599
MSMEG_2012	hisD	histidinol dehydrogenase	0.342049	0.300435
MSMEG_2013	MSMEG_2013	oxidoreductase, short chain dehydrogenase/reductase family protein	0.222576	0.647011
MSMEG_4221	MSMEG_4221	conserved hypothetical protein	1.21448	2.81138e-16
MSMEG_4063	MSMEG_4063	amidohydrolase family protein	1.21335	6.48703e-11
MSMEG_4585	rbsK	ribokinase	1.21276	3.57953e-05
MSMEG_6716	MSMEG_6716	AP endonuclease, family protein 2	1.21007	0.000316975
MSMEG_2019	MSMEG_2019	short-chain dehydrogenase/reductase SDR	0.00645552	0.987472
MSMEG_2763	MSMEG_2763	conserved hypothetical protein	1.20841	5.29139e-09
MSMEG_2020	MSMEG_2020		0.839265	0.143311
MSMEG_2021	MSMEG_2021	lipopolysaccharide biosynthesis acyltransferase, M	-0.147205	0.729544
MSMEG_2022	MSMEG_2022	GntT protein, putative	-0.09198	0.880469
MSMEG_2025	MSMEG_2025	putative IclR family protein transcriptional regulator	0.577888	0.0163731
MSMEG_2026	MSMEG_2026	short chain dehydrogenase	0.907307	3.514e-07
MSMEG_2027	MSMEG_2027	conserved hypothetical protein TIGR26	-0.540092	0.119264
MSMEG_2030	MSMEG_2030	transcriptional regulator, TetR family protein	-0.39157	0.483414
MSMEG_2032	MSMEG_2032	conserved hypothetical protein	0.472854	0.0747086
MSMEG_2033	MSMEG_2033	oxidoreductase, zinc-binding dehydrogenase family protein	-0.102248	0.808665
MSMEG_2036	MSMEG_2036	hydrolase, alpha/beta fold family protein	-0.867813	0.206161
MSMEG_2035	MSMEG_2035	amine oxidase [flavin-containing] B	-1.1909	0.0267802
MSMEG_5947	cysE	serine O-acetyltransferase	1.2071	1.22474e-08
MSMEG_2038	MSMEG_2038	monooxygenase, flavin-binding family protein	0.374331	0.0968041
MSMEG_2039	MSMEG_2039	putative transcriptional regulator	0.34415	0.290124
MSMEG_2182	MSMEG_2182	transcriptional regulator	1.20573	0.000230123
MSMEG_4280	MSMEG_4280	short chain dehydrogenase	1.20543	1.4934e-14
MSMEG_2948	MSMEG_2948	6-oxocamphor hydrolase	1.20543	0.000652127
MSMEG_2044	MSMEG_2044	integral membrane transport protein	0.662259	0.0345136
MSMEG_2045	MSMEG_2045	monoxygenase	0.403066	0.0652231
MSMEG_2046	MSMEG_2046	GlcNAc-PI de-N-acetylase family protein	0.544158	0.0352542
MSMEG_2048	MSMEG_2048	alcohol dehydrogenase	0.708151	7.80561e-06
MSMEG_2047	MSMEG_2047	probable enoyl-CoA hydratase	0.306022	0.59577
MSMEG_2795	MSMEG_2795	transmembrane transport protein	1.20401	3.65696e-06
MSMEG_2050	nuoN	NADH-quinone oxidoreductase, N subunit	-0.191323	0.588119
MSMEG_2051	nuoM	NADH-quinone oxidoreductase, M subunit	-0.0423792	0.915209
MSMEG_2052	nuoL	NADH-quinone oxidoreductase, L subunit	-0.154701	0.70932
MSMEG_2053	nuoK	NADH-quinone oxidoreductase, k subunit	-0.652533	0.15216
MSMEG_2054	MSMEG_2054	NADH dehydrogenase subunit j	-0.944542	0.0177932
MSMEG_2055	nuoI	NADH-quinone oxidoreductase, I subunit	-0.814642	0.00687645
MSMEG_2056	nuoH	NADH-quinone oxidoreductase, H subunit	-0.377637	0.241752
MSMEG_2057	nuoG	NADH-quinone oxidoreductase, G subunit	-0.303011	0.273662
MSMEG_2058	nuoF	NADH-quinone oxidoreductase, F subunit	-0.890579	0.000473893
MSMEG_3729	katG	catalase/peroxidase HPI	1.20385	6.97779e-07
MSMEG_2060	nuoD	NADH-quinone oxidoreducatase, D subunit	-0.672423	0.00713866
MSMEG_2061	MSMEG_2061	NADH-quinone oxidoreductase chain c	-0.142599	0.692908
MSMEG_2062	nuoB	NADH-quinone oxidoreductase, B subunit	0.189479	0.56899
MSMEG_2063	nuoA	NADH-quinone oxidoreductase, a subunit	0.291139	0.500955
MSMEG_2064	MSMEG_2064	two-component system response regulator	0.135326	0.717409
MSMEG_2065	MSMEG_2065	YceI like family protein	-0.0796818	0.855473
MSMEG_2066	MSMEG_2066	conserved hypothetical protein	-0.532269	0.0881737
MSMEG_2068	MSMEG_2068	hypothetical protein	0.0558579	0.860934
MSMEG_2069	MSMEG_2069	phosphotransferase enzyme family protein	-0.0420796	0.896188
MSMEG_2070	MSMEG_2070	acyl-CoA dehydrogenase family protein	-0.0257109	0.911971
MSMEG_2071	MSMEG_2071	transcriptional regulator, TetR family protein	-0.0649776	0.798158
MSMEG_2072	MSMEG_2072	3-hydroxy-3-methylglutaryl-CoA lyase	0.20827	0.294124
MSMEG_2073	MSMEG_2073	CAIB/BAIF family protein	-0.75305	0.000108055
MSMEG_3115	MSMEG_3115	regulatory protein, DeoR	1.20375	6.5765e-05
MSMEG_4558	MSMEG_4558	conserved hypothetical protein	1.20371	8.98081e-18
MSMEG_2076	MSMEG_2076	conserved hypothetical protein	-0.0176011	0.959573
MSMEG_2077	MSMEG_2077	acyl-CoA dehydrogenase, C- domain protein	-0.589647	0.411662
MSMEG_2078	MSMEG_2078	antigen 85-C	0.50256	0.00839725
MSMEG_5866	MSMEG_5866	alcohol dehydrogenase B	1.20185	0.000128993
MSMEG_2080	MSMEG_2080	putative acyl-CoA dehydrogenase	0.0997666	0.62285
MSMEG_2081	MSMEG_2081	putative acyl-CoA dehydrogenase	0.0727174	0.738219
MSMEG_2083	MSMEG_2083	inositol monophosphatase	-0.0474174	0.891199
MSMEG_2084	MSMEG_2084	conserved hypothetical protein	-0.142962	0.739478
MSMEG_2085	MSMEG_2085		0.587826	0.000362229
MSMEG_2086	prfB	peptide chain release factor 2	0.461709	0.00628326
MSMEG_2087	MSMEG_2087	transporter, small conductance mechanosensitive ion channel (MscS) family protein	-0.0258286	0.918809
MSMEG_2088	MSMEG_2088	hypothetical proline-rich protein	-0.275277	0.314708
MSMEG_2089	ftsE	cell division ATP-binding protein FtsE	-0.85019	0.000129659
MSMEG_1019	MSMEG_1019	ribonucleoside-diphosphate reductase, alpha subunit	1.20044	1.59838e-10
MSMEG_0537	MSMEG_0537	conserved hypothetical protein	1.19814	4.13586e-06
MSMEG_5510	MSMEG_5510		1.19659	6.46727e-06
MSMEG_2094	MSMEG_2094	56kDa selenium binding protein	-1.31704	0.0129916
MSMEG_2095	MSMEG_2095	serine esterase, cutinase family protein	0.399161	0.0605494
MSMEG_2096	MSMEG_2096	integral membrane protein	-0.0339646	0.950567
MSMEG_2097	MSMEG_2097	Acyl-coenzyme A:6-aminopenicillanic acid acyl-transferase	0.167793	0.738181
MSMEG_2098	MSMEG_2098	fumarylacetoacetate hydrolase family protein	-0.0363798	0.93607
MSMEG_2099	MSMEG_2099	ABC transporter, substrate binding protein [nitrate/sulfonate], putative	0.0995984	0.792629
MSMEG_2100	MSMEG_2100	peptidase family protein M2/M25/M4	0.398455	0.4014
MSMEG_2101	MSMEG_2101		0.96254	0.0530352
MSMEG_4250	MSMEG_4250	putative membrane transport ATPase	1.19622	9.47818e-19
MSMEG_6834	MSMEG_6834	alcohol dehydrogenase	1.19514	0.00604146
MSMEG_2104	MSMEG_2104	GntR-family protein transcriptional regulator	0.467597	0.0491378
MSMEG_2105	MSMEG_2105	ATP dependent DNA ligase	0.320614	0.175615
MSMEG_2107	MSMEG_2107	conserved hypothetical protein	-0.55645	0.00368951
MSMEG_2106	MSMEG_2106	putative transcriptional regulator	0.462772	0.138373
MSMEG_2108	MSMEG_2108	conserved hypothetical protein	-0.512075	0.195933
MSMEG_2109	MSMEG_2109	conserved hypothetical protein	0.679206	0.209536
MSMEG_2110	MSMEG_2110	conserved hypothetical protein	0.121747	0.612963
MSMEG_2111	MSMEG_2111	chorismate mutase	-0.741126	0.00077002
MSMEG_2112	MSMEG_2112	secreted protein	-0.237182	0.726935
MSMEG_2115	MSMEG_2115	conserved hypothetical protein	0.25858	0.725004
MSMEG_6104	folE	GTP cyclohydrolase I	1.1949	4.10888e-14
MSMEG_2114	MSMEG_2114	glucose-6-phosphate isomerase, putative	-2.21	0.0123815
MSMEG_1710	MSMEG_1710	ribose transport system permease protein RbsC	1.19463	0.00152947
MSMEG_2117	MSMEG_2117	beta-glucoside-specific EII permease	-0.054324	0.893508
MSMEG_2118	nagB	glucosamine-6-phosphate isomerase	-0.215793	0.534846
MSMEG_2119	nagA	N-acetylglucosamine-6-phosphate deacetylase	-0.676762	0.00379898
MSMEG_2120	MSMEG_2120	tetratricopeptide repeat family protein	-0.601663	0.181483
MSMEG_2121	MSMEG_2121	multiphosphoryl transfer protein (MTP)	-0.412236	0.0993638
MSMEG_2122	MSMEG_2122	dihydroxyacetone kinase, L subunit	-0.263733	0.38039
MSMEG_2123	dhaK	dihydroxyacetone kinase, DhaK subunit	-0.103193	0.731571
MSMEG_2124	MSMEG_2124	glycerol uptake facilitator, MIP channel	0.25409	0.411662
MSMEG_2125	MSMEG_2125	glycerol operon regulatory protein	0.981559	0.0182784
MSMEG_2126	MSMEG_2126	hypothetical protein	1.14606	0.107715
MSMEG_2127	MSMEG_2127	conserved hypothetical protein	-0.0304513	0.953773
MSMEG_2128	MSMEG_2128	malonyl CoA decarboxylase	-0.727337	0.292899
MSMEG_1865	MSMEG_1865	IS1549, transposase	1.19453	0.00156308
MSMEG_2131	MSMEG_2131	acyl-CoA synthase	-0.696332	0.143899
MSMEG_2132	MSMEG_2132	acyl carrier protein Acp	0.0048692	0.993382
MSMEG_2133	MSMEG_2133	conserved hypothetical protein, putative	0.0456365	0.901623
MSMEG_2134	crcB	CrcB protein	0.318604	0.478928
MSMEG_2135	MSMEG_2135	putative CrcB protein	0.396837	0.467694
MSMEG_2136	pgm	phosphoglucomutase, alpha-D-glucose phosphate-specific	0.158085	0.525372
MSMEG_2137	MSMEG_2137	permease of the major facilitator superfamily protein	-0.0352427	0.891494
MSMEG_2140	MSMEG_2140	Fic protein family protein	-0.912837	0.0624788
MSMEG_2142	MSMEG_2142	gp36 protein	-0.465947	0.0688171
MSMEG_4911	pncB	putative nicotinate phosphoribosyltransferase	1.1943	1.3077e-14
MSMEG_6763	MSMEG_6763	oxidoreductase	1.19389	0.0078054
MSMEG_2146	MSMEG_2146	gp15 protein	0.98513	0.0268456
MSMEG_1272	MSMEG_1272	putative ribosylglycohydrolase	1.19091	9.67711e-07
MSMEG_6456	MSMEG_6456	conserved hypothetical protein	1.19089	1.00752e-05
MSMEG_2152	MSMEG_2152		0.29544	0.447141
MSMEG_2153	MSMEG_2153	transcriptional regulator, TetR family protein	0.513838	0.129534
MSMEG_2481	MSMEG_2481	conserved hypothetical protein	1.1891	2.31818e-06
MSMEG_5512	MSMEG_5512	magnesium chelatase	1.18856	1.35849e-08
MSMEG_2160	MSMEG_2160	hypothetical protein	0.573151	0.272192
MSMEG_2161	MSMEG_2161		0.237621	0.556638
MSMEG_2162	MSMEG_2162	MmcJ protein	-0.0230773	0.947866
MSMEG_2163	MSMEG_2163	aldehyde dehydrogenase	-0.723959	0.0236433
MSMEG_2164	MSMEG_2164	transcriptional regulator, putative	-0.864011	0.000257009
MSMEG_2167	MSMEG_2167	aminopeptidase, putative	-1.04355	0.0269185
MSMEG_2169	accD	acetyl-CoA carboxylase, carboxyl transferase, beta subunit	-1.00811	0.0780459
MSMEG_3183	ilvA	threonine dehydratase	1.18674	0.000665455
MSMEG_2172	MSMEG_2172	dicarboxylate-carrier protein	-0.489803	0.12992
MSMEG_2173	MSMEG_2173	GntR-family protein transcriptional regulator	0.105626	0.726991
MSMEG_2174	MSMEG_2174	superfamily protein I DNA or RNA helicase	0.664338	2.63278e-05
MSMEG_2176	MSMEG_2176	conserved hypothetical protein	0.473045	0.0104731
MSMEG_2179	MSMEG_2179	transcriptional regulatory protein	-0.134176	0.723203
MSMEG_2180	MSMEG_2180	RemK protein	0.920006	0.0802956
MSMEG_2583	MSMEG_2583	putative transcriptional regulator	1.18409	0.00115922
MSMEG_2187	MSMEG_2187	urea amidolyase	0.70624	0.0610551
MSMEG_6328	MSMEG_6328	conserved hypothetical protein	1.18117	2.04464e-11
MSMEG_2188	MSMEG_2188	integral membrane protein	-0.550083	0.0361653
MSMEG_2190	MSMEG_2190	acyl-CoA dehydrogenase domain protein	-0.0302555	0.967169
MSMEG_2191	MSMEG_2191	acyl-CoA dehydrogenase family protein	-0.374922	0.517272
MSMEG_2192	MSMEG_2192	conserved hypothetical protein	0.779693	0.000760252
MSMEG_2194	MSMEG_2194	MerR-family protein transcriptional regulator	0.473724	0.177631
MSMEG_2193	MSMEG_2193	transcriptional regulator, TetR family protein	0.2677	0.399488
MSMEG_2195	MSMEG_2195	transcriptional regulator, TetR family protein	0.531984	0.102601
MSMEG_2197	MSMEG_2197	hypothetical protein	0.806311	4.07549e-05
MSMEG_2196	MSMEG_2196	sensory box/response regulator	0.66473	0.01146
MSMEG_2198	MSMEG_2198	ThiF family protein	0.415666	0.120345
MSMEG_2199	MSMEG_2199	conserved hypothetical protein	0.269299	0.518618
MSMEG_2200	purU	formyltetrahydrofolate deformylase	-0.240722	0.353187
MSMEG_2201	MSMEG_2201	ZbpA protein	-0.733347	2.48009e-05
MSMEG_4120	MSMEG_4120	CAIB/BAIF family protein	1.17928	1.60138e-07
MSMEG_6376	MSMEG_6376	transcriptional regulator LacI family protein	1.17885	1.20349e-05
MSMEG_2204	MSMEG_2204	carveol dehydrogenase ((+)-trans-carveol dehydrogenase)	-0.320137	0.239019
MSMEG_2205	MSMEG_2205	putative acyl-CoA dehydrogenase	-0.148892	0.547726
MSMEG_2206	fabG	3-oxoacyl-(acyl-carrier-protein) reductase	-0.136019	0.757288
MSMEG_2207	MSMEG_2207	beta-ketothiolase	-0.339261	0.259875
MSMEG_2208	MSMEG_2208	acyl-CoA dehydrogenase	-0.7955	0.025206
MSMEG_2209	MSMEG_2209	transcriptional regulator, GntR family protein	-0.887163	0.00579829
MSMEG_1966	MSMEG_1966	hypothetical protein	1.17777	0.00188608
MSMEG_2211	MSMEG_2211	DNA-binding protein	-0.494525	0.233219
MSMEG_2213	MSMEG_2213	O-methyltransferase	0.8588	0.0674058
MSMEG_2216	MSMEG_2216	AMP-binding enzyme	-0.483532	0.46708
MSMEG_2217	MSMEG_2217	AMP-dependent synthetase and ligase	-0.138459	0.817624
MSMEG_2218	MSMEG_2218	enoyl-CoA hydratase/isomerase family protein	0.322325	0.676871
MSMEG_2219	MSMEG_2219	enoyl-CoA hydratase/isomerase family protein	0.568797	0.053917
MSMEG_2224	MSMEG_2224	acetyl-CoA C-acyltransferase	-0.836954	0.0295041
MSMEG_5744	gvpK	gas vesicle protein K	1.17584	0.00466464
MSMEG_6643	MSMEG_6643	DNA-binding protein	1.17412	3.53254e-06
MSMEG_2227	MSMEG_2227	carnitinyl-CoA dehydratase	-0.206179	0.638002
MSMEG_2228	MSMEG_2228	oxidoreductase, short chain dehydrogenase/reductase family protein	-0.667621	0.216876
MSMEG_2237	MSMEG_2237	anaerobic dehydrogenase, typically	0.516424	0.469367
MSMEG_2245	MSMEG_2245	bile-acid 7-alpha dehydratase	0.289869	0.598347
MSMEG_2246	MSMEG_2246	conserved hypothetical protein	0.789987	6.81451e-05
MSMEG_2249	MSMEG_2249	conserved hypothetical protein	0.479552	0.0361663
MSMEG_6801	MSMEG_6801	kinase, pfkB family protein	1.17363	8.48968e-05
MSMEG_2251	MSMEG_2251	nitrate/nitrite response regulator protein	0.128889	0.704519
MSMEG_2252	MSMEG_2252	flavin-type hydroxylase	-0.182306	0.653179
MSMEG_2049	MSMEG_2049	putative transcriptional regulator, TetR family protein	1.16923	1.05344e-05
MSMEG_2258	MSMEG_2258	conserved hypothetical protein	-0.736573	0.000567109
MSMEG_2259	MSMEG_2259	carbon starvation protein A	-0.294609	0.0832054
MSMEG_3320	MSMEG_3320		1.16523	5.91081e-12
MSMEG_1829	MSMEG_1829	F42-:gamma-glutamyl ligase	1.16518	3.3672e-09
MSMEG_3554	MSMEG_3554	N5,N1-methylene- tetrahydromethanopterin reductase	1.16484	0.000243886
MSMEG_1995	MSMEG_1995	transcriptional regulator MdcY family protein	1.1647	5.53773e-08
MSMEG_0383	MSMEG_0383	conserved hypothetical protein	1.16424	4.31544e-07
MSMEG_5713	MSMEG_5713	major facilitator family protein transporter	1.16149	0.00036965
MSMEG_6366	MSMEG_6366	O-antigen export system, ATP-binding protein	1.16085	3.59082e-17
MSMEG_1032	MSMEG_1032	hypothetical protein	1.15959	4.33233e-05
MSMEG_5053	MSMEG_5053	short chain alcohol dehydrogenase	1.15817	7.69235e-09
MSMEG_2103	MSMEG_2103	5,1-methylenetetrahydromethanopterin reductase	1.15743	0.000384365
MSMEG_0074	MSMEG_0074	IS1549, transposase	1.15733	0.000274069
MSMEG_6802	MSMEG_6802	ABC transporter ATP-binding protein	1.15371	2.89054e-05
MSMEG_5511	MSMEG_5511	von Willebrand factor, type A	1.15308	5.27398e-14
MSMEG_2274	hypC	hydrogenase assembly chaperone HypC/HupF	-0.342917	0.291996
MSMEG_2275	hypD	hydrogenase expression/formation protein HypD	-0.256764	0.380306
MSMEG_2276	hypE	hydrogenase expression/formation protein HypE	-0.474668	0.168893
MSMEG_2277	dnl1	DNA ligase I, ATP-dependent	0.772932	0.0012114
MSMEG_2278	MSMEG_2278	membrane-bound oxidoreductase	0.748901	0.0490357
MSMEG_2280	MSMEG_2280	pyruvate dehydrogenase	-0.488892	0.0012846
MSMEG_2282	MSMEG_2282	IS196, tnpR protein	0.149661	0.548895
MSMEG_2283	MSMEG_2283	IS196, tnpA protein	-0.737278	0.0132425
MSMEG_2284	MSMEG_2284		-0.154504	0.788604
MSMEG_2285	MSMEG_2285	methyltransferase type 11	-0.160739	0.7882
MSMEG_2286	MSMEG_2286	aminoglycoside phosphotransferase	-0.47607	0.173486
MSMEG_2287	MSMEG_2287	transport protein	0.609954	0.00815026
MSMEG_4748	MSMEG_4748	hypothetical protein	1.14872	4.04894e-08
MSMEG_2896	MSMEG_2896	conserved hypothetical protein	1.14757	0.00140501
MSMEG_2290	MSMEG_2290	transcriptional regulator, TetR family protein	0.732564	0.0102712
MSMEG_2291	MSMEG_2291	short chain dehydrogenase	0.476049	0.107414
MSMEG_2292	MSMEG_2292	alkaline phosphatase	-0.375295	0.388856
MSMEG_2293	MSMEG_2293	conserved hypothetical protein	0.208394	0.472987
MSMEG_2294	dinB	DNA polymerase IV	0.621406	0.00515525
[truncated: 3,965 more rows]

## Sheet: H5_H0
Locus	Name	Product	log2FoldChange	padj
MSMEG_0001	dnaN	DNA polymerase III, beta subunit	0.356875	0.0325255
MSMEG_0002	MSMEG_0002	6-phosphogluconate dehydrogenase, decarboxylating	0.618071	3.79868e-06
MSMEG_0003	MSMEG_0003	DNA replication and repair protein RecF	0.212883	0.251801
MSMEG_0004	MSMEG_0004	hypothetical protein	0.101511	0.702832
MSMEG_0005	gyrB	DNA gyrase, B subunit	0.0557028	0.731321
MSMEG_0006	gyrA	DNA gyrase, A subunit	-0.171112	0.28893
MSMEG_0007	MSMEG_0007	conserved hypothetical protein	0.194099	0.264301
MSMEG_0009	MSMEG_0009	hypothetical protein	0.730415	0.0169285
MSMEG_0011	MSMEG_0011	FAD-binding 9, siderophore-interacting	-0.301323	0.470767
MSMEG_0012	MSMEG_0012	ferric enterobactin transport system permease protein FepD	0.43666	0.25399
MSMEG_0013	MSMEG_0013		-0.847396	0.0969233
MSMEG_0014	MSMEG_0014	Formyl transferase	-0.369686	0.449113
MSMEG_1209	MSMEG_1209	glycosidase	6.45527	2.08327e-160
MSMEG_0017	MSMEG_0017	ABC transporter, permease/ATP-binding protein	-1.16798	0.0600968
MSMEG_3326	MSMEG_3326	carboxylate-amine ligase	6.33529	3.14008e-144
MSMEG_1208	MSMEG_1208	glycosyltransferase, group I	6.17633	8.86985e-48
MSMEG_3327	MSMEG_3327	hypothetical protein	6.17074	1.0746e-63
MSMEG_0021	panD	aspartate 1-decarboxylase	-2.06973	0.0178453
MSMEG_3328	MSMEG_3328	hypothetical protein	5.56751	6.17845e-54
MSMEG_0023	MSMEG_0023	conserved hypothetical protein	0.895827	2.12192e-06
MSMEG_0024	MSMEG_0024	peptidyl-prolyl cis-trans isomerase B	-0.0785659	0.655052
MSMEG_0025	MSMEG_0025	conserved hypothetical protein	0.521616	0.0898497
MSMEG_0026	MSMEG_0026	putative membrane protein	0.522262	0.0274344
MSMEG_0027	MSMEG_0027	conserved hypothetical protein	0.451863	0.0529853
MSMEG_0028	MSMEG_0028	serine-threonine protein kinase	-0.581343	0.00145025
MSMEG_0029	MSMEG_0029	anthranilate synthase component 2	0.718999	0.029972
MSMEG_0030	pknA	serine/threonine protein kinase PknA	-0.397117	0.010291
MSMEG_0031	MSMEG_0031	Penicillin binding protein transpeptidase domain protein	-0.625276	0.000800072
MSMEG_0032	MSMEG_0032	cell cycle protein, FtsW/RodA/SpoVE family protein	-0.740723	6.63726e-05
MSMEG_0033	MSMEG_0033	protein phosphatase 2C	-0.192561	0.192681
MSMEG_0034	MSMEG_0034	FHA domain protein	0.031483	0.894938
MSMEG_0035	MSMEG_0035	FHA domain protein	0.380348	0.0201933
MSMEG_0894	MSMEG_0894	dihydrodipicolinate reductase	5.37827	7.35588e-84
MSMEG_0042	MSMEG_0042	TetR-family protein transcriptional regulator	-0.400289	0.379036
MSMEG_0043	MSMEG_0043	extradiol ring-cleavage dioxygenase, class III enzyme, subunit B	0.29767	0.325755
MSMEG_0044	MSMEG_0044	hypothetical protein	0.505584	0.0181274
MSMEG_0045	MSMEG_0045	hypothetical protein	0.031701	0.90758
MSMEG_0046	MSMEG_0046	conserved hypothetical protein	-0.699072	0.0089909
MSMEG_0047	MSMEG_0047	hypothetical protein	0.29934	0.237307
MSMEG_0048	MSMEG_0048	pyridoxamine 5'-phosphate oxidase family protein	0.515447	0.0393329
MSMEG_0049	MSMEG_0049	pirin domain protein	0.551626	0.061015
MSMEG_0050	MSMEG_0050	conserved hypothetical protein	-0.162245	0.742652
MSMEG_3329	MSMEG_3329	hypothetical protein	4.26424	1.89183e-17
MSMEG_0052	MSMEG_0052	conserved hypothetical protein	-0.788796	0.0124446
MSMEG_0053	MSMEG_0053	conserved hypothetical protein	-0.580058	0.0197869
MSMEG_0054	MSMEG_0054	ISMsm2, transposase	-0.502692	0.101742
MSMEG_1207	MSMEG_1207	glycosyltransferase, group I	4.24494	2.68285e-15
MSMEG_0056	MSMEG_0056	hypothetical protein	-0.446046	0.127287
MSMEG_0057	espG1	ESX-1 secretion-associated protein espG1	-0.788159	0.000585245
MSMEG_6903	MSMEG_6903	transcriptional regulator, PadR family protein	4.23588	4.8513e-18
MSMEG_4303	MSMEG_4303	methyltransferase	4.18329	8.70361e-97
MSMEG_6904	MSMEG_6904	myo-inositol-1-phosphate synthase	4.06052	1.89065e-24
MSMEG_3324	MSMEG_3324	hypothetical protein	3.9875	3.1256e-24
MSMEG_3727	MSMEG_3727	hypothetical protein	3.94908	8.07995e-37
MSMEG_1206	MSMEG_1206	hypothetical protein	3.91546	7.27577e-27
MSMEG_3330	MSMEG_3330	conserved domain protein	3.85667	3.42248e-19
MSMEG_5973	MSMEG_5973	hypothetical protein	3.77229	1.51991e-06
MSMEG_3331	MSMEG_3331	hypothetical protein	3.76743	3.44525e-26
MSMEG_0895	MSMEG_0895	bacterial regulatory protein, GntR family protein	3.50213	1.22951e-57
MSMEG_3722	MSMEG_3722	bifunctional coenzyme PQQ synthesis protein C/D	3.39844	4.52118e-06
MSMEG_0069	MSMEG_0069	translation initiation factor IF-2 protein	-0.234663	0.240737
MSMEG_1205	MSMEG_1205	cyclopropane-fatty-acyl-phospholipid synthase 1	3.39826	1.0104e-79
MSMEG_0898	MSMEG_0898	tagatose-1,6-bisphosphate aldolase GatY	3.33484	3.94382e-77
MSMEG_0072	MSMEG_0072		1.8137	0.0224318
MSMEG_3731	MSMEG_3731	dipeptidase 2	3.31788	1.37619e-32
MSMEG_3726	MSMEG_3726	alcohol dehydrogenase	3.31029	5.09029e-38
MSMEG_3323	MSMEG_3323	conserved hypothetical protein	3.26679	2.08825e-12
MSMEG_6175	MSMEG_6175	2-keto-3-deoxy-galactonokinase	3.25462	1.24695e-19
MSMEG_0897	MSMEG_0897	conserved hypothetical protein	3.24676	2.3456e-54
MSMEG_2157	MSMEG_2157	hypothetical protein	3.22584	1.61658e-27
MSMEG_3720	MSMEG_3720	recombination activating protein 1	3.2026	0.000720604
MSMEG_0559	MSMEG_0559	conserved domain protein	3.12141	1.01456e-59
MSMEG_0896	MSMEG_0896	integral membrane transport protein	3.06933	3.97783e-37
MSMEG_3785	MSMEG_3785	PfkB-family protein carbohydrate kinase	3.0377	9.0329e-17
MSMEG_0083	mycP1	membrane-anchored mycosin mycp1	-0.750874	0.000446854
MSMEG_0084	MSMEG_0084	phosphocarrier protein hpr	-0.750904	0.0447392
MSMEG_0085	MSMEG_0085	PTS system, Fru family protein, IIABC components	-0.0824915	0.775414
MSMEG_0086	MSMEG_0086	1-phosphofructokinase	0.812824	0.0328066
MSMEG_3553	hydA	dihydropyrimidinase	3.03143	1.09692e-44
MSMEG_0088	ptsI	phosphoenolpyruvate-protein phosphotransferase	-0.527859	0.132382
MSMEG_4409	MSMEG_4409	hypothetical protein	2.98854	0.00990002
MSMEG_0090	MSMEG_0090	conserved hypothetical protein	0.170656	0.511343
MSMEG_0091	MSMEG_0091	putative transcriptional regulator	0.478601	0.0341401
MSMEG_0092	MSMEG_0092	probable transcriptional regulatory protein	-0.411379	0.0242693
MSMEG_0093	MSMEG_0093	methyltransferase	-0.655039	0.00069323
MSMEG_0095	MSMEG_0095	methyltransferase	-0.61879	0.00570724
MSMEG_0096	MSMEG_0096	peroxisomal hydratase-dehydrogenase-epimerase	-0.647552	0.00251067
MSMEG_0097	MSMEG_0097	oxidoreductase, zinc-binding dehydrogenase family protein	0.0693896	0.794634
MSMEG_0098	MSMEG_0098	methyltransferase	0.861381	0.000116706
MSMEG_0099	MSMEG_0099	conserved hypothetical protein	0.999478	0.00489796
MSMEG_0100	MSMEG_0100	phosphotyrosine protein phosphatase ptpb	-0.581673	0.0221849
MSMEG_0101	MSMEG_0101	conserved hypothetical protein	0.405302	0.318549
MSMEG_0102	MSMEG_0102	putative acyl-CoA dehydrogenase	-0.0280128	0.928851
MSMEG_0103	MSMEG_0103	major facilitator family protein transporter	-0.0694577	0.923231
MSMEG_0104	MSMEG_0104	transcriptional regulator, LysR family protein	0.887947	0.0305239
MSMEG_0105	MSMEG_0105	DNA-binding response regulator, LuxR family protein	-0.363198	0.406816
MSMEG_0106	MSMEG_0106	sensory histidine kinase	-0.990633	0.0537068
MSMEG_0107	MSMEG_0107	cell envelope-related function transcriptional attenuator common domain	-0.333208	0.153934
MSMEG_1746	MSMEG_1746	6-hydroxy-D-nicotine oxidase	2.98786	1.52116e-11
MSMEG_3333	MSMEG_3333		2.9811	2.99908e-27
MSMEG_0110	pntA	NAD(P) transhydrogenase, alpha subunit	-0.700058	2.27671e-05
MSMEG_0111	MSMEG_0111	putative magnesium transport protein	0.0457882	0.888498
MSMEG_3332	MSMEG_3332	transcriptional regulator, TetR family protein	2.97797	1.99899e-25
MSMEG_2017	MSMEG_2017	transcriptional regulator, MerR family protein	2.95888	3.31941e-38
MSMEG_0118	MSMEG_0118	conserved hypothetical protein	0.253221	0.756797
MSMEG_0119	MSMEG_0119	conserved hypothetical protein	0.414077	0.0888072
MSMEG_5971	MSMEG_5971	conserved hypothetical protein	2.92916	1.43108e-41
MSMEG_0121	MSMEG_0121	rhamnolipids biosynthesis 3-oxoacyl-[acyl-carrier-protein] reductase	0.942269	0.000131511
MSMEG_0122	MSMEG_0122	putative periplasmic solute-binding protein	-0.0494994	0.91698
MSMEG_0124	MSMEG_0124	transcriptional regulator, GntR family protein	-0.253943	0.603564
MSMEG_0126	MSMEG_0126	mandelate racemase/muconate lactonizing enzyme	0.0530347	0.894874
MSMEG_0127	MSMEG_0127	oxidoreductase, zinc-binding dehydrogenase family protein	0.539465	0.0809099
MSMEG_0128	MSMEG_0128	thioesterase superfamily protein	0.170996	0.68079
MSMEG_0129	MSMEG_0129	cyclase/dehydrase family protein	0.445212	0.0216777
MSMEG_0130	MSMEG_0130	transcriptional regulator, GntR family protein	-0.698639	0.0447063
MSMEG_0198	MSMEG_0198	acyl-CoA dehydrogenase, C- domain protein	2.90365	8.4812e-19
MSMEG_0132	MSMEG_0132	conserved hypothetical protein	-0.2689	0.143094
MSMEG_0133	MSMEG_0133	ABC-transporter integral membrane protein	-0.990932	0.000394801
MSMEG_2016	modA	molybdate ABC transporter, periplasmic molybdate-binding protein	2.8759	3.34391e-51
MSMEG_3723	pqqC	coenzyme PQQ biosynthesis protein C	2.84577	1.91604e-12
MSMEG_1203	MSMEG_1203	methoxy mycolic acid synthase 1	2.84102	8.5544e-23
MSMEG_2907	MSMEG_2907	putative oxidoreductase YeiQ	2.80513	2.13633e-14
MSMEG_3786	MSMEG_3786	D-amino acid deaminase	2.7727	1.81863e-18
MSMEG_5353	MSMEG_5353	putative methyltransferase	2.75171	6.56492e-10
MSMEG_1077	MSMEG_1077	conserved hypothetical protein	2.74297	0.00574528
MSMEG_3724	pqqB	coenzyme PQQ biosynthesis protein B	2.71114	7.43664e-12
MSMEG_0584	MSMEG_0584	hypothetical protein	2.70952	2.3836e-20
MSMEG_2015	modB	molybdate ABC transporter, permease protein	2.69777	1.35086e-27
MSMEG_0144	MSMEG_0144	HNH endonuclease	0.199206	0.550436
MSMEG_0197	MSMEG_0197	nudix hydrolase	2.67529	1.97918e-09
MSMEG_0146	MSMEG_0146	mosc domain protein	0.593076	0.000182421
MSMEG_2159	MSMEG_2159	conserved hypothetical protein	2.64907	6.32607e-18
MSMEG_3325	MSMEG_3325	conserved hypothetical protein	2.63815	1.47165e-10
MSMEG_2908	MSMEG_2908	2-Keto-3-deoxy-gluconate kinase	2.60316	9.07475e-11
MSMEG_5392	kdpA	K+-transporting ATPase, A subunit	2.59858	2.21983e-11
MSMEG_1778	MSMEG_1778	conserved hypothetical protein	2.59182	3.0594e-05
MSMEG_3715	MSMEG_3715	linear gramicidin synthetase subunit C	2.56782	9.17839e-28
MSMEG_3721	pqqE	coenzyme PQQ biosynthesis protein E	2.56737	1.6219e-09
MSMEG_2909	MSMEG_2909	starvation-sensing protein RspA	2.56481	7.77559e-22
MSMEG_3714	MSMEG_3714	conserved hypothetical protein	2.53879	4.8749e-26
MSMEG_6579	MSMEG_6579	conserved hypothetical protein	2.53414	2.84763e-18
MSMEG_3725	pqqA	coenzyme PQQ biosynthesis protein A	2.51921	0.000103063
MSMEG_3564	bfr	bacterioferritin	2.511	8.09356e-32
MSMEG_2014	MSMEG_2014	molybdenum import ATP-binding protein ModC	2.50621	7.20868e-25
MSMEG_4736	MSMEG_4736	conserved hypothetical protein	2.5052	5.30682e-19
MSMEG_0887	MSMEG_0887	conserved hypothetical protein	2.48754	1.03888e-41
MSMEG_1129	MSMEG_1129	D-amino-acid dehydrogenase	2.48097	2.77412e-05
MSMEG_6176	MSMEG_6176	2-dehydro-3-deoxy-6-phosphogalactonate aldolase	2.47026	6.09257e-15
MSMEG_1713	araB	L-ribulokinase	2.446	4.22353e-11
MSMEG_0165	fdhD	formate dehydrogenase family protein accessory protein FdhD	0.00760827	0.990305
MSMEG_1968	MSMEG_1968	putative oxidoreductase	2.41693	8.27315e-12
MSMEG_1786	MSMEG_1786	stas domain, putative	2.40987	3.49425e-14
MSMEG_3800	MSMEG_3800	conserved hypothetical protein	2.3838	6.36677e-14
MSMEG_5391	MSMEG_5391	hypothetical protein	2.36729	0.000464294
MSMEG_2126	MSMEG_2126	hypothetical protein	2.34357	0.000381072
MSMEG_0172	MSMEG_0172	probable conserved transmembrane protein, putative	-0.186403	0.747964
MSMEG_0173	MSMEG_0173	hypothetical protein	0.404671	0.393066
MSMEG_0174	MSMEG_0174	putative inner membrane protein	0.656846	0.0579499
MSMEG_0888	MSMEG_0888	conserved hypothetical protein	2.3372	1.70238e-39
MSMEG_0181	MSMEG_0181	alpha-ketoglutarate-dependent taurine dioxygenase	-0.814347	0.147876
MSMEG_0182	MSMEG_0182	epoxide hydrolase 1	0.364713	0.25434
MSMEG_0183	MSMEG_0183	conserved hypothetical protein	0.0249762	0.981922
MSMEG_0184	MSMEG_0184	transferase	0.879671	0.000331406
MSMEG_0185	MSMEG_0185	MmpL6 protein	0.0621528	0.88592
MSMEG_0186	MSMEG_0186	MmpS2 protein	0.0202796	0.981769
MSMEG_0187	MSMEG_0187	acetyltransferase	0.373122	0.244028
MSMEG_0188	MSMEG_0188	MarR-family protein transcriptional regulator	0.388623	0.205727
MSMEG_0190	MSMEG_0190	integral membrane transport protein	0.125173	0.889352
MSMEG_0191	MSMEG_0191	BadF/BadG/BcrA/BcrD ATPase family protein	0.359273	0.607469
MSMEG_0192	MSMEG_0192	transcriptional regulator, RpiR family protein	0.0936069	0.871996
MSMEG_0193	MSMEG_0193	putative glucokinase regulator	-0.39972	0.295164
MSMEG_0194	MSMEG_0194	serine esterase, cutinase family protein	0.826627	0.00842772
MSMEG_1970	MSMEG_1970	sigma factor	2.32153	6.06668e-15
MSMEG_0196	MSMEG_0196	putative dehydrogenase	0.645006	0.0608243
MSMEG_2555	MSMEG_2555	hypothetical protein	2.31131	3.00265e-05
MSMEG_3719	MSMEG_3719	sodium/calcium exchanger protein	2.30808	6.0567e-06
MSMEG_2911	MSMEG_2911	integral membrane transport protein	2.30566	2.09832e-16
MSMEG_0200	MSMEG_0200	hypothetical protein	0.383741	0.38261
MSMEG_0201	MSMEG_0201	hypothetical protein	1.01359	0.191492
MSMEG_0202	MSMEG_0202	IS196, tnpA protein	0.0606664	0.886591
MSMEG_0203	MSMEG_0203	IS196, tnpR protein	0.265904	0.214763
MSMEG_1678	MSMEG_1678	transcriptional regulator, LysR family protein	2.30433	4.08659e-11
MSMEG_0207	MSMEG_0207	MarR-family protein transcriptional regulator	0.928936	0.0904605
MSMEG_0208	MSMEG_0208	ribonuclease	0.813679	0.0634929
MSMEG_0209	MSMEG_0209	ribonuclease inhibitor	0.375694	0.381009
MSMEG_0210	MSMEG_0210	LprO protein	-0.39494	0.0582081
MSMEG_0211	MSMEG_0211	ABC transporter, ATP-binding protein	-0.685847	1.26437e-05
MSMEG_0212	MSMEG_0212	lyase	-0.0256723	0.935945
MSMEG_0213	MSMEG_0213	transcriptional regulator	0.336754	0.310061
MSMEG_0214	MSMEG_0214	L-sorbosone dehydrogenase	0.201427	0.29881
MSMEG_0215	MSMEG_0215	YhhW family protein	0.380697	0.026474
MSMEG_0216	MSMEG_0216	3-hydroxyacyl-CoA dehydrogenase	0.917257	4.79119e-05
MSMEG_0217	MSMEG_0217	alcohol dehydrogenase B	-0.710846	0.03886
MSMEG_0218	MSMEG_0218	3-demethylubiquinone-9 3-methyltransferase	-0.621583	0.454634
MSMEG_0219	MSMEG_0219	RNA polymerase sigma-7 factor, family protein	0.706509	0.000925754
MSMEG_0220	MSMEG_0220	monoglyceride lipase	0.946709	4.79009e-05
MSMEG_0221	MSMEG_0221	secreted protein	0.591477	0.00331316
MSMEG_0222	MSMEG_0222	conserved hypothetical protein	0.307112	0.120672
MSMEG_0223	MSMEG_0223	conserved hypothetical protein	0.0579468	0.832909
MSMEG_0224	MSMEG_0224	O-methyltransferase MdmC	0.549978	0.0105064
MSMEG_0225	MSMEG_0225	MmpL4 protein	-0.260683	0.245207
MSMEG_0226	MSMEG_0226	MmpS5 protein	0.8177	0.0107177
MSMEG_2160	MSMEG_2160	hypothetical protein	2.29188	3.03384e-07
MSMEG_6128	MSMEG_6128	two-component system response regulator	2.28773	1.12417e-18
MSMEG_0229	ilvD	dihydroxy-acid dehydratase	-0.109417	0.47299
MSMEG_0230	MSMEG_0230	conserved hypothetical protein	-0.378315	0.476083
MSMEG_0231	MSMEG_0231	conserved hypothetical protein	0.0554538	0.904694
MSMEG_0232	MSMEG_0232	sugar transporter family protein	0.743012	0.0336328
MSMEG_0233	MSMEG_0233	lipoprotein Lpps	0.394325	0.013706
MSMEG_0234	MSMEG_0234	metallopeptidase	-0.165863	0.503195
MSMEG_0235	MSMEG_0235	probable conserved membrane protein	0.00661242	0.98886
MSMEG_0236	MSMEG_0236	putative conserved transmembrane protein	-0.490471	0.295899
MSMEG_0237	MSMEG_0237	ISMsm3, transposase	-1.23235	0.0138173
MSMEG_0238	MSMEG_0238	O-acetylhomoserine/O-acetylserine sulfhydrylase	-0.737867	0.00579614
MSMEG_0239	MSMEG_0239	O-acetylhomoserine/O-acetylserine sulfhydrylase	-0.527075	0.00058635
MSMEG_0240	MSMEG_0240	conserved hypothetical protein	0.694756	0.000579495
MSMEG_0241	MSMEG_0241	MmpL11 protein	0.508758	0.0013101
MSMEG_0242	MSMEG_0242	conserved hypothetical protein	0.00110654	0.995323
MSMEG_6025	MSMEG_6025	conserved hypothetical protein	2.27202	6.76876e-22
MSMEG_0406	MSMEG_0406	acyl-coA-dehydrogenase	2.26066	2.91308e-18
MSMEG_0245	MSMEG_0245	probable conserved transmembrane protein	-0.236214	0.526111
MSMEG_0435	MSMEG_0435	allophanate hydrolase subunit 2	2.25342	9.31082e-16
MSMEG_0247	MSMEG_0247	secreted peptidase	-0.364668	0.120456
MSMEG_0248	MSMEG_0248	conserved hypothetical protein	-0.255741	0.349854
MSMEG_0249	MSMEG_0249	integral membrane protein	-0.402763	0.158775
MSMEG_0250	MSMEG_0250	membrane protein, MmpL family protein	-0.0294591	0.894874
MSMEG_0251	MSMEG_0251	conserved hypothetical protein	-0.110671	0.63471
MSMEG_0252	trmB	tRNA (guanine-N(7)-)-methyltransferase	0.0202851	0.94257
MSMEG_0253	MSMEG_0253	conserved hypothetical protein	0.744858	0.0101516
MSMEG_0254	MSMEG_0254	conserved hypothetical protein	-0.300802	0.277937
MSMEG_0255	MSMEG_0255	phosphoenolpyruvate carboxykinase	-0.0214348	0.920615
MSMEG_0256	MSMEG_0256	conserved hypothetical protein	-0.286542	0.432645
MSMEG_0257	MSMEG_0257	acyl-CoA synthase	0.998454	8.56935e-09
MSMEG_0259	MSMEG_0259	enoyl-CoA hydratase/isomerase	0.578178	0.0292572
MSMEG_0260	MSMEG_0260	DNA-binding protein	0.435606	0.0725489
MSMEG_0261	MSMEG_0261	p4 protein	-0.0335815	0.915041
MSMEG_0262	MSMEG_0262	conserved hypothetical protein	-0.587044	0.0423077
MSMEG_3554	MSMEG_3554	N5,N1-methylene- tetrahydromethanopterin reductase	2.2474	1.56156e-13
MSMEG_0264	MSMEG_0264	transmembrane transport protein	-0.908314	0.0058056
MSMEG_5595	MSMEG_5595	MarR-family protein transcriptional regulator	2.24107	6.26124e-37
MSMEG_3941	MSMEG_3941	GAF family protein	2.23753	6.96564e-17
MSMEG_3450	dehII	haloacid dehalogenase, type II	2.22825	1.58531e-24
MSMEG_0268	MSMEG_0268	transcriptional regulator, GntR family protein	0.500142	0.234175
MSMEG_0269	MSMEG_0269	3-oxoacyl-[acyl-carrier-protein] reductase	-0.594954	0.063883
MSMEG_0270	MSMEG_0270	aminoglycoside phosphotransferase	-0.583761	0.0301772
MSMEG_0271	MSMEG_0271	conserved hypothetical protein	-0.744142	0.173816
MSMEG_0276	MSMEG_0276	aldehyde-alcohol dehydrogenase	-0.519115	0.573495
MSMEG_0277	MSMEG_0277	putative aminotransferase	-0.0187056	0.983011
MSMEG_3405	MSMEG_3405	methylenomycin A resistance protein	2.22148	0.000682175
MSMEG_1982	MSMEG_1982	acyl-CoA synthase	2.21266	6.39462e-28
MSMEG_3760	MSMEG_3760	conserved hypothetical protein	2.20933	5.8021e-07
MSMEG_0281	MSMEG_0281	choline dehydrogenase	-0.278105	0.474735
MSMEG_0282	MSMEG_0282	conserved hypothetical protein	-0.702093	0.0665944
MSMEG_1972	MSMEG_1972	methane monooxygenase component C	2.20435	3.58518e-05
MSMEG_2763	MSMEG_2763	conserved hypothetical protein	2.19243	1.0325e-27
MSMEG_0285	MSMEG_0285	transcriptional regulator TetR family protein	0.202773	0.636266
MSMEG_0289	MSMEG_0289	alpha/beta hydrolase fold family protein	0.325834	0.298426
MSMEG_0290	MSMEG_0290	acyltransferase, ws/dgat/mgat subfamily protein	-0.18399	0.541874
MSMEG_0291	MSMEG_0291	dioxygenase, TauD/TfdA family protein	-0.715077	0.191285
MSMEG_0293	MSMEG_0293	Rieske [2Fe-2S] domain protein	0.65281	0.149769
MSMEG_0294	fabG	3-oxoacyl-(acyl-carrier-protein) reductase	0.918736	0.0516912
MSMEG_0295	MSMEG_0295	oxidoreductase, FAD-binding	0.882984	0.0134634
MSMEG_0296	MSMEG_0296	transcriptional regulator, MarR family protein	0.799475	0.0441925
MSMEG_0299	MSMEG_0299	Rieske [2Fe-2S] domain protein	1.42433	0.028993
MSMEG_3761	MSMEG_3761	putative Clp protease subunit	2.19218	5.78028e-07
MSMEG_1174	MSMEG_1174	cadmium inducible protein cadi	2.18904	9.17162e-09
MSMEG_0302	MSMEG_0302	peptidase, S9A/B/C families	-1.0575	0.0161158
MSMEG_0304	MSMEG_0304	acyl-CoA synthase	-0.393729	0.206152
MSMEG_0305	MSMEG_0305	acyltransferase domain protein	0.0657858	0.858918
MSMEG_0306	MSMEG_0306	arylamine N-acetyltransferase	-0.503132	0.351257
MSMEG_0307	MSMEG_0307	transcriptional regulator, AraC family protein	-0.18684	0.69631
MSMEG_0308	MSMEG_0308	dihydrofolate reductase	-0.406268	0.360852
MSMEG_0309	MSMEG_0309	aldehyde dehydrogenase family protein	-0.388156	0.0895291
MSMEG_0310	MSMEG_0310		0.787537	0.0121574
MSMEG_0311	MSMEG_0311	glycosyltransferase	0.564858	0.00157798
MSMEG_0312	eda	2-dehydro-3-deoxyphosphogluconate aldolase/4-hydroxy-2-oxoglutarate aldolase	-0.721117	0.135269
MSMEG_0313	edd	phosphogluconate dehydratase	-0.584423	0.124481
MSMEG_1351	MSMEG_1351	cyclopropane-fatty-acyl-phospholipid synthase 1	2.17889	3.36017e-34
MSMEG_3709	MSMEG_3709	conserved hypothetical protein	2.17819	3.54906e-09
MSMEG_0316	MSMEG_0316	putative NagC regulator	0.17741	0.655374
MSMEG_1712	MSMEG_1712	ABC transporter periplasmic-binding protein YtfQ	2.17545	3.54906e-09
MSMEG_3412	MSMEG_3412	polysaccharide deacetylase family protein	2.17299	1.3657e-05
MSMEG_1929	MSMEG_1929	conserved hypothetical protein	2.1695	5.38492e-43
MSMEG_1715	araA	L-arabinose isomerase	2.16834	2.84615e-08
MSMEG_0321	MSMEG_0321	transcriptional regulator	-0.538137	0.00734191
MSMEG_0322	MSMEG_0322		0.0182999	0.981922
MSMEG_0323	MSMEG_0323	acyl-CoA dehydrogenase, short-chain specific, putative	-0.0178527	0.971693
MSMEG_0324	MSMEG_0324	conserved hypothetical protein	-0.849541	0.170045
MSMEG_0325	MSMEG_0325	conserved hypothetical protein	-0.802047	0.160264
MSMEG_0326	MSMEG_0326	AMP-dependent synthetase and ligase	-0.632972	0.220178
MSMEG_0327	MSMEG_0327	aldehyde dehydrogenase	-0.884742	0.0263918
MSMEG_0328	MSMEG_0328	hypothetical protein	0.355898	0.548383
MSMEG_0329	MSMEG_0329	FMN oxidoreductase	-0.725162	0.347528
MSMEG_0330	MSMEG_0330	transcriptional regulator, LuxR family protein	-0.810641	7.36085e-06
MSMEG_0331	MSMEG_0331	transcriptional regulator, LuxR family protein	0.0175143	0.961751
MSMEG_5912	MSMEG_5912	succinic semialdehyde dehydrogenase	2.16686	4.21744e-33
MSMEG_2454	MSMEG_2454	translation initiation inhibitor	2.15618	7.86451e-10
MSMEG_6177	MSMEG_6177	galactonate dehydratase	2.1537	1.16539e-10
MSMEG_0073	MSMEG_0073		2.15264	4.08764e-21
MSMEG_6209	MSMEG_6209	conserved hypothetical protein	2.13222	1.92593e-06
MSMEG_3730	MSMEG_3730	helix-turn-helix, Fis-type, putative	2.13212	5.874e-22
MSMEG_5393	kdpB	K+-transporting ATPase, B subunit	2.12348	1.0365e-05
MSMEG_3019	MSMEG_3019	conserved hypothetical protein	2.11855	5.99763e-38
MSMEG_5549	MSMEG_5549	conserved hypothetical protein	2.11629	3.18738e-20
MSMEG_0341	MSMEG_0341	conserved hypothetical protein	-0.79967	0.0388297
MSMEG_4737	MSMEG_4737	conserved hypothetical protein	2.09911	3.24075e-11
MSMEG_3787	MSMEG_3787	D-aminoacylase	2.06132	3.64727e-13
MSMEG_0345	MSMEG_0345	conserved hypothetical protein	-0.0474283	0.942925
MSMEG_0346	MSMEG_0346	virulence factor	0.187332	0.665737
MSMEG_0347	MSMEG_0347	virulence factor Mce family protein	0.231548	0.541874
MSMEG_0348	MSMEG_0348	mce-family protein mce3c	-0.758499	0.024697
MSMEG_0349	MSMEG_0349	virulence factor mce family protein	-0.594986	0.0747143
MSMEG_0350	MSMEG_0350	virulence factor Mce family protein	-1.06946	0.0138345
MSMEG_0351	MSMEG_0351	virulence factor mce family protein	-0.628119	0.0617179
MSMEG_0352	MSMEG_0352	conserved hypothetical protein	-0.716138	0.0430603
MSMEG_0353	MSMEG_0353	conserved hypothetical protein	-1.0033	0.0133897
MSMEG_0354	MSMEG_0354	conserved hypothetical protein	-0.449691	0.383858
MSMEG_0355	MSMEG_0355	conserved hypothetical protein	-0.835108	0.0331877
MSMEG_1714	MSMEG_1714	L-ribulose-5-phosphate 4-epimerase UlaF	2.05194	1.81217e-06
MSMEG_0357	MSMEG_0357	transmembrane transport protein	-1.0455	0.0364622
MSMEG_0358	MSMEG_0358	ribonucleoside-diphosphate reductase, beta subunit	-0.514037	0.0888072
MSMEG_1710	MSMEG_1710	ribose transport system permease protein RbsC	2.02468	3.12819e-08
MSMEG_0360	MSMEG_0360	conserved hypothetical protein	0.981462	1.37399e-07
MSMEG_0361	MSMEG_0361	Glycosyl hydrolase family protein 3	0.60873	0.00254107
MSMEG_0362	MSMEG_0362	amidohydrolase 2	0.245449	0.544549
MSMEG_0363	MSMEG_0363	TetR-family protein regulatory protein	0.380929	0.0379392
MSMEG_0364	MSMEG_0364	hypothetical protein	-0.361453	0.148006
MSMEG_0365	MSMEG_0365	conserved hypothetical protein	-0.994136	9.28281e-10
MSMEG_3678	MSMEG_3678	hypothetical protein	2.02148	2.21438e-05
MSMEG_0367	MSMEG_0367	O-demethylpuromycin-O-methyltransferase	-0.0953293	0.850938
MSMEG_0368	MSMEG_0368	hypothetical protein	0.679767	0.00254514
MSMEG_0369	MSMEG_0369	hypothetical protein	-0.0034878	0.990143
MSMEG_0370	MSMEG_0370	conserved hypothetical protein	-0.386538	0.011939
MSMEG_0371	MSMEG_0371	MaoC like domain protein	-0.744487	0.00216685
MSMEG_0372	MSMEG_0372	oxidoreductase, short chain dehydrogenase/reductase family protein	-0.45852	0.00734191
MSMEG_5594	MSMEG_5594	ferredoxin-dependent glutamate synthase	2.01623	6.26124e-37
MSMEG_0374	MSMEG_0374	glycolate oxidase subunit	-2.45838	0.0148353
MSMEG_0453	aroK	shikimate kinase	2.01371	6.70047e-09
MSMEG_0376	MSMEG_0376	transcriptional regulator, AraC family protein	0.000930735	0.997823
MSMEG_0377	MSMEG_0377	nitrile hydratase	-0.828991	0.0634059
MSMEG_0378	nthA	nitrile hydratase, alpha subunit	-0.140701	0.836651
MSMEG_0379	MSMEG_0379	nitrile hydratase activator P14k	0.0628939	0.950301
MSMEG_5355	MSMEG_5355	hypothetical protein	2.01167	2.41491e-13
MSMEG_0381	mmpl4a	Mmp14a protein	0.141369	0.622425
MSMEG_0382	mmpL4b	putative transport protein	-0.393958	0.1165
MSMEG_3545	MSMEG_3545	hypothetical protein	2.00727	1.07522e-34
MSMEG_0384	rfbA	glucose-1-phosphate thymidylyltransferase	0.294351	0.178139
MSMEG_0385	MSMEG_0385	putative glycosyl transferase	0.121684	0.674644
MSMEG_0386	MSMEG_0386	NAD dependent epimerase/dehydratase family protein	-0.187868	0.325755
MSMEG_0387	MSMEG_0387	Rmt2 protein	0.460438	0.0663126
MSMEG_0388	tylF	Macrocin-O-methyltransferase	0.087215	0.662308
MSMEG_0389	gtf1	putative glycosyl transferase	-0.181315	0.196255
MSMEG_0390	MSMEG_0390	putative acyltransferase	-0.746109	0.000886206
MSMEG_0391	MSMEG_0391	Rmt3 protein	0.0146419	0.938822
MSMEG_0392	MSMEG_0392	putative glycosyl transferase	0.465569	0.077249
MSMEG_0393	MSMEG_0393	Fmt protein	-0.636774	0.00565743
MSMEG_0394	MSMEG_0394	hypothetical protein	0.283913	0.13368
MSMEG_0395	MSMEG_0395	hypothetical protein	0.726574	0.027125
MSMEG_3555	MSMEG_3555	hydrolase	2.00514	7.60461e-15
MSMEG_0397	MSMEG_0397	IS196, tnpA protein	0.327029	0.291242
MSMEG_0398	MSMEG_0398	IS196, tnpR protein	0.156577	0.558683
MSMEG_0399	MSMEG_0399	conserved domain protein	-0.0637738	0.747314
MSMEG_0400	MSMEG_0400	peptide synthetase	-0.30549	0.0919859
MSMEG_0401	MSMEG_0401	putative non-ribosomal peptide synthase	-0.438142	0.0870159
MSMEG_0402	MSMEG_0402	linear gramicidin synthetase subunit D	-0.708147	0.0263589
MSMEG_0403	MSMEG_0403	integral membrane protein	-0.539588	0.0864879
MSMEG_0404	MSMEG_0404	sigma associated protein	-0.697991	0.0484629
MSMEG_0405	MSMEG_0405	extra cytoplasmic sigma factor	-0.00654365	0.987729
MSMEG_0436	MSMEG_0436	allophanate hydrolase subunit 1	1.9973	4.11132e-17
MSMEG_0407	MSMEG_0407	conserved hypothetical protein	0.667583	0.0476837
MSMEG_0408	MSMEG_0408	type I modular polyketide synthase	-0.0555834	0.784622
MSMEG_0409	MSMEG_0409	Condensation domain protein	0.00489759	0.984386
MSMEG_0410	MSMEG_0410	MmpL protein	-0.81612	8.42102e-05
MSMEG_0411	MSMEG_0411	acyl-CoA synthase	-0.782385	0.00327239
MSMEG_0412	MSMEG_0412	conserved hypothetical protein	-0.0709987	0.797478
MSMEG_0413	MSMEG_0413	conserved hypothetical protein	0.902963	0.00360944
MSMEG_0414	MSMEG_0414	oxidoreductase, 2OG-Fe(II) oxygenase family protein	0.483505	0.148585
MSMEG_0415	MSMEG_0415	NADH-fmn oxidoreductase	0.616356	0.0222558
MSMEG_0416	MSMEG_0416	hypothetical protein	-0.207841	0.382005
MSMEG_2720	MSMEG_2720	NADH ubiquinone oxidoreductase, 2 kda subunit	1.99544	4.31593e-09
MSMEG_1128	MSMEG_1128	conserved hypothetical protein	1.99515	9.29693e-05
MSMEG_4304	MSMEG_4304	regulatory protein	1.99498	5.44052e-06
MSMEG_5305	MSMEG_5305	choline dehydrogenase	1.99179	0.00101886
MSMEG_0422	MSMEG_0422	transferase	-0.164418	0.590178
MSMEG_0423	MSMEG_0423	conserved hypothetical protein	-0.152343	0.638034
MSMEG_0424	MSMEG_0424	Hsp2/alpha crystallin family protein	-0.394093	0.201107
MSMEG_0425	MSMEG_0425	putative membrane protein DcsA	-0.656699	0.264743
MSMEG_5181	MSMEG_5181	IS1549, transposase	1.98664	2.5507e-13
MSMEG_0427	nirB	nitrite reductase [NAD(P)H], large subunit	-0.848821	0.0820531
MSMEG_0429	MSMEG_0429	putative ferric uptake regulator	-0.0249244	0.967879
MSMEG_0430	MSMEG_0430	ISMsm4, transposase	-0.712769	0.320162
MSMEG_0433	MSMEG_0433	nitrite extrusion protein	0.600083	0.147703
MSMEG_1482	MSMEG_1482	methyltransferase	1.9813	1.18235e-17
MSMEG_3679	MSMEG_3679	phosphohydrolase	1.95961	1.63183e-10
MSMEG_1974	MSMEG_1974	propane monooxygenase coupling protein	1.95557	7.11653e-05
MSMEG_0437	MSMEG_0437	conserved hypothetical integral membrane protein	-0.271106	0.353499
MSMEG_0438	MSMEG_0438	Periplasmic binding protein	0.74216	0.000171932
MSMEG_0439	MSMEG_0439	conserved hypothetical protein	-0.497064	0.17502
MSMEG_0440	MSMEG_0440	hypothetical protein	-0.155026	0.732533
MSMEG_0441	MSMEG_0441	conserved hypothetical protein, putative	0.17857	0.560724
MSMEG_0586	MSMEG_0586	stas domain, putative	1.95066	1.71322e-10
MSMEG_2556	MSMEG_2556	beta-glucosidase	1.94031	3.58857e-11
MSMEG_5179	MSMEG_5179	DoxX subfamily protein, putative	1.93827	1.46261e-07
MSMEG_5461	MSMEG_5461	hypothetical protein	1.93294	3.70876e-05
MSMEG_0668	MSMEG_0668	integral membrane protein	1.92965	3.38772e-06
MSMEG_0448	MSMEG_0448	transcriptional regulator, MarR family protein	0.0828419	0.88043
MSMEG_5174	MSMEG_5174	regulatory protein GntR, HTH	1.92786	1.59639e-15
MSMEG_0451	MSMEG_0451	oxidoreductase, FAD-linked	-0.822236	0.0284468
MSMEG_2721	hypB	hydrogenase accessory protein HypB	1.92355	0.00109015
MSMEG_0434	MSMEG_0434	aminoglycoside 2'-N-acetyltransferase (AAC(2')-Id)	1.91764	3.02278e-17
MSMEG_0454	MSMEG_0454	GntR-family protein transcriptional regulator	0.844162	5.98532e-05
MSMEG_0455	MSMEG_0455	aldehyde dehydrogenase	-0.00481754	0.986524
MSMEG_6178	MSMEG_6178	D-galactonate transporter	1.9165	1.23281e-11
MSMEG_0457	MSMEG_0457	DNA topoisomerase IV subunit B	-0.0354564	0.91698
MSMEG_0458	MSMEG_0458	two-component system sensor kinase	0.212096	0.649117
MSMEG_0459	MSMEG_0459	two-component system response regulator	-0.321524	0.59645
MSMEG_0460	MSMEG_0460	alpha/beta hydrolase fold	0.942195	7.25767e-05
MSMEG_0462	MSMEG_0462	MmpS4 protein	1.36933	0.029812
MSMEG_0463	MSMEG_0463	MmpL4 protein	0.27424	0.428756
MSMEG_0464	MSMEG_0464	phosphomethylpyrimidine kinase	0.77867	3.817e-05
MSMEG_0465	MSMEG_0465	transcriptional regulator, TetR family protein	0.404754	0.0749118
MSMEG_0466	MSMEG_0466	hypothetical protein	-0.540588	0.287737
MSMEG_0470	MSMEG_0470	para-nitrobenzyl esterase	0.161457	0.703509
MSMEG_0471	MSMEG_0471	transcriptional regulator LysR family protein	-0.584444	0.395326
MSMEG_1711	MSMEG_1711	ATP binding protein of ABC transporter	1.91643	5.26995e-08
MSMEG_0473	MSMEG_0473	transcriptional regulator, LuxR family protein	-0.568318	0.442461
MSMEG_0476	MSMEG_0476	chitin synthase	-0.327291	0.692933
MSMEG_0477	MSMEG_0477	hypothetical protein	-0.421008	0.540851
MSMEG_0478	MSMEG_0478	secreted protein, putative	-0.0725126	0.896795
MSMEG_0479	MSMEG_0479	hypothetical protein	-0.267616	0.658636
MSMEG_0480	MSMEG_0480	transcriptional regulator, GntR family protein	0.556036	0.220142
MSMEG_0481	MSMEG_0481	FAD dependent oxidoreductase	0.913992	0.112698
MSMEG_0482	MSMEG_0482	dihydroxy-acid dehydratase	0.127849	0.803792
MSMEG_0483	MSMEG_0483	shikimate transporter	0.234623	0.600004
MSMEG_0484	MSMEG_0484	formamidase	0.335191	0.233447
MSMEG_0485	MSMEG_0485	amidase	0.258195	0.512737
MSMEG_0486	MSMEG_0486	putative ABC transporter, periplasmic protein	-1.57313	0.0330842
MSMEG_0489	MSMEG_0489	racemase	-1.67536	0.0441231
MSMEG_0490	MSMEG_0490	enoyl-CoA hydratase	-0.243734	0.702362
MSMEG_0491	MSMEG_0491	transcriptional regulator, LacI family protein	0.116859	0.675615
MSMEG_0492	MSMEG_0492	conserved hypothetical protein	0.943127	0.0212741
MSMEG_0497	MSMEG_0497	glycerol dehydratase large subunit	-1.65224	0.0117499
MSMEG_0500	MSMEG_0500	regulator of polyketide synthase expression, putative	0.0106223	0.98561
MSMEG_5029	MSMEG_5029	alkanal monooxygenase alpha chain	1.91554	4.09229e-26
MSMEG_3264	MSMEG_3264	transcriptional regulator	1.91445	1.44458e-08
MSMEG_1709	MSMEG_1709	inner membrane ABC transporter permease protein YjfF	1.90731	1.86e-09
MSMEG_0504	MSMEG_0504	carbohydrate kinase	-0.435094	0.241313
MSMEG_0558	MSMEG_0558	conserved hypothetical protein	1.90619	9.35638e-10
MSMEG_5583	MSMEG_5583	HNH endonuclease	1.90506	6.24222e-12
MSMEG_3015	MSMEG_3015	conserved hypothetical protein	1.89995	1.98145e-11
MSMEG_6214	MSMEG_6214	GatB/Yqey domain protein	1.89944	3.89766e-14
MSMEG_0510	MSMEG_0510	D-tagatose-bisphosphate aldolase, class II, non-catalytic subunit	0.155935	0.832909
MSMEG_0511	MSMEG_0511	putative sugar isomerase, AgaS family protein	0.211117	0.681055
MSMEG_0512	MSMEG_0512	BadF/BadG/BcrA/BcrD ATPase family protein	0.16114	0.787363
MSMEG_0513	MSMEG_0513	integral membrane protein	0.464353	0.460049
MSMEG_0514	MSMEG_0514	alpha-galactosidase	0.976859	0.0158974
MSMEG_0515	MSMEG_0515	probable sugar transporter sugar binding lipoprotein	0.646078	0.0762286
MSMEG_0516	MSMEG_0516	sugar transport system	0.684816	0.088492
MSMEG_0517	MSMEG_0517	sugar binding-protein dependent transporter system permease	0.619491	0.297908
MSMEG_0518	MSMEG_0518	ABC transporter, nucleotide binding/ATPase protein, sn-Glycerol-3-phosphate	0.394987	0.139982
MSMEG_5315	MSMEG_5315	gp35 protein	1.89768	5.14619e-19
MSMEG_0520	MSMEG_0520	porin	-0.603764	0.0223113
MSMEG_2453	MSMEG_2453	transcriptional regulator, GntR family protein	1.89575	6.39229e-17
MSMEG_0522	MSMEG_0522	pp24 protein	-0.909807	0.142299
MSMEG_0523	MSMEG_0523	DNA-binding protein	-0.18012	0.659329
MSMEG_0524	MSMEG_0524	short chain dehydrogenase	-0.184806	0.768885
MSMEG_0526	MSMEG_0526	oxidoreductase, GMC family protein	-0.942435	0.094268
MSMEG_2125	MSMEG_2125	glycerol operon regulatory protein	1.89574	1.93218e-06
MSMEG_2823	MSMEG_2823		1.8884	2.64709e-13
MSMEG_4410	MSMEG_4410	hypothetical protein	1.87693	0.00231027
MSMEG_2718	MSMEG_2718	iron-sulfur cluster-binding protein, Rieske family protein, putative	1.87269	0.00558538
MSMEG_0533	MSMEG_0533	gp236 protein	-0.56327	0.337986
MSMEG_0534	MSMEG_0534	permease, major facilitator family protein	-0.754192	0.237916
MSMEG_0535	MSMEG_0535	GntR-family protein transcriptional regulator	-1.52585	0.0260749
MSMEG_0536	MSMEG_0536	intracellular protease, PfpI family protein	-0.224045	0.658636
MSMEG_0537	MSMEG_0537	conserved hypothetical protein	0.256655	0.393936
MSMEG_0538	MSMEG_0538	regulatory protein, MarR	-0.0587184	0.845746
MSMEG_0539	MSMEG_0539	transcriptional regulator, Crp/Fnr family protein	-0.0523484	0.849685
MSMEG_0540	MSMEG_0540	transcriptional regulator, putative	0.251071	0.432688
MSMEG_3377	MSMEG_3377	hypothetical protein	1.86551	0.00257866
MSMEG_3898	thpD	ectoine hydroxylase	1.85535	7.31865e-14
MSMEG_0543	MSMEG_0543	conserved hypothetical protein	0.715203	0.0870746
MSMEG_0544	MSMEG_0544	transcriptional regulator	0.104137	0.762903
MSMEG_0545	MSMEG_0545	transcriptional regulator, LuxR family protein	-0.148617	0.776095
MSMEG_0546	MSMEG_0546	conserved hypothetical protein	-0.399397	0.091683
MSMEG_0547	MSMEG_0547	ISMsm5, transposase	0.107974	0.742978
MSMEG_0548	MSMEG_0548	chromosome replication initiation inhibitor protein	-0.810283	0.150608
MSMEG_6225	MSMEG_6225	proton antiporter efflux pump	1.85475	5.51339e-34
MSMEG_0550	MSMEG_0550	sulfonate binding protein	-0.958264	0.0153161
MSMEG_0551	MSMEG_0551	ABC nitrate/sulfonate/bicarbonate transporter, ATPase subunit	-0.697982	0.0964634
MSMEG_0552	MSMEG_0552	conserved hypothetical protein	0.194182	0.646321
MSMEG_0553	MSMEG_0553	probable sugar ABC transporter, substrate-binding protein, putative	-0.426674	0.543713
MSMEG_0557	MSMEG_0557	hypothetical protein	1.07766	0.0115601
MSMEG_6729	MSMEG_6729	DNA-binding protein	1.85247	7.86713e-07
MSMEG_3133	MSMEG_3133	hypothetical protein	1.84286	0.00873303
MSMEG_0560	dapB	dihydrodipicolinate reductase, N-terminus domain protein	0.137994	0.732114
MSMEG_0561	MSMEG_0561	putative TetR family protein receptor protein	0.325226	0.542141
MSMEG_0562	MSMEG_0562	conserved hypothetical protein	0.845425	0.000234393
MSMEG_0563	MSMEG_0563	hypothetical protein	0.157796	0.69934
MSMEG_0564	MSMEG_0564	xanthine/uracil permease	0.0738813	0.778936
MSMEG_1821	MSMEG_1821	acyl-CoA dehydrogenase	1.83988	6.05356e-13
MSMEG_0566	MSMEG_0566	aliphatic amidase	1.83583	4.54944e-14
MSMEG_0567	MSMEG_0567	selenophosphate synthetase	1.14041	0.0105633
MSMEG_0574	MSMEG_0574	putative ECF sigma factor RpoE1	-1.10037	0.0171714
MSMEG_0575	MSMEG_0575	MmpS1 protein	-0.16189	0.78313
MSMEG_1763	MSMEG_1763	leucine-responsive regulatory protein	1.82237	1.70577e-07
MSMEG_0577	MSMEG_0577	major facilitator superfamily protein, putative	0.245072	0.570227
MSMEG_0578	MSMEG_0578	acyl-CoA dehydrogenase, middle domain protein	0.136508	0.789887
MSMEG_0579	MSMEG_0579	helix-turn-helix, Fis-type	-0.107483	0.817324
MSMEG_0580	MSMEG_0580	conserved hypothetical protein	0.200159	0.40114
MSMEG_0581	gabT	4-aminobutyrate transaminase	-1.08785	0.02571
MSMEG_1566	MSMEG_1566	oxidoreductase	1.81647	4.27283e-11
MSMEG_0583	MSMEG_0583	probable membrane protein	0.906361	0.0175519
MSMEG_5996	MSMEG_5996	acetyl-CoA acetyltransferase	1.80957	9.33834e-10
MSMEG_0585	MSMEG_0585	L-carnitine dehydratase/bile acid-inducible protein F	0.525475	0.414439
MSMEG_1971	MSMEG_1971	propane monooxygenase hydroxylase large subunit	1.79192	1.43027e-05
MSMEG_1489	MSMEG_1489	conserved hypothetical protein	1.78992	0.00146312
MSMEG_5344	MSMEG_5344	hypothetical protein	1.78975	2.05094e-08
MSMEG_6528	MSMEG_6528	conserved hypothetical protein	1.7833	0.00337207
MSMEG_4130	MSMEG_4130	polysaccharide deacetylase family protein	1.77655	1.29499e-10
MSMEG_1101	MSMEG_1101	hypothetical protein	1.77586	3.64146e-12
MSMEG_0592	MSMEG_0592	putative rhamnose catabolism operon transcriptional regulator	0.0343413	0.948248
MSMEG_0593	MSMEG_0593	conserved hypothetical protein	-0.231427	0.366729
MSMEG_0594	MSMEG_0594	iron-sulfur cluster binding protein	0.0994928	0.732149
MSMEG_0595	MSMEG_0595	glycolate oxidase	0.469216	0.10441
MSMEG_0596	MSMEG_0596	bacterial regulatory protein, GntR family protein	0.00576573	0.994612
MSMEG_0597	MSMEG_0597	conserved hypothetical protein	-0.240098	0.336604
MSMEG_0598	MSMEG_0598	hypothetical protein	0.492883	0.123012
MSMEG_0599	MSMEG_0599	acyl-CoA synthase	-0.534073	0.00927228
MSMEG_6159	MSMEG_6159	conserved domain protein	1.77162	2.93811e-14
MSMEG_4499	MSMEG_4499	hypothetical protein	1.77073	6.87101e-06
MSMEG_0602	MSMEG_0602	hypothetical protein	-0.188834	0.6724
MSMEG_6869	MSMEG_6869	regulatory protein	1.76081	3.28806e-07
MSMEG_2399	ung	uracil-DNA glycosylase	1.75899	0.0013062
MSMEG_3784	MSMEG_3784	transcriptional regulator, IclR family protein	1.75102	1.13199e-11
MSMEG_0606	MSMEG_0606	transcriptional regulator, TetR family protein	-1.22506	0.0649443
MSMEG_1822	MSMEG_1822	biotin-[acetyl-CoA-carboxylase] ligase	1.75005	6.75582e-25
MSMEG_0608	MSMEG_0608	glyoxalase family protein	0.355956	0.243191
MSMEG_0609	MSMEG_0609	helix-turn-helix domain protein	0.98561	0.00187321
MSMEG_0612	MSMEG_0612	transcriptional regulator, TetR family protein	0.830682	0.0442926
MSMEG_0613	MSMEG_0613	conserved hypothetical protein	-0.928901	0.106196
MSMEG_0614	MSMEG_0614	methyltransferase	-0.135178	0.713093
MSMEG_4064	MSMEG_4064	zinc-binding alcohol dehydrogenase	1.74477	7.31462e-06
MSMEG_0616	eccB3	ESX conserved component eccB3. Possible membrane protein	-0.494056	0.316722
MSMEG_3782	MSMEG_3782	endoribonuclease L-PSP, putative	1.73651	6.50444e-07
MSMEG_0619	MSMEG_0619	ppe family protein	-0.867388	0.0928535
MSMEG_0620	MSMEG_0620	pe family protein	-1.34871	0.114408
MSMEG_0621	MSMEG_0621	low molecular weight protein antigen 7	-1.31142	0.0442238
MSMEG_3713	MSMEG_3713	hypothetical protein	1.73594	1.09384e-07
MSMEG_2912	MSMEG_2912	inner membrane metabolite transport protein YdfJ	1.7352	3.41619e-08
MSMEG_0624	mycP3	PROBABLE MEMBRANE-ANCHORED MYCOSIN MYCP3 (SERINE PROTEASE) (SUBTILISIN-LIKE PROTEASE) (SUBTILASE-LIKE) (MYCOSIN-3)	-0.600174	0.329509
MSMEG_6762	MSMEG_6762	transcriptional regulator	1.73414	0.00296145
MSMEG_0626	eccE3	ESX conserved component eccE3. Probable transmembrane protein	-0.919377	0.120456
MSMEG_0627	MSMEG_0627	glycosyl transferase, family protein 39	-0.374994	0.302127
MSMEG_0628	MSMEG_0628	amidohydrolase family protein	-0.0879819	0.729749
MSMEG_0629	MSMEG_0629	trans-aconitate 2-methyltransferase	0.167321	0.635221
MSMEG_0630	MSMEG_0630	conserved hypothetical protein	-0.149847	0.790879
MSMEG_0631	MSMEG_0631		0.44341	0.0451683
MSMEG_1031	MSMEG_1031	conserved hypothetical protein	1.73365	3.91029e-09
MSMEG_0633	MSMEG_0633	PAP2 superfamily protein	0.941308	3.08341e-06
MSMEG_0634	MSMEG_0634	PAP2 superfamily protein	0.80777	0.0675369
MSMEG_0635	MSMEG_0635	putative conserved exported protein	0.569289	0.0584189
MSMEG_5646	MSMEG_5646	conserved hypothetical protein	1.73088	5.05158e-08
MSMEG_6603	MSMEG_6603	NADH:flavin oxidoreductase/nadh oxidase	1.71627	0.00195615
MSMEG_0638	MSMEG_0638	conserved hypothetical proline and threonine rich protein	0.716599	5.88012e-05
MSMEG_0639	MSMEG_0639	oligopeptide transport ATP-binding protein AppF	-0.511473	0.248851
MSMEG_0640	MSMEG_0640	oligopeptide transport ATP-binding protein OppD	-0.866336	0.0340528
MSMEG_0641	MSMEG_0641	binding-protein-dependent transport systems inner membrane component	-0.930284	0.0213949
MSMEG_0642	MSMEG_0642	hypothetical ABC transporter permease protein YliD	-0.924556	0.0138211
MSMEG_0643	MSMEG_0643	extracellular solute-binding protein, family protein 5, putative	-0.561094	0.141891
MSMEG_0644	MSMEG_0644	cupin domain protein	-0.00992179	0.9697
MSMEG_0645	MSMEG_0645	putative beta-1,3-glucanase	0.0483411	0.747314
MSMEG_0646	MSMEG_0646	putative transporter	0.896424	0.0644772
MSMEG_0647	phnC	phosphonate ABC transporter, ATP-binding protein	0.350974	0.566215
MSMEG_0649	MSMEG_0649	phosphonate-binding periplasmic protein	-0.442866	0.393936
MSMEG_0650	MSMEG_0650	GntR-family protein transcriptional regulator	0.302604	0.702956
MSMEG_0651	MSMEG_0651	putative conserved exported protein	1.34431	0.022579
MSMEG_0652	MSMEG_0652	hypothetical protein	0.708419	0.0413247
MSMEG_0655	MSMEG_0655	glucose 1-dehydrogenase, putative	1.25026	0.0228102
MSMEG_0656	MSMEG_0656	transcriptional regulator, TetR family protein	-0.158058	0.656216
MSMEG_0657	MSMEG_0657	Rieske 2Fe-2S domain protein	-1.25011	0.0918446
MSMEG_0660	MSMEG_0660	Bacterial extracellular solute-binding protein	-0.315542	0.537157
MSMEG_0661	MSMEG_0661	glutamate-1-semialdehyde 2,1-aminomutase	0.200769	0.549676
MSMEG_0662	MSMEG_0662	putrescine transport ATP-binding protein PotG	0.309051	0.302457
MSMEG_0663	MSMEG_0663	TetR-family protein transcriptional regulator	-0.507294	0.237916
MSMEG_0664	MSMEG_0664	FAD dependent oxidoreductase	-0.861769	0.107422
MSMEG_0665	MSMEG_0665	sarcosine oxidase subunit beta, putative	0.0435667	0.90957
MSMEG_0666	MSMEG_0666	acetyl-CoA synthetase, putative	-0.44248	0.494602
MSMEG_0667	MSMEG_0667	butyryl-CoA dehydrogenase	-0.0767893	0.920615
MSMEG_6227	MSMEG_6227	transcriptional regulator, PadR family protein	1.71592	2.84875e-15
MSMEG_0669	MSMEG_0669	hypothetical protein	-1.82134	0.100131
MSMEG_0670	MSMEG_0670	FAD dependent oxidoreductase	-0.0351763	0.946159
MSMEG_5724	MSMEG_5724	bacterial regulatory protein, MarR family protein	1.71572	6.64274e-07
MSMEG_6172	MSMEG_6172	hypothetical protein	1.70991	9.39643e-05
MSMEG_0673	MSMEG_0673	hypothetical protein	-0.551916	0.249668
MSMEG_0674	MSMEG_0674	ErfK/YbiS/YcfS/YnhG family protein	-0.730128	0.00130656
MSMEG_0675	MSMEG_0675	putative cytochrome P45 144	-0.217208	0.776711
MSMEG_0676	MSMEG_0676	putative transcriptional regulatory protein	0.424542	0.426323
MSMEG_0678	dcd	deoxycytidine triphosphate deaminase	0.38249	0.0783595
MSMEG_0300	MSMEG_0300	amidohydrolase family protein	1.70736	7.44363e-09
MSMEG_0680	MSMEG_0680	UDP-glucose 6-dehydrogenase	0.0406601	0.909755
MSMEG_0681	MSMEG_0681	P45 heme-thiolate protein	0.12953	0.583536
MSMEG_0682	MSMEG_0682	conserved hypothetical protein, putative	-0.199525	0.528216
MSMEG_0683	MSMEG_0683	conserved hypothetical protein	0.320949	0.536887
MSMEG_0684	MSMEG_0684	aldehyde oxidase and xanthine dehydrogenase, molybdopterin binding	-1.97449	0.0688817
MSMEG_6291	MSMEG_6291	D-amino-acid dehydrogenase	1.70717	3.52484e-06
MSMEG_3788	eda	2-dehydro-3-deoxyphosphogluconate aldolase/4-hydroxy-2-oxoglutarate aldolase	1.69911	3.39412e-06
MSMEG_0687	MSMEG_0687	conserved hypothetical protein	-0.392606	0.0827695
MSMEG_0688	MSMEG_0688	aspartate aminotransferase	-0.631598	0.0023404
MSMEG_0689	MSMEG_0689	hypothetical protein	-0.831184	0.196124
MSMEG_0690	MSMEG_0690	iron-sulfur cluster-binding protein	-0.898019	1.16384e-07
MSMEG_0691	MSMEG_0691	putative transcriptional regulatory protein	-0.25226	0.274232
MSMEG_0692	MSMEG_0692	conserved hypothetical protein	0.0971018	0.675691
MSMEG_0693	MSMEG_0693	conserved hypothetical protein	0.470337	0.0701212
MSMEG_0694	MSMEG_0694		-0.171608	0.263486
MSMEG_0695	MSMEG_0695	isoniazid inductible protein IniA	0.0540878	0.824983
MSMEG_3685	MSMEG_3685	conserved hypothetical protein	1.69902	2.8331e-14
MSMEG_0590	rhaD	rhamnulose-1-phosphate aldolase/alcohol dehydrogenase	1.69331	1.16448e-09
MSMEG_0698	MSMEG_0698	isoniazid inductible protein IniC	0.89008	1.13801e-06
MSMEG_3804	MSMEG_3804	conserved hypothetical protein	1.67659	3.20599e-14
MSMEG_0700	MSMEG_0700	hypothetical protein	-0.0888393	0.758472
MSMEG_0702	MSMEG_0702	monooxygenase	0.104711	0.538651
MSMEG_0703	MSMEG_0703	conserved hypothetical protein	0.494356	0.0715595
MSMEG_2012	hisD	histidinol dehydrogenase	1.67313	3.20407e-09
MSMEG_0708	MSMEG_0708	transcriptional regulator, LysR family protein	0.781763	0.0181712
MSMEG_1481	MSMEG_1481	methyltransferase	1.67248	2.80832e-13
MSMEG_1480	MSMEG_1480	methyltransferase	1.6723	9.0634e-14
MSMEG_1201	MSMEG_1201	hypothetical protein	1.66813	0.000167555
MSMEG_0712	MSMEG_0712	transcriptional regulator, TetR family protein	0.409566	0.196401
MSMEG_0603	MSMEG_0603	putative acyl-CoA dehydrogenase	1.66016	8.64949e-18
MSMEG_0714	MSMEG_0714	acyl-CoA dehydrogenase	-0.0282179	0.96042
MSMEG_0716	MSMEG_0716	major facilitator superfamily protein	-0.0929446	0.906662
MSMEG_0717	MSMEG_0717	aldose 1-epimerase subfamily protein	0.445665	0.0071818
MSMEG_0718	MSMEG_0718	acetyl-CoA synthetase	-0.806165	0.244028
MSMEG_0719	MSMEG_0719	flavohemoprotein	-0.562784	0.329248
MSMEG_0721	MSMEG_0721		0.557848	0.0942156
MSMEG_0722	MSMEG_0722	conserved hypothetical protein	1.52659	0.0148842
MSMEG_0591	rhaB	rhamnulokinase	1.65826	2.22514e-06
MSMEG_0725	MSMEG_0725	IS1137, transposase orfB	0.351019	0.497522
MSMEG_0726	MSMEG_0726	hypothetical protein	0.340995	0.296534
MSMEG_0727	MSMEG_0727	hypothetical protein	-0.437979	0.411826
MSMEG_0728	MSMEG_0728	hypothetical protein	-0.955264	0.0013959
MSMEG_0729	MSMEG_0729	conserved hypothetical protein	-0.0732732	0.862244
MSMEG_0730	MSMEG_0730	oleandomycin glycosyltransferase	0.745268	0.00337464
MSMEG_0731	MSMEG_0731	conserved hypothetical protein	0.58146	0.0175556
MSMEG_0732	MSMEG_0732	chaperone ClpB	-0.333901	0.133462
MSMEG_0733	dapB	dihydrodipicolinate reductase, N-terminus domain protein	0.420088	0.308453
MSMEG_0734	MSMEG_0734	Rieske [2Fe-2S] domain protein	0.841189	0.0180495
MSMEG_6208	MSMEG_6208	palmitoyl-CoA hydrolase	1.6578	2.84987e-12
MSMEG_0736	MSMEG_0736	conserved hypothetical protein	0.533468	0.00101384
MSMEG_0737	MSMEG_0737	dehydrogenase	0.570429	8.99186e-05
MSMEG_0738	MSMEG_0738	conserved hypothetical protein	0.382439	0.0623938
MSMEG_0739	MSMEG_0739	spou rRNA methylase family protein	0.0928458	0.776797
MSMEG_0740	MSMEG_0740	glycosyl hydrolase family protein 76	0.274247	0.151247
MSMEG_0741	MSMEG_0741	conserved hypothetical protein	0.480986	0.0701212
MSMEG_0742	MSMEG_0742	probable transcriptional regulatory protein	0.553095	0.178744
MSMEG_0743	MSMEG_0743	xanthine dehydrogenase	0.576421	0.0517476
MSMEG_0744	MSMEG_0744	carbon monoxide dehydrogenase medium chain	0.0958366	0.850989
MSMEG_0745	MSMEG_0745	[2Fe-2S] binding domain protein	-0.690914	0.291874
MSMEG_2288	MSMEG_2288	conserved hypothetical protein	1.65776	5.92318e-16
MSMEG_0748	MSMEG_0748	ATPase associated with various cellular activities, AAA_5	-0.664811	0.355083
MSMEG_0750	MSMEG_0750	membrane protein	0.309149	0.237916
MSMEG_0752	fbaA	fructose-bisphosphate aldolase, class II	0.610545	0.00054656
MSMEG_0753	MSMEG_0753	conserved hypothetical protein	0.656621	0.000209475
MSMEG_3307	MSMEG_3307		1.65373	3.29405e-09
MSMEG_0755	MSMEG_0755	cobalt-zinc-cadmium resistance protein	0.819766	0.0299355
MSMEG_0756	MSMEG_0756	peptidase, M5B family protein	0.728552	0.0107303
MSMEG_0757	MSMEG_0757	hypothetical protein	1.28597	0.0125767
MSMEG_0759	purA	adenylosuccinate synthetase	0.145212	0.451832
MSMEG_1916	MSMEG_1916	hypothetical protein	1.63325	1.3489e-13
MSMEG_6083	MSMEG_6083	base excision DNA repair protein, HhH-GPD family protein	1.63025	0.00283327
MSMEG_0587	rhaU	L-rhamnose 1-epimerase	1.62464	0.0070734
MSMEG_1830	cofD	lppg:fo 2-phospho-l-lactate transferase	1.61852	5.54366e-18
MSMEG_0764	MSMEG_0764	Na+/H+ antiporter	-0.806958	0.0274398
MSMEG_0765	MSMEG_0765	zinc finger, UBP-type	0.666789	0.0302429
MSMEG_0766	purT	phosphoribosylglycinamide formyltransferase 2	0.73582	4.54932e-06
MSMEG_0767	MSMEG_0767	hypothetical protein	0.45181	0.00909862
MSMEG_0768	MSMEG_0768	conserved hypothetical protein	0.362047	0.0252195
MSMEG_0769	metZ	O-succinylhomoserine sulfhydrylase	0.19973	0.206187
MSMEG_0770	MSMEG_0770	hypothetical protein	0.367165	0.0325255
MSMEG_0771	MSMEG_0771	putative oxidoreductase YqjQ	-0.628532	0.19121
MSMEG_0773	MSMEG_0773	acetyltransferase	-0.666037	0.234939
MSMEG_0774	MSMEG_0774		-0.891284	0.112806
MSMEG_0775	MSMEG_0775	metallo-beta-lactamase superfamily protein	0.554359	0.0180542
MSMEG_2311	MSMEG_2311	conserved hypothetical protein	1.61634	9.93523e-11
MSMEG_6235	MSMEG_6235	thiopurine S-methyltransferase (tpmt) superfamily protein	1.61128	4.5378e-35
MSMEG_0778	MSMEG_0778	putative transcriptional regulator	-0.957658	0.112287
MSMEG_1655	MSMEG_1655	hydrolase, alpha/beta fold family protein, putative	1.61018	3.54282e-08
MSMEG_0780	MSMEG_0780	phosphotransferase enzyme family protein	-1.31244	0.0102235
MSMEG_0781	MSMEG_0781	amino acid permease	0.972834	0.000758617
MSMEG_0782	MSMEG_0782	aminotransferase class-III	0.920492	2.58406e-06
MSMEG_0783	pta	phosphate acetyltransferase	0.367565	0.1499
MSMEG_0784	ackA	acetate kinase	0.0308748	0.945034
MSMEG_3315	MSMEG_3315	hypothetical protein	1.60819	6.00187e-08
MSMEG_1878	MSMEG_1878	Mycobacterial-specific protein Y (MPY)	1.60817	1.66773e-13
MSMEG_0788	MSMEG_0788	putative conserved membrane protein	-0.884766	0.000255397
MSMEG_0789	thiE	thiamine-phosphate pyrophosphorylase	0.525594	0.0538848
MSMEG_0790	MSMEG_0790	hydrolase, NUDIX family protein	0.0902863	0.851346
MSMEG_0791	thiO	glycine oxidase ThiO	0.306842	0.326002
MSMEG_0792	thiS	thiamine biosynthesis protein ThiS	0.562936	0.237307
MSMEG_0793	thiG	thiazole biosynthesis protein ThiG	-0.294399	0.337986
MSMEG_0794	MSMEG_0794	conserved hypothetical protein	-0.502895	0.0818545
MSMEG_0795	MSMEG_0795	ABC transporter ATP-binding protein	-0.0674513	0.791623
MSMEG_0796	MSMEG_0796	ABC transporter integral membrane subunit	-0.230536	0.487699
MSMEG_0797	MSMEG_0797		-0.0568294	0.820651
MSMEG_0798	MSMEG_0798	hypothetical protein	-0.656706	0.0539206
MSMEG_0799	MSMEG_0799	hypothetical protein	0.242408	0.546164
MSMEG_0801	MSMEG_0801	IS196, tnpR protein	0.219596	0.381017
MSMEG_0802	MSMEG_0802	IS196, tnpA protein	0.24658	0.514638
MSMEG_0803	MSMEG_0803	hypothetical protein	1.62008	0.0101343
MSMEG_0864	MSMEG_0864	bacterial membrane flanked domain family protein	1.6067	1.38142e-06
MSMEG_0806	MSMEG_0806	hydrolase	0.802361	1.81859e-05
MSMEG_0807	MSMEG_0807	leupeptin-inactivating enzyme 1	0.2423	0.200656
MSMEG_0808	MSMEG_0808	possible chalcone synthase Pks1	0.0393787	0.90887
MSMEG_0809	MSMEG_0809	isoprenylcysteine carboxyl methyltransferase	0.465185	0.442849
MSMEG_0810	MSMEG_0810	putative pyrimidine permease RutG	-0.217558	0.584924
MSMEG_0811	MSMEG_0811	oxidoreductase	0.746557	0.188998
MSMEG_0812	MSMEG_0812	amino acid transporter	-0.01822	0.974433
MSMEG_0813	MSMEG_0813	conserved hypothetical protein	0.0591318	0.919113
MSMEG_1488	ilvB2	acetolactate synthase	1.60639	0.00054656
MSMEG_0815	MSMEG_0815	transcriptional regulator, TetR family protein	0.37846	0.326891
MSMEG_0816	MSMEG_0816	flavin-binding monooxygenase	-0.017334	0.968067
MSMEG_1865	MSMEG_1865	IS1549, transposase	1.60392	2.10653e-05
MSMEG_0818	MSMEG_0818	transporter, major facilitator family protein	-0.420944	0.327453
MSMEG_0819	MSMEG_0819	N-carbamoyl-L-amino acid amidohydrolase	-0.827734	0.0623356
MSMEG_0821	MSMEG_0821	glutamyl-tRNA(Gln) amidotransferase subunit A	-0.864764	0.0407439
MSMEG_0822	MSMEG_0822	cytochrome P45	-0.472531	0.229947
MSMEG_0823	MSMEG_0823	conserved hypothetical protein	-0.0922054	0.749092
MSMEG_0824	MSMEG_0824	conserved hypothetical protein	0.642548	0.00927228
MSMEG_5087	MSMEG_5087	conserved hypothetical protein	1.60345	4.17438e-16
MSMEG_5510	MSMEG_5510		1.60097	1.77556e-09
MSMEG_0827	MSMEG_0827	major facilitator superfamily protein MFS_1	0.407182	0.513924
MSMEG_0828	MSMEG_0828	immunogenic protein MPT63	0.414601	0.196058
MSMEG_0829	xth	exodeoxyribonuclease III	0.132231	0.701102
MSMEG_0830	MSMEG_0830	acetyltransferase, gnat family protein	-0.456561	0.072323
MSMEG_0832	def	peptide deformylase	0.163389	0.445444
MSMEG_0833	MSMEG_0833	conserved hypothetical protein	0.489845	0.00108877
MSMEG_0834	MSMEG_0834	tuberculin related peptide	0.0516446	0.746636
MSMEG_0835	sodC	copper/zinc superoxide dismutase	-0.133563	0.465404
MSMEG_0836	MSMEG_0836	carboxylate-amine ligase	-0.452848	0.006844
MSMEG_0837	MSMEG_0837	hypothetical protein	-0.173837	0.589652
MSMEG_0838	MSMEG_0838	AsnC-family protein transcriptional regulator	0.24222	0.489096
MSMEG_0839	MSMEG_0839	ATP-dependent protease La (LON) domain subfamily protein	0.947729	0.0850564
MSMEG_0840	MSMEG_0840	hypothetical protein	-0.677845	0.0111401
MSMEG_0841	MSMEG_0841		-0.879518	0.000516584
MSMEG_0842	MSMEG_0842	hypothetical protein	-0.523693	0.0469794
MSMEG_5994	MSMEG_5994	putative acyl-CoA dehydrogenase	1.60017	7.41069e-05
MSMEG_0844	MSMEG_0844	multiple resistance and pH regulation protein F	-0.989717	0.000302306
MSMEG_5773	MSMEG_5773	fatty acid desaturase	1.59025	3.20407e-09
MSMEG_0846	MSMEG_0846	NADH-ubiquinone oxidoreductase/multisubunit na+/h+ antiporter, d subunit	-0.733201	0.000638472
MSMEG_0847	MSMEG_0847	NADH-ubiquinone/plastoquinone oxidoreductase chain 4l family protein	-0.701081	0.00291552
MSMEG_0848	MSMEG_0848	NADH ubiquinone oxidoreductase subunit 5	-0.0898724	0.68899
MSMEG_0849	MSMEG_0849	oxygenase	0.222358	0.656169
MSMEG_0850	MSMEG_0850	conserved hypothetical protein	1.10712	0.0389432
MSMEG_0851	MSMEG_0851	Citrate transporter	-1.08565	0.0538848
MSMEG_0852	MSMEG_0852	CBS domain protein	0.994982	0.0229529
MSMEG_0854	MSMEG_0854	two-component system sensor kinase	0.211287	0.47442
MSMEG_5995	MSMEG_5995	P45 heme-thiolate protein	1.58647	1.64846e-07
MSMEG_0856	MSMEG_0856	DNA-binding response regulator, LuxR family protein	-0.0804975	0.858972
MSMEG_0857	MSMEG_0857	conserved hypothetical protein	-1.57237	0.0128858
MSMEG_0858	MSMEG_0858	cell division control protein Cdc48	-0.173601	0.464677
MSMEG_0859	MSMEG_0859	transcriptional regulator, TetR family protein	0.369769	0.229541
MSMEG_0860	MSMEG_0860	CDP-diacylglycerol--serine O-phosphatidyltransferase	-0.0784943	0.721841
MSMEG_0861	psd	phosphatidylserine decarboxylase	-0.00685375	0.982484
MSMEG_0862	MSMEG_0862	molybdopterin biosynthesis protein MoeA	0.695698	0.000133968
MSMEG_0863	MSMEG_0863	short chain dehydrogenase	0.908522	2.48739e-08
MSMEG_1708	MSMEG_1708	ribose operon repressor, putative	1.58276	8.49995e-08
MSMEG_0699	MSMEG_0699	conserved hypothetical proline rich protein	1.5801	3.62496e-16
MSMEG_0866	MSMEG_0866	DNA or RNA helicase of superfamily protein II	0.0519893	0.80357
MSMEG_1620	MSMEG_1620	conserved hypothetical protein	1.57933	0.00362083
MSMEG_0870	MSMEG_0870	oxidoreductase	0.677515	0.164899
MSMEG_0871	MSMEG_0871	putative aldehyde or xanthine dehydrogenase, molybdopterin binding subunit protein	0.901659	0.205019
MSMEG_0872	MSMEG_0872	twin-arginine translocation pathway signal	1.09674	0.104584
MSMEG_0874	MSMEG_0874	transcriptional regulator, GntR family protein	-0.480222	0.487297
MSMEG_0875	MSMEG_0875	putative sialic acid transporter	0.0770331	0.847943
MSMEG_1635	MSMEG_1635	nitroreductase family protein	1.57728	1.27144e-19
MSMEG_0877	MSMEG_0877	dihydrodipicolinate synthase	-0.2841	0.394719
MSMEG_0878	MSMEG_0878	transcriptional regulator	-0.291996	0.417466
MSMEG_0383	MSMEG_0383	conserved hypothetical protein	1.57146	4.80377e-12
MSMEG_5957	algD	GDP-mannose 6-dehydrogenase AlgD	1.57102	3.97719e-05
MSMEG_0882	MSMEG_0882	conserved hypothetical protein	-0.124735	0.691613
MSMEG_0883	MSMEG_0883	amidohydrolase family protein	0.90785	0.000479039
MSMEG_0884	MSMEG_0884	glyoxalase family protein	-0.30919	0.543713
MSMEG_0885	MSMEG_0885	conserved hypothetical protein	0.188287	0.607564
MSMEG_0886	MSMEG_0886	serine/threonine-protein kinase PknD	0.740648	0.0263994
MSMEG_3544	MSMEG_3544	conserved hypothetical protein	1.57047	2.50772e-12
MSMEG_3556	MSMEG_3556	integral membrane transporter	1.5676	2.36644e-08
MSMEG_0889	MSMEG_0889	succinic semialdehyde dehydrogenase	-0.32661	0.117669
MSMEG_0890	MSMEG_0890	HD domain protein	-0.480468	0.0371357
MSMEG_0891	MSMEG_0891	polyphosphate kinase 2	-0.29956	0.379036
MSMEG_0892	MSMEG_0892	conserved hypothetical protein	0.449272	0.0699479
MSMEG_5110	MSMEG_5110		1.56588	2.7153e-05
MSMEG_0074	MSMEG_0074	IS1549, transposase	1.56327	8.55825e-07
MSMEG_3680	MSMEG_3680	hypothetical protein	1.55558	8.09021e-05
MSMEG_6509	MSMEG_6509	ABC-type drug export system, ATP-binding protein	1.55401	3.09784e-05
MSMEG_5116	MSMEG_5116	conserved hypothetical protein	1.55231	0.000171932
MSMEG_0899	MSMEG_0899	prolyl oligopeptidase family protein	0.0169689	0.953556
MSMEG_0900	MSMEG_0900	eptc-inducible aldehyde dehydrogenase	0.189245	0.512535
MSMEG_0901	MSMEG_0901	conserved hypothetical protein	-0.420743	0.127904
MSMEG_1942	MSMEG_1942	integral membrane protein	1.54904	1.8497e-25
MSMEG_0903	lpdA	dihydrolipoamide dehydrogenase	-0.187145	0.427847
MSMEG_0904	MSMEG_0904	probable conserved membrane protein	-0.488977	0.10473
MSMEG_0905	pcaC	4-carboxymuconolactone decarboxylase domain protein	0.118416	0.573534
MSMEG_5719	MSMEG_5719	oxidoreductase	1.54878	5.22069e-21
MSMEG_0909	MSMEG_0909	acyl-ACP thioesterase superfamily protein	0.314964	0.337467
MSMEG_0911	aceA	isocitrate lyase	-0.15071	0.511343
MSMEG_0912	MSMEG_0912	3-hydroxybutyryl-CoA dehydrogenase	-0.176586	0.524602
MSMEG_0913	MSMEG_0913	methoxy mycolic acid synthase 1	-0.303819	0.153017
MSMEG_0914	MSMEG_0914	conserved hypothetical protein	-0.176835	0.602233
MSMEG_0915	MSMEG_0915	polyphosphate kinase 2 superfamily protein	-0.289551	0.17502
MSMEG_0916	MSMEG_0916	transcriptional regulator, TetR family protein	0.00421165	0.986214
MSMEG_0917	MSMEG_0917	conserved hypothetical protein	0.582682	0.0230955
MSMEG_0918	MSMEG_0918	transcriptional regulator, XRE family protein	0.14385	0.606757
MSMEG_0919	MSMEG_0919	heparin-binding hemagglutinin	0.124917	0.644583
MSMEG_0920	MSMEG_0920	conserved hypothetical protein	0.169419	0.606749
MSMEG_0921	MSMEG_0921	conserved hypothetical protein	0.196524	0.261572
MSMEG_0922	deoC	deoxyribose-phosphate aldolase	-0.204992	0.368346
MSMEG_0923	MSMEG_0923	conserved hypothetical protein	0.105993	0.594078
MSMEG_0924	MSMEG_0924	hydrolase, carbon-nitrogen family protein	0.376397	0.0224293
MSMEG_6760	MSMEG_6760	conserved hypothetical protein	1.54757	0.000992755
MSMEG_0926	MSMEG_0926	conserved hypothetical protein	0.780781	2.85245e-05
MSMEG_0927	MSMEG_0927	conserved hypothetical protein	0.0381836	0.920743
MSMEG_0928	murB	UDP-N-acetylenolpyruvoylglucosamine reductase	0.438119	0.071476
MSMEG_0929	MSMEG_0929	ErfK/YbiS/YcfS/YnhG family protein	0.296899	0.214763
MSMEG_0930	MSMEG_0930	serine 3-dehydrogenase	0.420386	0.0320545
MSMEG_0932	MSMEG_0932	ROK family protein	0.411994	0.0926416
MSMEG_0933	MSMEG_0933	conserved hypothetical protein	0.690177	0.00151031
MSMEG_0934	MSMEG_0934	conserved hypothetical protein	-0.476446	0.247496
MSMEG_0935	MSMEG_0935	2,3-bisphosphoglycerate-dependent phosphoglycerate mutase	-0.728326	0.00183284
MSMEG_0936	senX3	sensor histidine kinase SenX3	-0.958807	1.69259e-05
MSMEG_5718	MSMEG_5718	transcriptional regulator, TetR family protein	1.54121	3.48696e-06
MSMEG_4054	MSMEG_4054	hypothetical protein	1.53693	0.00183284
MSMEG_6602	MSMEG_6602	oxidoreductase	1.53469	0.000990654
MSMEG_0940	MSMEG_0940	conserved hypothetical protein	0.730325	4.84846e-05
MSMEG_0941	MSMEG_0941	AP endonuclease, family protein 2	0.420536	0.0206611
MSMEG_0942	MSMEG_0942	conserved hypothetical protein	0.427188	0.111388
MSMEG_0943	proC	pyrroline-5-carboxylate reductase	0.0286068	0.900691
MSMEG_0944	MSMEG_0944	DNA binding domain, excisionase family protein	0.32389	0.24705
MSMEG_0945	MSMEG_0945	conserved domain protein	0.199948	0.36709
MSMEG_0946	MSMEG_0946	NAD dependent epimerase/dehydratase family protein	0.205021	0.237185
MSMEG_0947	MSMEG_0947	acyltransferase	0.642099	0.000230892
MSMEG_0948	MSMEG_0948	conserved hypothetical protein	0.411228	0.0297123
MSMEG_0949	MSMEG_0949	HAD-superfamily protein subfamily protein IB hydrolase, TIGR149	0.555103	0.0171255
MSMEG_0951	MSMEG_0951	glutaredoxin 2	0.0946213	0.76208
MSMEG_0952	hemA	glutamyl-tRNA reductase	0.288937	0.0568725
MSMEG_0953	hemC	porphobilinogen deaminase	0.194431	0.188586
MSMEG_0954	hemD	uroporphyrinogen-III synthase	0.138039	0.490159
MSMEG_0956	hemB	delta-aminolevulinic acid dehydratase	0.142489	0.499253
MSMEG_0957	MSMEG_0957	hypothetical protein	-0.104468	0.76437
MSMEG_0958	MSMEG_0958	hypothetical protein	0.21422	0.462837
MSMEG_0959	MSMEG_0959	putative conserved transmembrane protein	0.0754949	0.830202
MSMEG_0960	MSMEG_0960	putative transmembrane protein	-0.0638562	0.887552
MSMEG_0961	MSMEG_0961		0.0621358	0.877157
MSMEG_0962	MSMEG_0962	TetR-family protein transcriptional regulator	-0.0100033	0.985688
MSMEG_0963	MSMEG_0963	hypothetical protein	-1.29552	0.0253401
MSMEG_0964	MSMEG_0964	pyridoxamine 5'-phosphate oxidase family protein	-0.706501	0.0672412
MSMEG_2910	MSMEG_2910	transcriptional regulator, GntR family protein	1.53345	1.84431e-07
MSMEG_0966	MSMEG_0966	conserved hypothetical protein	0.0445588	0.949287
MSMEG_0967	MSMEG_0967	conserved hypothetical protein	-0.345637	0.513936
MSMEG_5107	MSMEG_5107	secreted protein	1.53155	1.46371e-06
MSMEG_0969	hemL	glutamate-1-semialdehyde-2,1-aminomutase	-0.765354	0.00296899
MSMEG_0970	MSMEG_0970	phosphoglycerate mutase family protein	-0.591845	0.0712588
MSMEG_0971	MSMEG_0971	conserved hypothetical protein	-0.808526	0.00200498
MSMEG_0972	MSMEG_0972	cytochrome C biogenesis protein transmembrane region	-0.795965	0.00914635
MSMEG_0973	MSMEG_0973	conserved membrane protein	-0.700175	0.000477144
MSMEG_0974	ccsB	cytochrome c-type biogenesis protein CcsB	0.386196	0.0508977
MSMEG_0975	MSMEG_0975	conserved hypothetical protein	0.279207	0.225949
MSMEG_0976	MSMEG_0976	conserved hypothetical protein	0.485195	0.0143979
MSMEG_1720	MSMEG_1720	IS1137, transposase orfA	1.53071	0.00570781
MSMEG_0978	MSMEG_0978	aminotransferase, class V superfamily protein	0.649229	0.000173507
MSMEG_0979	MSMEG_0979	keratin associated protein	0.405122	0.255303
MSMEG_0982	MSMEG_0982	immunogenic protein	-0.650112	0.0423855
MSMEG_0983	MSMEG_0983	two-component system response regulator	-0.0739506	0.759156
MSMEG_0984	MSMEG_0984	trap transporter, 4tm/12tm fusion protein	-0.360216	0.330086
MSMEG_0985	MSMEG_0985	sugar transporter family protein	-0.986956	2.5591e-07
MSMEG_0986	MSMEG_0986	RemM protein	0.0386664	0.916408
MSMEG_0987	MSMEG_0987	hypothetical protein	-0.0411926	0.883013
MSMEG_0988	menA	1,4-dihydroxy-2-naphthoate octaprenyltransferase	0.985969	0.0213379
MSMEG_0989	MSMEG_0989	conserved hypothetical protein	0.411865	0.00554572
MSMEG_0990	mtaP	methylthioadenosine phosphorylase	0.598985	0.0011873
MSMEG_0991	MSMEG_0991	NAD-dependent epimerase/dehydratase	0.83379	1.41701e-07
MSMEG_0992	MSMEG_0992	2-nitropropane dioxygenase, NPD	0.337889	0.307907
MSMEG_0993	MSMEG_0993	histidine kinase	-0.178752	0.594396
MSMEG_0994	resD	DNA-binding response regulator ResD	0.0360463	0.941271
MSMEG_0995	MSMEG_0995	glycosyl transferase, family protein 2	-0.0209544	0.981951
MSMEG_0999	MSMEG_0999	integral membrane protein	-0.206881	0.598626
MSMEG_0761	MSMEG_0761	conserved domain protein	1.52988	1.3376e-10
MSMEG_1002	MSMEG_1002	IS196, tnpR protein	0.275677	0.226684
MSMEG_1003	MSMEG_1003	IS196, tnpA protein	0.114631	0.793151
MSMEG_1004	MSMEG_1004		0.566001	0.32119
MSMEG_1005	MSMEG_1005	methyltransferase type 11	-0.431484	0.431251
MSMEG_1006	MSMEG_1006	aminoglycoside phosphotransferase	0.110693	0.787595
MSMEG_1007	MSMEG_1007	transport protein	0.582144	0.0254945
MSMEG_3452	MSMEG_3452	TetR family protein transcriptional regulator	1.52967	8.28689e-05
MSMEG_1009	MSMEG_1009	cytochrome p45	-0.887211	0.00996324
MSMEG_1010	MSMEG_1010	transcriptional regulator, TetR family protein	0.490534	0.125706
MSMEG_1011	MSMEG_1011	short chain dehydrogenase	0.667871	0.0198769
MSMEG_1012	MSMEG_1012	alkaline phosphatase	-0.586657	0.225949
MSMEG_1013	MSMEG_1013	conserved hypothetical protein	0.212723	0.49548
MSMEG_1014	dinB	DNA polymerase IV	0.801296	0.000360055
MSMEG_5267	MSMEG_5267	glutaryl-CoA dehydrogenase	1.52927	1.18241e-16
MSMEG_3265	MSMEG_3265	arabitol-phosphate dehydrogenase	1.52828	0.00522447
MSMEG_5050	map	methionine aminopeptidase, type I	1.52734	1.53129e-09
MSMEG_1019	MSMEG_1019	ribonucleoside-diphosphate reductase, alpha subunit	0.750075	0.000118865
MSMEG_1020	MSMEG_1020		0.724638	0.018898
MSMEG_5136	MSMEG_5136	helix-turn-helix motif	1.52708	5.49116e-07
MSMEG_1976	MSMEG_1976	conserved hypothetical protein	1.52579	2.67648e-05
MSMEG_2013	MSMEG_2013	oxidoreductase, short chain dehydrogenase/reductase family protein	1.51165	0.000137268
MSMEG_1026	MSMEG_1026	putative acetyltransferase	0.202396	0.607332
MSMEG_1027	MSMEG_1027	conserved hypothetical protein	0.0109539	0.985198
MSMEG_1028	MSMEG_1028	geranylgeranyl reductase	-0.810867	0.000892067
MSMEG_1029	MSMEG_1029	probable transcriptional regulatory protein	0.586389	0.000207056
MSMEG_2643	MSMEG_2643	conserved hypothetical protein	1.50607	2.23504e-07
MSMEG_2380	MSMEG_2380	sugar transporter family protein	1.50604	1.95703e-06
MSMEG_1716	MSMEG_1716	IS3 family protein element, transposase orfA	1.50455	1.02211e-06
MSMEG_1033	MSMEG_1033	ribonucleoside-diphosphate reductase, beta subunit	0.687226	0.00108877
MSMEG_1034	MSMEG_1034	putative esterase family protein	0.500208	0.00404556
MSMEG_1035	MSMEG_1035	conserved hypothetical protein	-0.265543	0.499784
MSMEG_1036	MSMEG_1036		0.0860378	0.884797
MSMEG_1037	MSMEG_1037	alcohol dehydrogenase, zinc-containing	-0.440348	0.0539795
MSMEG_1038	MSMEG_1038	GTP cyclohydrolase II	-0.366322	0.190752
MSMEG_1039	MSMEG_1039	Periplasmic binding protein	0.122761	0.725201
MSMEG_1040	ctaD		-0.427803	0.0309899
MSMEG_1041	serB	phosphoserine phosphatase	-0.661712	9.37483e-05
MSMEG_1999	MSMEG_1999	hypothetical protein	1.50236	0.000945293
MSMEG_1043	MSMEG_1043	GntR-family protein transcriptional regulator	0.470622	0.426494
MSMEG_1044	MSMEG_1044	hypothetical protein	-0.289766	0.67166
MSMEG_1045	MSMEG_1045	integral membrane protein	0.429262	0.234175
MSMEG_1046	MSMEG_1046	ABC-type molybdenum transport system, ATPase component	0.863669	6.3793e-07
MSMEG_1047	MSMEG_1047	nudix hydrolase	0.459233	0.00312542
MSMEG_1048	MSMEG_1048	probable enoyl-CoA hydratase	0.388598	0.0345877
MSMEG_1049	MSMEG_1049	methyltransferase, UbiE/COQ5 family protein	0.32615	0.124481
MSMEG_1050	MSMEG_1050	SAM-dependent methyltransferase	0.280833	0.257919
MSMEG_1051	MSMEG_1051	immunogenic protein MPB64/MPT64	0.732064	2.07486e-05
MSMEG_5967	MSMEG_5967	glucose-methanol-choline oxidoreductase	1.49763	3.25745e-17
MSMEG_1053	MSMEG_1053	conserved hypothetical protein	-0.279797	0.10486
MSMEG_1055	MSMEG_1055	hexapeptide transferase family protein	-0.620722	0.0049794
MSMEG_1056	MSMEG_1056		-1.34709	0.0187406
MSMEG_2144	MSMEG_2144	conserved hypothetical protein	1.49699	1.1904e-10
MSMEG_1058	MSMEG_1058	IS196, tnpR protein	0.150804	0.411826
MSMEG_1059	MSMEG_1059	IS196, tnpA protein	-0.0347094	0.917741
MSMEG_1060	MSMEG_1060	putative Lsr2 protein	0.289625	0.0674693
MSMEG_1061	MSMEG_1061	phosphohydrolase	0.113452	0.63472
MSMEG_1062	MSMEG_1062	O-succinylbenzoic acid--CoA ligase	-0.253618	0.350891
MSMEG_1063	MSMEG_1063	conserved hypothetical protein	0.0307179	0.938822
MSMEG_5162	MSMEG_5162	cinnamoyl ester hydrolase	1.49635	0.00111669
MSMEG_2149	MSMEG_2149	hypothetical protein	1.49058	5.79837e-05
MSMEG_2507	MSMEG_2507	IclR-family protein transcriptional regulator	1.49055	2.41931e-05
MSMEG_2639	MSMEG_2639	integral membrane protein	1.4867	5.79054e-09
MSMEG_1068	MSMEG_1068	regulatory protein	0.314873	0.259272
MSMEG_1072	speB	agmatinase	-1.49044	0.0170637
MSMEG_1073	MSMEG_1073	oxidoreductase, short-chain dehydrogenase/reductase family protein	0.25698	0.243177
MSMEG_1074	MSMEG_1074	polysaccharide deacetylase	-0.199071	0.534828
MSMEG_1075	menB	naphthoate synthase	0.220775	0.459088
MSMEG_1076	MSMEG_1076	conserved hypothetical protein	-0.273384	0.675935
MSMEG_0826	thiC	thiamine biosynthesis protein ThiC	1.48586	9.58286e-09
MSMEG_0589	rhaI	L-rhamnose isomerase	1.48582	0.00130244
MSMEG_1021	MSMEG_1021	glyoxalase/bleomycin resistance protein/dioxygenase	1.4847	0.00133556
MSMEG_0588	MSMEG_0588	putative rhamnose tranport protein, MFS family protein	1.48147	0.00266907
MSMEG_1081	MSMEG_1081	hypothetical protein	0.187038	0.823284
MSMEG_1088	gatA	glutamyl-tRNA(Gln)/aspartyl-tRNA(Asn) amidotransferase, A subunit	-0.667842	0.180784
MSMEG_1089	MSMEG_1089	hypothetical protein	-0.497867	0.199674
MSMEG_1090	MSMEG_1090	amidase	-0.413549	0.243623
MSMEG_1091	MSMEG_1091	urease accessory protein UreE 1	0.0959502	0.860686
MSMEG_1092	MSMEG_1092	urease accessory protein UreF	-0.505338	0.370743
MSMEG_1093	MSMEG_1093	urease gamma/beta subunit	-0.854312	0.0771784
MSMEG_1094	ureC	urease, alpha subunit	0.243429	0.505965
MSMEG_1095	ureG	urease accessory protein UreG	-0.22657	0.686623
MSMEG_1096	MSMEG_1096	urease accessory protein UreD, putative	0.097941	0.878035
MSMEG_1883	MSMEG_1883	glycine betaine transporter OpuD	1.48081	8.05401e-21
MSMEG_1098	MSMEG_1098	acyl-CoA synthase	0.743669	0.162384
MSMEG_1100	MSMEG_1100	dgpf protein	-0.625824	0.307865
MSMEG_1008	MSMEG_1008	conserved hypothetical protein	1.47776	3.20959e-11
MSMEG_1102	MSMEG_1102	twin-arginine translocation pathway signal	0.00586556	0.98886
MSMEG_1103	MSMEG_1103	O-succinylbenzoate synthase	0.505695	0.0272166
MSMEG_1105	MSMEG_1105		1.43226	0.0371558
MSMEG_1106	MSMEG_1106	transcriptional regulator, AraC family protein	0.227674	0.640705
MSMEG_1107	MSMEG_1107	isonitrile hydratase, putative	0.412699	0.513924
MSMEG_3216	MSMEG_3216	peroxiredoxin Q	1.47593	2.4254e-13
MSMEG_1109	MSMEG_1109	2-oxoglutarate decarboxylase	0.764701	1.16028e-05
MSMEG_1110	MSMEG_1110	probable conserved transmembrane protein	0.62247	0.0224593
MSMEG_1111	MSMEG_1111	conserved hypothetical protein	0.807108	0.00500569
MSMEG_1112	MSMEG_1112	aconitate hydratase, putative	-1.60861	0.0100662
MSMEG_3433	MSMEG_3433	IS1549, transposase	1.47513	3.82309e-05
MSMEG_1114	MSMEG_1114	short chain dehydrogenase	-0.161615	0.820758
MSMEG_1115	MSMEG_1115	menaquinone biosynthesis methyltransferase UbiE	0.564279	0.0447063
MSMEG_1116	MSMEG_1116	gamma-glutamylisopropylamide synthetase	-1.37693	0.0148763
MSMEG_1117	MSMEG_1117	transcriptional regulator	0.146412	0.760817
MSMEG_0396	MSMEG_0396	hypothetical protein	1.47407	0.00530181
MSMEG_0711	dnaJ	chaperone protein DnaJ	1.46986	1.91386e-15
MSMEG_3448	MSMEG_3448	two-component system sensor kinase	1.46892	4.65508e-06
MSMEG_1121	MSMEG_1121	conserved hypothetical protein	-1.24411	0.0208254
MSMEG_1123	MSMEG_1123	cobalamin synthesis protein	0.0407043	0.921863
MSMEG_1124	FdxA	putative ferredoxin FdxA	0.725412	0.0969233
MSMEG_1125	MSMEG_1125	regulatory protein, ArsR	-0.31588	0.487765
MSMEG_1126	MSMEG_1126	hypothetical protein	-0.443981	0.497216
MSMEG_1127	MSMEG_1127	probable conserved transmembrane protein	-0.324924	0.517881
MSMEG_2768	MSMEG_2768	OB-fold nucleic acid binding domain protein	1.46824	1.29522e-31
MSMEG_3167	MSMEG_3167	hypothetical protein	1.4599	0.00735758
MSMEG_1130	MSMEG_1130	hypothetical protein	0.00781318	0.984455
MSMEG_1455	MSMEG_1455	putative multidrug resistance protein	1.45583	3.22114e-05
MSMEG_1132	MSMEG_1132	FAD binding domain, putative	0.265876	0.471388
MSMEG_1133	MSMEG_1133	bifunctional short chain isoprenyl diphosphate synthase	0.875328	0.000152008
MSMEG_1134	MSMEG_1134	putative protease HtpX	0.857181	7.35982e-06
MSMEG_1136	MSMEG_1136	conserved hypothetical protein	0.159929	0.544028
MSMEG_1137	MSMEG_1137	amino acid permease-associated region	-0.829791	0.186062
MSMEG_1138	MSMEG_1138	alcohol dehydrogenase 1	-0.786685	0.268775
MSMEG_1139	MSMEG_1139	transcription regulator	0.962739	0.0933701
MSMEG_1140	MSMEG_1140	glycerol-3-phosphate dehydrogenase 2 [NAD(P)+] (NAD(P)H-dependent glycerol-3-phosphate dehydrogenase 2)	-0.809451	0.00163935
MSMEG_0607	MSMEG_0607	methyltransferase, putative, family protein	1.45113	5.76304e-12
MSMEG_5031	MSMEG_5031	uracil-DNA glycosylase superfamily protein	1.45074	0.000701119
MSMEG_3060	MSMEG_3060	conserved hypothetical protein	1.44833	0.00019186
MSMEG_5307	MSMEG_5307	TetR-family protein transcriptional regulator	1.44374	9.36723e-05
MSMEG_1975	MSMEG_1975	amidohydrolase 2	1.44271	0.00161834
MSMEG_4979	cysD	sulfate adenylyltransferase, small subunit	1.44226	0.00127966
MSMEG_5642	MSMEG_5642	acetyl-coenzyme a carboxylase carboxyl transferase	1.43928	2.54473e-06
MSMEG_6143	MSMEG_6143	conserved hypothetical protein	1.43925	1.4028e-15
MSMEG_6749	MSMEG_6749	conserved hypothetical protein	1.43762	1.89421e-08
MSMEG_2767	MSMEG_2767	conserved hypothetical protein	1.43566	6.99144e-06
MSMEG_2824	MSMEG_2824	IS1549, transposase	1.43476	0.0019055
MSMEG_1152	MSMEG_1152	citrate-proton symporter	-0.941792	0.070675
MSMEG_1153	MSMEG_1153	FAD dependent oxidoreductase	-1.1066	0.025721
MSMEG_1884	MSMEG_1884	conserved hypothetical protein	1.43398	1.09263e-13
MSMEG_1155	MSMEG_1155	carnitinyl-CoA dehydratase	-0.78538	0.103063
MSMEG_0452	MSMEG_0452	inner membrane permease YgbN	1.43064	1.24765e-06
MSMEG_2642	MSMEG_2642	conserved hypothetical protein	1.42964	6.90474e-08
MSMEG_6303	MSMEG_6303	para-nitrobenzyl esterase	1.42958	2.20808e-10
MSMEG_1973	MSMEG_1973		1.42439	0.00278745
MSMEG_1165	MSMEG_1165	conserved hypothetical protein	-0.173615	0.33671
MSMEG_1167	MSMEG_1167	cytochrome P45	0.382174	0.367068
MSMEG_1169	MSMEG_1169	integral membrane transport protein	-0.43821	0.117817
MSMEG_1170	MSMEG_1170	conserved domain protein	-1.35205	0.0372754
MSMEG_1171	MSMEG_1171	Low molecular weight phosphotyrosine protein phosphatase	-0.338176	0.540851
MSMEG_1172	arsB	arsenical-resistance protein	0.22396	0.523323
MSMEG_1173	MSMEG_1173	transcriptional regulator, ArsR family protein	-0.168837	0.727331
MSMEG_0713	MSMEG_0713	transcriptional regulator, MerR family protein	1.42264	2.20511e-12
MSMEG_1175	MSMEG_1175	putative transcriptional regulatory protein	0.721302	0.170121
MSMEG_1176	MSMEG_1176	hypothetical protein	-0.372086	0.166296
MSMEG_1177	MSMEG_1177	cytosine/purines/uracil/thiamine/allantoin permease family protein	-0.0575811	0.888702
MSMEG_1178	MSMEG_1178	transcriptional regulator	0.0785768	0.80147
MSMEG_1179	hutU	urocanate hydratase	-0.268925	0.353777
MSMEG_1180	MSMEG_1180	N-carbamoyl-L-amino acid hydrolase	-0.759527	0.00499722
MSMEG_1718	MSMEG_1718		1.42162	0.00568675
MSMEG_5512	MSMEG_5512	magnesium chelatase	1.42135	9.62108e-12
MSMEG_6365	MSMEG_6365	conserved hypothetical protein	1.42072	1.30214e-22
MSMEG_1184	MSMEG_1184	serine esterase, cutinase family protein	-0.761103	0.00263933
MSMEG_1185	MSMEG_1185	transcriptional regulator, AsnC family protein	0.347456	0.248185
MSMEG_1186	MSMEG_1186	putative permease	-0.226707	0.638926
MSMEG_1187	MSMEG_1187	N-acyl-D-aspartate deacylase	-0.35162	0.428362
MSMEG_4475	MSMEG_4475	LppP protein	1.41634	7.46695e-11
MSMEG_1189	MSMEG_1189	conserved hypothetical protein	0.452952	0.0634586
MSMEG_1190	MSMEG_1190	serine/threonine-protein kinase PknD	-0.627539	0.096322
MSMEG_1191	MSMEG_1191	hypothetical protein	-0.659917	0.18842
MSMEG_1192	MSMEG_1192	M23 peptidase domain protein	-0.306864	0.574913
MSMEG_1193	MSMEG_1193	TROVE domain protein	0.0736687	0.756741
MSMEG_1194	MSMEG_1194	hypothetical protein	0.631453	0.140896
MSMEG_1195	MSMEG_1195	conserved hypothetical protein	0.113981	0.737371
MSMEG_1196	MSMEG_1196	SNF2 domain protein	0.224935	0.366729
MSMEG_1198	MSMEG_1198	hypothetical protein	-0.551977	0.274565
MSMEG_1199	MSMEG_1199	conserved hypothetical protein	0.551358	0.0143979
MSMEG_1200	MSMEG_1200	serine/threonine-protein kinase PknD	-0.907899	0.0358738
MSMEG_0227	MSMEG_0227	transcriptional regulator, TetR family protein	1.4163	1.2439e-12
MSMEG_5308	MSMEG_5308	conserved hypothetical protein	1.4154	5.02662e-16
MSMEG_1204	MSMEG_1204	3-oxoacyl-[acyl-carrier-protein] synthase 2	-0.20434	0.476083
MSMEG_0902	MSMEG_0902	cyclopropane-fatty-acyl-phospholipid synthase 1	1.41529	0.00274295
MSMEG_2914	MSMEG_2914	L-idonate 5-dehydrogenase	1.41511	3.57462e-05
MSMEG_6488	MSMEG_6488	conserved hypothetical protein	1.41406	2.81215e-07
MSMEG_1966	MSMEG_1966	hypothetical protein	1.41082	0.000293331
MSMEG_6376	MSMEG_6376	transcriptional regulator LacI family protein	1.41035	1.76023e-07
MSMEG_1210	MSMEG_1210	conserved hypothetical protein	0.180056	0.585068
MSMEG_1211	MSMEG_1211	Fatty acid desaturase	0.964633	6.79243e-13
MSMEG_1212	MSMEG_1212	hypothetical protein	-0.294677	0.581215
MSMEG_1213	MSMEG_1213	cytochrome P45 monooxygenase	0.0309121	0.934701
MSMEG_1214	MSMEG_1214	oxidoreductase	-0.472988	0.162523
MSMEG_1215	MSMEG_1215	serine/threonine-protein kinase PknE, putative	0.170862	0.504667
MSMEG_0359	MSMEG_0359	conserved hypothetical protein	1.40771	7.08925e-21
MSMEG_1217	MSMEG_1217	ABC-type transport system ATP-binding protein I	-0.556829	0.0575702
MSMEG_1218	MSMEG_1218	ABC-type transport system ATP-binding protein II	-0.457758	0.197241
MSMEG_1219	MSMEG_1219	ABC-type transport system permease protein II	-0.597922	0.0298002
MSMEG_1220	MSMEG_1220	ABC-type transport system permease protein I	-0.0541376	0.868032
MSMEG_1221	MSMEG_1221	rifampin ADP-ribosyl transferase	1.17986	0.0105018
MSMEG_1222	MSMEG_1222	ISMsm6, transposase	0.121655	0.704381
MSMEG_1223	MSMEG_1223	hypothetical protein	-0.61837	0.170803
MSMEG_1225	MSMEG_1225	conserved hypothetical protein	0.222806	0.390817
MSMEG_1226	MSMEG_1226	sulfatase-modifying factor 1	-0.0272217	0.968327
MSMEG_1227	MSMEG_1227	transcriptional regulator, GntR family protein	-0.339254	0.639772
MSMEG_1229	gyrB	DNA gyrase, B subunit	-1.03438	0.0455018
MSMEG_1236	MSMEG_1236	Mpr protein	-0.257756	0.487639
MSMEG_1237	MSMEG_1237	hypothetical protein	0.776415	0.054528
MSMEG_1238	MSMEG_1238	type III restriction enzyme, res subunit	-0.63049	0.0388626
MSMEG_1239	MSMEG_1239	ISMsm4, transposase	-0.983899	0.156598
MSMEG_1240	MSMEG_1240	conserved hypothetical protein	0.563831	0.145486
MSMEG_1241	MSMEG_1241	conserved hypothetical protein	0.562783	0.217614
MSMEG_1242	iscS	cysteine desulfurase IscS	0.193291	0.513924
MSMEG_1243	MSMEG_1243	conserved hypothetical protein	0.238175	0.436723
MSMEG_1244	MSMEG_1244	conserved hypothetical protein	0.120383	0.709044
MSMEG_1245	MSMEG_1245	phosphoadenosine phosphosulfate reductase	0.0255416	0.918644
MSMEG_1246	MSMEG_1246	conserved hypothetical protein	-0.312081	0.298291
MSMEG_1247	MSMEG_1247	conserved hypothetical protein	0.315852	0.226667
MSMEG_1248	MSMEG_1248	hypothetical protein	0.252355	0.324281
MSMEG_1249	MSMEG_1249	ISMsm7, transposase orfB	-0.390781	0.193373
MSMEG_1250	MSMEG_1250	ISMsm7, transposase orfA	0.242131	0.633885
MSMEG_1251	MSMEG_1251	conserved hypothetical protein	-0.356005	0.386901
MSMEG_2743	nrdR	transcriptional regulator, NrdR family protein	1.40606	5.89653e-11
MSMEG_2740	lexA	LexA repressor	1.40361	1.6977e-20
MSMEG_1705	MSMEG_1705	D-xylose transport ATP-binding protein XylG	1.40318	0.00071056
MSMEG_1255	MSMEG_1255	UvrD/Rep helicase	-0.552383	0.0926605
MSMEG_1256	MSMEG_1256	hypothetical protein	-0.786416	0.0100584
MSMEG_1257	MSMEG_1257	IS196, tnpR protein	0.25803	0.285552
MSMEG_1258	MSMEG_1258	IS196, tnpA protein	0.16929	0.594396
MSMEG_1259	MSMEG_1259	hypothetical protein	1.07117	0.0427589
MSMEG_1260	MSMEG_1260	hypothetical protein	-0.0718288	0.797297
MSMEG_1261	MSMEG_1261	hypothetical protein	-0.396783	0.0657398
MSMEG_1262	MSMEG_1262	conserved hypothetical protein	-0.728286	0.0128944
MSMEG_1263	MSMEG_1263	conserved hypothetical protein	-0.729615	0.0391608
MSMEG_1264	MSMEG_1264	prophage Lp1 protein 5	0.106205	0.83348
MSMEG_5713	MSMEG_5713	major facilitator family protein transporter	1.40307	2.47525e-05
MSMEG_1266	MSMEG_1266	ankyrin-repeat containing protein	-0.795604	0.163241
MSMEG_1267	MSMEG_1267		-0.38012	0.201622
MSMEG_1268	MSMEG_1268	nudix hydrolase	0.608066	0.0951378
MSMEG_1269	MSMEG_1269	Ser/Thr protein phosphatase family protein	0.318374	0.272588
MSMEG_1270	MSMEG_1270	hypothetical protein	1.08567	0.0124295
MSMEG_1271	MSMEG_1271	hypothetical protein	0.221569	0.704926
MSMEG_1272	MSMEG_1272	putative ribosylglycohydrolase	0.942959	0.000240033
MSMEG_1273	MSMEG_1273	conserved hypothetical protein	-0.180737	0.747314
MSMEG_1274	MSMEG_1274	gluconolactonase	0.0869468	0.907561
MSMEG_2298	MSMEG_2298		1.40282	1.53589e-18
MSMEG_1704	MSMEG_1704	ABC transporter	1.40228	0.00312542
MSMEG_1278	MSMEG_1278	death-on-curing protein	-0.915378	0.000477225
MSMEG_1279	MSMEG_1279	conserved hypothetical protein	-0.244767	0.261295
MSMEG_1280	MSMEG_1280	hypothetical cytosolic protein	-0.576969	0.00620306
MSMEG_1281	MSMEG_1281	conserved hypothetical protein	-0.676407	0.00180272
MSMEG_1282	MSMEG_1282	hypothetical cytosolic protein	-0.552664	0.138009
MSMEG_0938	MSMEG_0938	conserved hypothetical protein	1.40182	1.27144e-19
MSMEG_2297	MSMEG_2297	glutaredoxin	1.39934	2.64327e-19
MSMEG_1285	MSMEG_1285	tetratricopeptide repeat family protein	-0.0581093	0.776711
MSMEG_1931	MSMEG_1931	conserved hypothetical protein	1.39878	4.38676e-18
MSMEG_1287	MSMEG_1287	cyclase/dehydrase superfamily protein	-0.388251	0.380968
MSMEG_1288	MSMEG_1288	conserved hypothetical protein	0.305968	0.405309
MSMEG_1289	MSMEG_1289	conserved hypothetical protein	0.960126	0.0186677
MSMEG_1291	MSMEG_1291	putative oxidoreductase	0.516824	0.00326627
MSMEG_0120	MSMEG_0120	probable transcriptional regulatory protein	1.39839	1.79803e-08
MSMEG_0199	MSMEG_0199		1.39634	0.000358102
MSMEG_2869	MSMEG_2869	3-ketosteroid-delta-1-dehydrogenase	1.3962	0.00247262
MSMEG_1979	MSMEG_1979	antibiotic biosynthesis monooxygenase	1.39562	9.89972e-05
MSMEG_2989	MSMEG_2989	LacI family protein transcriptional regulator	1.39241	3.59616e-11
MSMEG_3789	MSMEG_3789	inner membrane permease YgbN	1.39163	3.27003e-07
MSMEG_3361	MSMEG_3361	conserved hypothetical protein	1.39131	6.84339e-09
MSMEG_1299	MSMEG_1299	oxidoreductase, 2OG-Fe(II) oxygenase family protein	-0.355728	0.327453
MSMEG_1300	MSMEG_1300	hypothetical protein	0.287562	0.381798
MSMEG_1301	MSMEG_1301	NanT3	0.36969	0.533158
MSMEG_1303	MSMEG_1303	putative transcriptional regulator	-0.120095	0.874587
MSMEG_1304	MSMEG_1304	rhizopine catabolism protein	0.710411	0.202163
MSMEG_1305	MSMEG_1305	TetR family protein regulatory protein	-0.14393	0.775768
MSMEG_1310	MSMEG_1310	TnpC protein	0.421813	0.436219
MSMEG_1311	MSMEG_1311	oligopeptide transporter, OPT family protein	0.281469	0.165418
MSMEG_4032	MSMEG_4032	zinc-binding alcohol dehydrogenase	1.38685	0.0047438
MSMEG_1313	MSMEG_1313	secreted protein	-0.213606	0.457177
MSMEG_1314	MSMEG_1314	hypothetical protein	0.898569	0.0256447
MSMEG_2583	MSMEG_2583	putative transcriptional regulator	1.38517	0.000198898
MSMEG_1316	prfC	peptide chain release factor 3	0.059228	0.787128
MSMEG_1317	MSMEG_1317	transcriptional regulator	0.151876	0.550377
MSMEG_1829	MSMEG_1829	F42-:gamma-glutamyl ligase	1.3841	3.80712e-12
MSMEG_1322	MSMEG_1322	ErfK/YbiS/YcfS/YnhG family protein	0.302326	0.0797341
MSMEG_1323	MSMEG_1323	hypothetical protein	0.815425	0.0619857
MSMEG_1325	recD	exodeoxyribonuclease V, alpha subunit	-0.392099	0.181582
MSMEG_1326	MSMEG_1326	hypothetical protein	0.0101868	0.990102
MSMEG_1327	recB	exodeoxyribonuclease V, beta subunit	-0.201275	0.523323
MSMEG_1328	recC	exodeoxyribonuclease V, gamma subunit	0.157981	0.421933
MSMEG_1329	MSMEG_1329	major facilitator superfamily protein MFS_1, putative	-0.0681749	0.907767
MSMEG_1330	MSMEG_1330	MarR-family protein transcriptional regulator	-0.0614778	0.884809
MSMEG_1331	MSMEG_1331	enoyl-CoA hydratase	0.400195	0.203453
MSMEG_1332	MSMEG_1332	conserved hypothetical protein	0.691368	0.0242325
MSMEG_1333	MSMEG_1333	conserved hypothetical protein	-0.687055	0.166331
MSMEG_1334	MSMEG_1334	metallo-beta-lactamase family protein	0.0737775	0.787595
MSMEG_1336	MSMEG_1336	flavohemoprotein, putative	0.340385	0.506835
MSMEG_1339	rpmG	ribosomal protein L33	-0.0520621	0.880839
MSMEG_1340	MSMEG_1340	conserved hypothetical protein	-0.4491	0.0977485
MSMEG_1341	MSMEG_1341	MaoC family protein	-0.844566	5.89832e-05
MSMEG_4640	MSMEG_4640	secreted protein	1.38319	1.00036e-11
MSMEG_1344	MSMEG_1344	translocase	-0.226902	0.327453
MSMEG_1345	MSMEG_1345	transcription antitermination protein NusG	-0.447313	0.0134182
MSMEG_1346	rplK	ribosomal protein L11	-0.572167	0.0218781
MSMEG_1347	rplA	ribosomal protein L1	-0.564175	0.00355625
MSMEG_3583	MSMEG_3583	monooxygenase	1.38184	3.65122e-05
MSMEG_1349	MSMEG_1349	dgpf domain family protein	0.964049	4.55322e-08
MSMEG_1350	MSMEG_1350	cyclopropane-fatty-acyl-phospholipid synthase 1	0.871652	7.95177e-07
MSMEG_3582	lon	ATP-dependent protease La	1.37815	5.47048e-11
MSMEG_1352	MSMEG_1352	hydrolase, alpha/beta fold family protein	-0.691939	0.00326627
MSMEG_1353	MSMEG_1353	ABC1 family protein	0.0737749	0.80527
MSMEG_1354	MSMEG_1354		0.0821659	0.878928
MSMEG_4033	MSMEG_4033	TetR-family protein transcriptional regulator	1.37648	2.01001e-07
MSMEG_1356	MSMEG_1356	conserved hypothetical protein	-0.0701304	0.852589
MSMEG_1357	MSMEG_1357	conserved hypothetical protein	0.288322	0.640936
MSMEG_5774	MSMEG_5774	tRNA-dihydrouridine synthase, putative	1.37616	5.26995e-08
MSMEG_1359	MSMEG_1359	DeoR-family protein transcriptional regulator	0.312483	0.661745
MSMEG_1360	MSMEG_1360	endonuclease/exonuclease/phosphatase	-0.923948	0.0193421
MSMEG_1361	MSMEG_1361	alpha-mannosidase	-0.582067	0.229947
MSMEG_1362	MSMEG_1362	conserved hypothetical protein	-0.449013	0.422693
MSMEG_1363	MSMEG_1363	glucokinase	-0.0570659	0.915041
MSMEG_1676	add	adenosine deaminase	1.37607	9.55926e-12
MSMEG_1015	MSMEG_1015	transcriptional regulator, TetR family protein	1.37453	4.69482e-09
MSMEG_1366	MSMEG_1366	ABC transporter, ATP-binding protein	0.297464	0.0226254
MSMEG_1367	rpoB	DNA-directed RNA polymerase, beta subunit	-0.190591	0.306839
MSMEG_1368	rpoC	DNA-directed RNA polymerase, beta' subunit	0.0975858	0.705524
MSMEG_1369	MSMEG_1369	LacI-family protein transcriptional regulator	0.54072	0.353162
MSMEG_1370	MSMEG_1370	2-deoxy-scyllo-inosamine dehydrogenase	0.545806	0.439122
MSMEG_1371	MSMEG_1371	conserved hypothetical protein	0.00951862	0.990305
MSMEG_1372	MSMEG_1372	ABC transporter ATP-binding protein	-0.682919	0.339391
MSMEG_1373	MSMEG_1373	ribose/xylose/arabinose/galactoside ABC-type transport systems, permease components	-0.760423	0.303909
MSMEG_1374	MSMEG_1374	ribose ABC transporter, periplasmic binding protein	-0.807534	0.259346
MSMEG_1375	MSMEG_1375	tagatose-1,6-bisphosphate aldolase GatY	-0.0653543	0.921
MSMEG_6422	MSMEG_6422	ferritin family protein	1.37371	5.27087e-08
MSMEG_3681	MSMEG_3681	conserved hypothetical protein	1.37363	2.92916e-11
MSMEG_4741	MSMEG_4741	MmpL protein	1.37333	2.50772e-12
MSMEG_1379	MSMEG_1379	conserved hypothetical protein	-0.115734	0.612514
MSMEG_1380	MSMEG_1380	transcriptional regulator	0.698074	0.0390126
MSMEG_1381	MSMEG_1381	MmpS5 protein	-0.556125	0.421434
MSMEG_2849	MSMEG_2849	transcriptional regulatory protein	1.37278	5.21221e-08
MSMEG_1383	MSMEG_1383	endonuclease IV	0.0960564	0.704793
MSMEG_1384	MSMEG_1384	conserved hypothetical protein	0.858069	0.0597127
MSMEG_1385	MSMEG_1385	PAP2 superfamily protein	0.423616	0.00530181
MSMEG_1386	MSMEG_1386	hypothetical protein	0.760884	0.130756
MSMEG_1387	MSMEG_1387	putative acyl-CoA dehydrogenase	0.40232	0.194571
MSMEG_1388	MSMEG_1388	enoyl-CoA hydratase	0.278478	0.394462
MSMEG_1389	MSMEG_1389	conserved hypothetical protein	-0.0758315	0.857808
MSMEG_1390	MSMEG_1390	enoyl-CoA hydratase	-0.335143	0.419538
MSMEG_1391	MSMEG_1391	transcriptional regulator, LysR family protein	-0.721007	0.320472
MSMEG_2295	MSMEG_2295	transcriptional regulator, TetR family protein	1.37089	2.13142e-12
MSMEG_1393	MSMEG_1393	conserved hypothetical protein	0.626497	0.0297123
MSMEG_1394	MSMEG_1394	probable conserved transmembrane protein	0.904657	4.95827e-07
MSMEG_1395	MSMEG_1395	lipoprotein, putative	0.561668	0.0134182
MSMEG_1396	MSMEG_1396	LprB protein	0.145363	0.56653
MSMEG_4688	MSMEG_4688	conserved hypothetical protein, putative	1.37008	6.56766e-12
MSMEG_1398	rpsL	ribosomal protein S12	-0.524136	0.00355777
MSMEG_1399	rpsG	ribosomal protein S7	-0.656978	0.00118676
MSMEG_1400	MSMEG_1400		-0.87609	1.22403e-05
MSMEG_1401	tuf	translation elongation factor Tu	-0.96229	5.43174e-05
MSMEG_1402	MSMEG_1402	hypothetical protein	0.900674	0.000228061
MSMEG_3424	MSMEG_3424	transcriptional regulator, MerR family protein	1.36752	4.74759e-05
MSMEG_1404	MSMEG_1404	IS196, tnpA protein	0.102167	0.72951
MSMEG_1405	MSMEG_1405	IS196, tnpR protein	0.23574	0.395954
MSMEG_1407	MSMEG_1407		-0.109241	0.831497
MSMEG_1408	MSMEG_1408		0.608612	0.379407
MSMEG_1409	arcA	arginine deiminase	-0.2642	0.710813
MSMEG_1410	MSMEG_1410	carveol dehydrogenase	-0.747953	0.0519612
MSMEG_1411	MSMEG_1411	universal stress protein family protein	0.0390191	0.91698
MSMEG_1412	MSMEG_1412	amino acid permease	-0.0557241	0.866596
MSMEG_1413	rocD	ornithine--oxo-acid transaminase	-0.0219007	0.945359
MSMEG_1414	MSMEG_1414	Amidinotransferase	0.471614	0.0746502
MSMEG_1415	MSMEG_1415	AsnC-family protein transcriptional regulator	-0.254073	0.703614
MSMEG_1416	MSMEG_1416	Pyridine nucleotide-disulphide oxidoreductase	-0.589573	0.0100376
MSMEG_1417	MSMEG_1417	glyoxalase family protein	-0.491984	0.0451957
MSMEG_1418	MSMEG_1418	RNA polymerase ECF-type sigma factor	-0.544797	0.168794
MSMEG_1419	MSMEG_1419	conserved hypothetical protein	-0.430014	0.232545
MSMEG_1420	MSMEG_1420	probable transcriptional regulatory protein	0.833229	0.0367253
MSMEG_1421	MSMEG_1421	hypothetical protein	-0.486989	0.0904715
MSMEG_1422	MSMEG_1422	conserved hypothetical protein	-0.0863372	0.78313
MSMEG_1423	MSMEG_1423	radical SAM domain protein	0.129466	0.688627
MSMEG_1424	MSMEG_1424	FMN-dependent dehydrogenase	0.12879	0.644583
MSMEG_1425	MSMEG_1425	creatininase subfamily protein	-0.190795	0.431259
MSMEG_1426	MSMEG_1426	probable membrane sugar transferase	-0.0252276	0.921955
MSMEG_2213	MSMEG_2213	O-methyltransferase	1.36743	0.00326627
MSMEG_1428	MSMEG_1428	glucose-methanol-choline oxidoreductase	-0.540972	0.032233
MSMEG_1188	MSMEG_1188	conserved hypothetical protein	1.36682	9.52167e-17
MSMEG_1430	MSMEG_1430	transcriptional regulator, TetR family protein	-0.282783	0.510869
MSMEG_1431	MSMEG_1431	cytochrome P45-terp	-0.97099	0.11677
MSMEG_1432	MSMEG_1432	acetylcholinesterase	0.831842	0.000483862
MSMEG_1434	MSMEG_1434	conserved hypothetical protein	0.602889	0.0278577
MSMEG_1435	rpsJ	ribosomal protein S1	-0.196586	0.487699
MSMEG_1436	rplC	ribosomal protein L3	-0.460994	0.05132
MSMEG_1437	rplD	ribosomal protein L4/L1 family protein	-0.522778	0.012965
MSMEG_1438	rplW	ribosomal protein L23	-0.8314	0.00165706
MSMEG_1439	rplB	ribosomal protein L2	-0.683759	0.000133968
MSMEG_1440	rpsS	ribosomal protein S19	-0.912919	0.00238069
MSMEG_1441	MSMEG_1441	5S ribosomal protein L22	-0.748877	0.000251586
MSMEG_1442	rpsC	ribosomal protein S3	-0.681192	0.000118865
MSMEG_1443	rplP	ribosomal protein L16	-0.780659	0.000318024
MSMEG_1444	rpmC	ribosomal protein L29	-0.685579	0.0021131
MSMEG_1445	MSMEG_1445	3S ribosomal protein S17	-0.579459	0.017088
MSMEG_1446	MSMEG_1446	NTP pyrophosphohydrolase	0.0299854	0.941271
MSMEG_1447	MSMEG_1447	transcriptional regulator, MerR family protein	-2.22551	0.0649098
MSMEG_1448	MSMEG_1448	integral membrane transporter	-1.09778	0.031363
MSMEG_1451	MSMEG_1451	arylsulfatase	-0.629884	0.00590584
MSMEG_1452	MSMEG_1452	sulfatase-modifying factor 1	-0.792984	0.0476837
MSMEG_1453	MSMEG_1453	Citrate transporter	0.00951976	0.982434
MSMEG_1023	MSMEG_1023	integral membrane transporter	1.36253	5.45229e-07
MSMEG_1456	MSMEG_1456	hypothetical protein	-1.27442	0.0441766
MSMEG_4972	MSMEG_4972	acetyltransferase	1.35825	6.79243e-13
MSMEG_3215	MSMEG_3215	ABC-type molybdenum transport system, ATPase component/photorepair protein PhrA	1.35719	1.08645e-10
MSMEG_4079	MSMEG_4079	putative hydrolase	1.35342	5.14967e-12
MSMEG_1018	MSMEG_1018		1.34705	8.45698e-14
MSMEG_1694	upp	uracil phosphoribosyltransferase	1.3465	5.0858e-07
MSMEG_0735	MSMEG_0735	putative transcriptional regulator	1.34251	0.00409864
MSMEG_0762	MSMEG_0762	cytochrome P45 FAS1	1.34152	2.0981e-10
MSMEG_4636	MSMEG_4636	hypothetical protein	1.33973	0.000687543
MSMEG_3736	MSMEG_3736	hypothetical protein	1.3394	0.000884748
MSMEG_0315	MSMEG_0315	probable conserved transmembrane protein	1.33574	2.39135e-10
MSMEG_3806	MSMEG_3806	conserved hypothetical protein	1.33306	2.14901e-17
MSMEG_1476	sppA	signal peptide peptidase SppA, 67K type	0.877182	0.000137625
MSMEG_1930	MSMEG_1930	DEAD/DEAH box helicase	1.33232	7.42068e-09
MSMEG_1017	MSMEG_1017	glutaredoxin	1.33218	1.07249e-17
MSMEG_5917	MSMEG_5917	conserved hypothetical protein	1.33045	0.000385876
MSMEG_3018	MSMEG_3018	transglutaminase domain protein	1.32993	3.31804e-08
MSMEG_0865	MSMEG_0865	bacterial membrane flanked domain family protein	1.32921	1.43027e-05
MSMEG_5219	MSMEG_5219	riboflavin biosynthesis protein RibD C- domain protein	1.32614	1.81535e-12
MSMEG_1483	MSMEG_1483	preprotein translocase, SecY subunit	-0.487438	0.0170611
MSMEG_1484	MSMEG_1484	adenylate kinase	-0.595513	3.87297e-05
MSMEG_1485	map	methionine aminopeptidase, type I	-0.80829	1.17858e-07
MSMEG_6741	MSMEG_6741	antar domain protein	1.32584	2.80832e-13
MSMEG_1487	MSMEG_1487	conserved hypothetical protein	-0.302739	0.434212
MSMEG_5589	MSMEG_5589	manganese transport protein MntH	1.32563	4.65014e-11
MSMEG_3916	MSMEG_3916	hypothetical protein	1.32307	8.72581e-05
MSMEG_1490	MSMEG_1490	3-oxoacyl-ACP synthase III	1.675	0.0246103
MSMEG_1491	MSMEG_1491	histidinol-phosphate aminotransferase 2	1.14034	0.0581635
MSMEG_1492	MSMEG_1492	transcriptional regulator, MarR family protein	0.640851	0.0465623
MSMEG_1493	MSMEG_1493	sensor histidine kinase	-0.195812	0.564019
MSMEG_1494	MSMEG_1494	transcriptional regulatory protein DegU	0.428888	0.313222
MSMEG_1495	MSMEG_1495	HAD-superfamily protein hydrolase subfamily protein IA, variant 3, putative	0.740235	0.183875
MSMEG_1496	mmsB	3-hydroxyisobutyrate dehydrogenase	0.1938	0.377788
MSMEG_1497	MSMEG_1497	acyl-CoA dehydrogenase family protein member 8	0.230332	0.405782
MSMEG_1498	mmsA	methylmalonate-semialdehyde dehydrogenase	0.324964	0.351213
MSMEG_1499	MSMEG_1499	oxygenase	0.37937	0.496888
MSMEG_1500	MSMEG_1500	TetR family protein transcriptional regulatory protein	-0.340239	0.621502
MSMEG_1501	MSMEG_1501	methyltransferase, putative, family protein	-0.339704	0.200166
MSMEG_1502	MSMEG_1502	ABC transporter, ATP-binding protein	-0.637613	0.01788
MSMEG_0867	MSMEG_0867	hydrolase	1.32291	2.43327e-11
MSMEG_5006	MSMEG_5006	phosphohistidine phosphatase	1.32167	0.000298568
MSMEG_1505	MSMEG_1505	integral membrane protein	-0.108052	0.823585
MSMEG_1506	MSMEG_1506	transcriptional regulator, TetR family protein	0.475764	0.16546
MSMEG_1509	MSMEG_1509	TetR-family protein transcriptional regulator	-0.731906	0.296534
MSMEG_1510	MSMEG_1510	dTDP-4-dehydrorhamnose 3,5-epimerase	0.438656	0.00874517
MSMEG_1512	rfbB	dTDP-glucose 4,6-dehydratase	0.330933	0.0631753
MSMEG_1513	MSMEG_1513	conserved hypothetical protein	0.0335068	0.903994
MSMEG_1514	MSMEG_1514	conserved hypothetical protein	-0.0262404	0.938594
MSMEG_1515	MSMEG_1515	two-component sensor histidine kinase	0.0216224	0.919113
MSMEG_1516	MSMEG_1516	thioredoxin reductase	0.258804	0.0596656
MSMEG_1517	MSMEG_1517	spfh domain/band 7 family protein, putative	-0.745218	0.0022583
MSMEG_1518	MSMEG_1518	hypothetical protein	-0.752102	0.0072148
MSMEG_1519	infA	translation initiation factor IF-1	-0.140305	0.627798
MSMEG_1520	rpmJ	ribosomal protein L36	0.204577	0.407744
MSMEG_1706	MSMEG_1706	xylose transport system permease protein XylH	1.32139	0.00311632
MSMEG_6486	MSMEG_6486	oxidoreductase, FAD/FMN-binding	1.32129	1.15593e-15
MSMEG_2303	MSMEG_2303	integral membrane transporter	1.32079	2.08371e-06
MSMEG_6487	MSMEG_6487	2-hydroxy-3-carboxy-6-oxo-7-methylocta-2, 4-dienoate decarboxylase	1.31979	1.15623e-15
MSMEG_1525	MSMEG_1525	5S ribosomal protein L17	-0.453809	0.0241423
MSMEG_1526	MSMEG_1526	probable cutinase	0.517523	0.0105481
MSMEG_1527	truA	tRNA pseudouridine synthase A	-0.355025	0.370766
MSMEG_1528	MSMEG_1528	cutinase	-0.124331	0.679612
MSMEG_1529	MSMEG_1529	serine esterase, cutinase family protein	-0.481414	0.0261141
MSMEG_1530	MSMEG_1530	integral membrane protein	-0.756037	0.0325918
MSMEG_1531	MSMEG_1531	conserved hypothetical protein	-0.480059	0.248858
MSMEG_1534	eccB4	ESX conserved component eccB4. Probable membrane protein	-0.387641	0.526796
MSMEG_1536	eccC4	ESX conserved component eccC4. Probable membrane protein	-0.856914	0.085048
MSMEG_3380	MSMEG_3380	pyridoxamine 5'-phosphate oxidase-related, FMN-binding	1.31466	0.000102618
MSMEG_1542	MSMEG_1542	transcriptional regulator	0.357816	0.0403339
MSMEG_1543	MSMEG_1543	eptc-inducible aldehyde dehydrogenase	-0.677898	0.00382824
MSMEG_1544	MSMEG_1544	PduO protein	-0.351912	0.154645
MSMEG_1563	MSMEG_1563	short-chain dehydrogenase/reductase SDR	1.31213	4.15848e-06
MSMEG_1546	MSMEG_1546	coenzyme B12-dependent glycerol dehydrogenase small subunit	-0.0558965	0.864364
MSMEG_1547	MSMEG_1547	glycerol dehydratase large subunit	-0.235972	0.387752
MSMEG_1548	MSMEG_1548	propanediol utilization: dehydratase, medium subunit	-0.154222	0.414593
MSMEG_1549	MSMEG_1549		-0.41862	0.0710961
MSMEG_1550	MSMEG_1550	PduH protein	-0.632117	0.1168
MSMEG_1552	eat	ethanolamine permease	-0.273602	0.370743
MSMEG_1553	eutB	ethanolamine ammonia-lyase, large subunit	-0.459895	0.0593272
MSMEG_1554	eutC	ethanolamine ammonia-lyase, light chain	-0.478589	0.109514
MSMEG_1556	rplM	ribosomal protein L13	-0.72823	0.000664462
MSMEG_1557	rpsI	ribosomal protein S9	-0.999215	1.21448e-07
MSMEG_1558	MSMEG_1558	conserved hypothetical protein	0.586963	0.31794
MSMEG_1559	glmM	phosphoglucosamine mutase	-0.301077	0.150187
MSMEG_1560	MSMEG_1560	conserved hypothetical protein	-0.905326	0.0334335
MSMEG_1561	MSMEG_1561	LysR-family protein trancsriptional regulator	0.264743	0.496888
MSMEG_1562	MSMEG_1562		-0.409613	0.435785
MSMEG_3262	MSMEG_3262	L-xylulose reductase	1.31078	6.48234e-05
MSMEG_1565	MSMEG_1565	transcriptional regulator, TetR family protein	-0.116068	0.644469
MSMEG_0777	MSMEG_0777	F42-dependent glucose-6-phosphate dehydrogenase	1.31059	1.05899e-08
MSMEG_1567	MSMEG_1567	conserved hypothetical protein	0.89041	3.86373e-06
MSMEG_1568	glmS	glucosamine--fructose-6-phosphate aminotransferase, isomerizing	0.308181	0.0378863
MSMEG_1570	MSMEG_1570	carboxylesterase	0.214655	0.460049
MSMEG_1572	MSMEG_1572	transcriptional regulator, GntR family protein	0.0663469	0.907767
MSMEG_1573	MSMEG_1573	carbohydrate kinase family protein	0.659666	0.0455953
MSMEG_1574	MSMEG_1574	glutamate decarboxylase	-0.905946	1.27974e-05
MSMEG_1575	alr	alanine racemase	-0.433726	0.0302828
MSMEG_1576	MSMEG_1576	alpha/beta hydrolase fold	-0.200636	0.403354
MSMEG_1577	MSMEG_1577	conserved hypothetical protein	0.0216581	0.948244
MSMEG_1578	MSMEG_1578	peptidase M22, glycoprotease	-0.348409	0.22439
MSMEG_1579	rimI	ribosomal-protein-alanine acetyltransferase	-0.789728	0.00214349
MSMEG_1580	MSMEG_1580	O-sialoglycoprotein endopeptidase	-0.673621	0.00224502
MSMEG_1581	MSMEG_1581	conserved hypothetical protein	-0.755569	0.00999367
MSMEG_5675	pdxH	pyridoxamine 5'-phosphate oxidase	1.31043	6.7566e-12
MSMEG_5048	MSMEG_5048	conserved hypothetical protein	1.31007	8.3809e-08
MSMEG_1584	MSMEG_1584	hypothetical protein	-1.68624	0.0631753
MSMEG_1585	MSMEG_1585	cupin domain protein	-1.29106	0.0186127
MSMEG_1586	MSMEG_1586	beta-lactamase	-0.491597	0.278169
MSMEG_1589	MSMEG_1589	hypothetical protein	0.277134	0.657415
MSMEG_1591	MSMEG_1591	TnpC protein	0.0063107	0.990896
MSMEG_1592	MSMEG_1592	hypothetical protein	0.555557	0.0083102
MSMEG_1594	MSMEG_1594	enoyl-CoA hydratase	0.048599	0.830965
MSMEG_1596	MSMEG_1596	transcriptional regulator	0.392947	0.495691
MSMEG_1597	MSMEG_1597	Transcription factor WhiB	0.216057	0.327453
MSMEG_1598	MSMEG_1598	conserved hypothetical protein	-0.482949	0.256878
MSMEG_1977	MSMEG_1977	alcohol dehydrogenase	1.30926	4.20282e-05
MSMEG_1600	MSMEG_1600	conserved hypothetical protein	0.937296	2.13093e-08
MSMEG_1601	MSMEG_1601	conserved hypothetical protein	0.497797	0.00637841
MSMEG_1602	guaB	inosine-5'-monophosphate dehydrogenase	-0.207681	0.274543
MSMEG_1603	MSMEG_1603	IMP dehydrogenase family protein	-0.400177	0.065146
MSMEG_1604	MSMEG_1604	FAD dependent oxidoreductase	0.967293	7.01925e-09
MSMEG_1605	phoU	phosphate transport system regulatory protein PhoU	-0.633791	0.177033
MSMEG_5073	MSMEG_5073	O-methyltransferase, family protein 3	1.30789	1.12026e-11
MSMEG_1607	MSMEG_1607	putative tautomerase	-1.38269	0.0601579
MSMEG_1608	MSMEG_1608	glycosyl transferase	-0.307008	0.383857
MSMEG_1609	MSMEG_1609		0.00573395	0.987729
MSMEG_1610	MSMEG_1610	glutamine-hydrolyzing GMP synthase	0.239705	0.24124
MSMEG_1611	MSMEG_1611	transcriptional regulator, TetR family protein, putative	-0.32507	0.132625
MSMEG_1612	MSMEG_1612	extracellular solute-binding protein, family protein 3	-0.478992	0.232196
MSMEG_1613	MSMEG_1613	ABC polar amino acid transporter, inner membrane subunit	-0.549412	0.357555
MSMEG_1614	MSMEG_1614	glutamine transport ATP-binding protein GlnQ	0.12938	0.862011
MSMEG_1615	ggt	gamma-glutamyltranspeptidase	-0.0287421	0.968327
MSMEG_1616	MSMEG_1616		0.935517	0.000626154
MSMEG_1617	MSMEG_1617	kumamolisin	0.0809998	0.777054
MSMEG_1618	MSMEG_1618	hypothetical protein	-0.0852996	0.603111
MSMEG_5911	MSMEG_5911	AraC family protein transcriptional regulator	1.30744	3.24433e-05
MSMEG_1621	MSMEG_1621	pyrimidine-specific ribonucleoside hydrolase RihA	0.997655	0.000212051
MSMEG_1622	MSMEG_1622	putative DNA repair polymerase	0.539178	0.221257
MSMEG_1623	MSMEG_1623	short chain dehydrogenase	0.866026	0.0143958
MSMEG_4249	MSMEG_4249	conserved hypothetical protein	1.30506	3.26822e-09
MSMEG_3014	MSMEG_3014	conserved hypothetical protein	1.30402	4.64677e-05
MSMEG_1626	MSMEG_1626	putative DNA-binding protein	-0.259821	0.447792
MSMEG_1627	MSMEG_1627	hypothetical protein	-0.993368	0.0103839
MSMEG_1629	MSMEG_1629	hypothetical protein	-0.92409	4.88426e-06
MSMEG_1631	MSMEG_1631	DNA-binding protein	0.537926	0.155536
MSMEG_1632	MSMEG_1632	hypothetical protein	0.453663	0.0908186
MSMEG_1633	MSMEG_1633	DNA polymerase III, alpha subunit, putative	0.37119	0.193416
MSMEG_1634	MSMEG_1634	probable forkhead-associated protein	0.767026	8.28716e-05
MSMEG_5109	MSMEG_5109	conserved hypothetical protein	1.30385	3.76372e-07
MSMEG_1636	MSMEG_1636	RNA methyltransferase, TrmH family protein, group 2	0.103625	0.882075
MSMEG_1637	MSMEG_1637	periplasmic sensor signal transduction histidine kinase	0.249051	0.0715471
MSMEG_1638	MSMEG_1638	Roadblock/LC7 domain protein	-0.324752	0.148006
MSMEG_1639	MSMEG_1639	conserved hypothetical protein	-0.321965	0.0768134
MSMEG_1640	MSMEG_1640	ATP/GTP-binding protein	-0.345699	0.0795418
MSMEG_1641	MSMEG_1641	conserved hypothetical protein	-0.602005	0.00764837
MSMEG_1642	MSMEG_1642	ABC transporter, ATP-binding protein	0.333596	0.00609602
MSMEG_1643	MSMEG_1643	hypothetical protein	-0.0704549	0.825968
MSMEG_1644	MSMEG_1644	hypothetical protein	0.428205	0.349854
MSMEG_1645	MSMEG_1645	NADH:flavin oxidoreductase/nadh oxidase	-0.525811	0.22516
MSMEG_1646	MSMEG_1646	ribosomal RNA adenine dimethylase family protein	-0.596893	0.344072
MSMEG_1647	MSMEG_1647	tetrahydrofolate dehydrogenase/cyclohydrolase FolD	0.533247	0.00237294
MSMEG_5150	MSMEG_5150	putative pterin-4-alpha-carbinolamine dehydratase	1.30078	1.20844e-17
MSMEG_1650	MSMEG_1650	methyltransferase type 11	0.35938	0.136102
MSMEG_1651	metX	homoserine O-acetyltransferase	0.769227	6.67873e-05
MSMEG_1652	MSMEG_1652	O-acetylhomoserine sulfhydrylase	0.744281	0.00272422
MSMEG_1653	MSMEG_1653	hypothetical protein	0.543485	0.164801
MSMEG_1654	MSMEG_1654	isocitrate dehydrogenase, NADP-dependent	-0.169574	0.325755
MSMEG_3899	ectC	ectoine synthase	1.29997	2.55194e-06
MSMEG_1656	xth	exodeoxyribonuclease III	0.108324	0.705524
MSMEG_1657	trpS	tryptophanyl-tRNA synthetase	-0.496984	0.0173319
MSMEG_1658	MSMEG_1658	ribonuclease, putative	-0.896717	0.0157582
MSMEG_1659	MSMEG_1659	multidrug resistance protein, SMR family protein	0.603272	0.125578
MSMEG_1660	MSMEG_1660	oxidoreductase, 2-nitropropane dioxygenase family protein	0.205126	0.578448
MSMEG_1661	MSMEG_1661	D-alanyl-D-alanine carboxypeptidase	0.669869	6.08557e-05
MSMEG_1662	MSMEG_1662	taurine-pyruvate aminotransferase	-0.635056	0.0312801
MSMEG_1663	MSMEG_1663	transcriptional regulator, AsnC family protein	-0.0851567	0.825968
MSMEG_1664	MSMEG_1664	hypothetical protein	0.706859	0.148585
MSMEG_1665	MSMEG_1665	aldehyde dehydrogenase (NAD) family protein	0.133626	0.619737
MSMEG_1666	MSMEG_1666	RNA polymerase sigma-7 factor	0.162975	0.565415
MSMEG_5956	MSMEG_5956	NAD dependent epimerase/dehydratase family protein	1.29781	5.75186e-16
MSMEG_1668	MSMEG_1668	pyridoxamine 5'-phosphate oxidase family protein	-0.904966	0.05423
MSMEG_1669	sdhB	succinate dehydrogenase, iron-sulfur protein	-0.617095	0.0092679
MSMEG_1670	sdhA	succinate dehydrogenase, flavoprotein subunit	-0.447432	0.0593275
MSMEG_1671	MSMEG_1671	succinate dehydrogenase hydrophobic membrane anchor protein SdhD	0.156251	0.659133
MSMEG_1672	sdhC	succinate dehydrogenase, cytochrome b556 subunit	0.837904	0.00243601
MSMEG_1673	cdd	cytidine deaminase	0.0175011	0.981264
MSMEG_1675	MSMEG_1675	pyrimidine-nucleoside phosphorylase	0.0534933	0.903838
MSMEG_1770	MSMEG_1770	conserved hypothetical protein	1.29349	0.000236685
MSMEG_0195	MSMEG_0195	steroid monooxygenase	1.29337	0.000180823
MSMEG_1292	MSMEG_1292	FAD binding domain in molybdopterin dehydrogenase protein	1.29224	2.54567e-08
MSMEG_0776	MSMEG_0776	conserved hypothetical protein	1.29155	0.00865418
MSMEG_1680	MSMEG_1680	conserved hypothetical protein	-0.976137	4.86732e-16
MSMEG_1681	MSMEG_1681	endoribonuclease L-PSP superfamily protein	-0.903894	2.58406e-06
MSMEG_1682	MSMEG_1682	flavin-containing monooxygenase FMO	-0.58126	3.50375e-05
MSMEG_1683	MSMEG_1683	cytosine/purine/uracil/thiamine/allantoin permease family protein	-0.454327	0.0273014
MSMEG_1684	MSMEG_1684	conserved hypothetical protein	-0.11352	0.646073
MSMEG_1686	MSMEG_1686	NPL/P6-family protein secreted protein	0.870974	0.14471
MSMEG_1687	MSMEG_1687	hypothetical protein	1.05423	0.107603
MSMEG_1692	MSMEG_1692	ECF-family protein RNA polymerase sigma factor	0.237712	0.454893
MSMEG_1693	MSMEG_1693	succinate dehydrogenase [ubiquinone] flavoprotein subunit	-1.08017	0.0980643
MSMEG_1067	MSMEG_1067	conserved hypothetical protein	1.29086	6.16514e-07
MSMEG_1695	MSMEG_1695	phosphoglucomutase/phosphomannomutase	-0.656074	0.0613864
MSMEG_1696	MSMEG_1696	regulatory protein, MarR	-0.0918562	0.888498
MSMEG_1698	MSMEG_1698	putative ammonia monooxygenase superfamily protein	0.436364	0.211009
MSMEG_1700	MSMEG_1700	TetR-family protein transcriptional regulator	0.308467	0.639605
MSMEG_1701	MSMEG_1701	purine nucleotide phosphorylase	0.00585084	0.990143
MSMEG_1702	MSMEG_1702	amidohydrolase	0.327695	0.105708
MSMEG_1703	MSMEG_1703	amidohydrolase	-0.14809	0.590178
MSMEG_5993	MSMEG_5993	putative acyl-CoA dehydrogenase	1.28854	0.000276444
MSMEG_5012	MSMEG_5012	trans-sialidase, putative	1.28851	0.00826376
MSMEG_5178	MSMEG_5178	integral membrane protein	1.28697	8.70367e-05
MSMEG_5511	MSMEG_5511	von Willebrand factor, type A	1.28507	8.25437e-17
MSMEG_1545	MSMEG_1545	conserved hypothetical protein	1.285	0.00140575
MSMEG_6468	MSMEG_6468	conserved hypothetical protein	1.28305	9.62108e-12
MSMEG_1831	MSMEG_1831	Transcription factor WhiB	1.28304	5.41768e-23
MSMEG_4057	MSMEG_4057	transcriptional regulator, GntR family protein	1.27983	2.19354e-05
MSMEG_0704	MSMEG_0704	LpqJ protein	1.27806	7.0307e-12
MSMEG_0925	MSMEG_0925	conserved hypothetical protein	1.2778	2.29413e-07
MSMEG_5346	MSMEG_5346	TetR-family protein transcriptional regulator	1.27669	8.98685e-05
MSMEG_0825	thiD	phosphomethylpyrimidine kinase	1.27459	2.25859e-10
MSMEG_1753	mtnN	MTA/SAH nucleosidase	1.27297	3.08563e-08
MSMEG_1717	MSMEG_1717	ISMsm8, transposase	0.171969	0.625714
MSMEG_1479	MSMEG_1479	methyltransferase, putative, family protein	1.26761	1.77007e-12
MSMEG_1719	MSMEG_1719		0.725158	0.252547
MSMEG_1754	MSMEG_1754	conserved hypothetical protein	1.26656	0.000579495
MSMEG_1721	MSMEG_1721	IS1137, transposase orfB	0.343936	0.549492
MSMEG_1722	MSMEG_1722	hypothetical protein	-0.347133	0.295164
MSMEG_1723	MSMEG_1723	hypothetical protein	0.549682	0.278558
MSMEG_1724	MSMEG_1724	conserved hypothetical protein	0.0074164	0.986214
MSMEG_1725	MSMEG_1725	putative transposase	0.576776	0.0241738
MSMEG_1726	MSMEG_1726	transposase	0.0882455	0.664663
MSMEG_1728	MSMEG_1728	ISMsm1, transposase orfA	0.466171	0.0108139
MSMEG_1729	MSMEG_1729		0.132667	0.706493
MSMEG_1730	MSMEG_1730	ISMsm1, transposase orfB	-0.354376	0.192569
MSMEG_1731	MSMEG_1731	IS612, transposase	0.442372	0.386647
MSMEG_1732	MSMEG_1732	Transposase IS116/IS11/IS92 family protein	-0.0106765	0.990265
MSMEG_1733	MSMEG_1733	conserved hypothetical protein	1.12117	0.137027
MSMEG_1734	MSMEG_1734	conserved hypothetical protein	-0.0264038	0.932592
MSMEG_1735	MSMEG_1735	dihydrolipoamide dehydrogenase	0.54522	0.00079632
MSMEG_1736	MSMEG_1736	glycerol-3-phosphate dehydrogenase 2	-0.603617	0.0880969
MSMEG_1737	MSMEG_1737	RNA pseudouridine synthase family protein	-1.03529	0.0368595
MSMEG_1738	MSMEG_1738	probable conserved transmembrane protein	-0.0498887	0.904214
MSMEG_1739	MSMEG_1739	enoyl-CoA hydratase/isomerase family protein	-0.0884734	0.878539
MSMEG_1740	MSMEG_1740	dehydrogenase/reductase SDR family protein member 4	-0.54261	0.0167621
MSMEG_1741	MSMEG_1741	TetR-family protein transcriptional regulator	-0.420341	0.316811
MSMEG_1742	MSMEG_1742	oxidoreductase	-0.723498	0.247504
MSMEG_1743	MSMEG_1743	Fatty acid desaturase	0.0310629	0.981769
MSMEG_1744	MSMEG_1744	hypothetical protein	-0.971301	0.176131
MSMEG_1745	MSMEG_1745	transcriptional regulator	-0.304219	0.675513
MSMEG_6733	MSMEG_6733	hydrolase, carbon-nitrogen family protein	1.26632	3.54169e-09
MSMEG_1747	MSMEG_1747	RNA polymerase sigma-7 factor	0.901784	0.194065
MSMEG_1748	MSMEG_1748	conserved hypothetical protein	1.35253	0.0446038
MSMEG_1749	MSMEG_1749	putative monooxygenase	0.846773	0.018982
MSMEG_1750	MSMEG_1750	hypothetical protein	1.40532	0.0854083
MSMEG_1751	MSMEG_1751	norsolorinic acid reductase	0.992151	0.006844
MSMEG_5689	MSMEG_5689	conserved hypothetical protein	1.26585	4.17324e-05
MSMEG_2027	MSMEG_2027	conserved hypothetical protein TIGR26	1.26578	3.74383e-05
MSMEG_1755	MSMEG_1755	anti-sigm factor, ChrR	0.0250055	0.975496
MSMEG_1756	MSMEG_1756	endonuclease VIII and dna n-glycosylase with an ap lyase activity	-0.185899	0.729935
MSMEG_1757	MSMEG_1757	DEAD/DEAH box helicase	-0.823505	0.0977485
MSMEG_3671	MSMEG_3671	integral membrane protein	1.26504	1.05562e-09
MSMEG_1355	MSMEG_1355	transcriptional regulator, TetR family protein	1.25994	0.000648863
MSMEG_1760	MSMEG_1760	short-chain dehydrogenase/reductase SDR	-0.0584509	0.793151
MSMEG_1933	MSMEG_1933	hypothetical protein	1.2592	1.79362e-09
MSMEG_1762	MSMEG_1762	piperideine-6-carboxylic acid dehydrogenase	-0.189889	0.267361
MSMEG_5123	MSMEG_5123		1.2587	0.00252792
MSMEG_1764	MSMEG_1764	L-lysine-epsilon aminotransferase	-0.0103578	0.961994
MSMEG_1766	MSMEG_1766	conserved hypothetical protein	-0.792076	0.0787031
MSMEG_1767	MSMEG_1767	conserved hypothetical protein	-1.08744	0.0377582
MSMEG_3900	ectB	diaminobutyrate--2-oxoglutarate aminotransferase	1.25774	0.000416247
MSMEG_1769	MSMEG_1769	UsfY protein	-1.41072	0.0288255
MSMEG_2389	hup	DNA-binding protein HU	1.25417	7.66482e-14
MSMEG_0724	MSMEG_0724	IS1137, transposase orfA	1.25374	0.00345889
MSMEG_1772	MSMEG_1772	conserved hypothetical protein	-0.5664	0.32606
MSMEG_6106	MSMEG_6106	epoxide hydrolase	1.2507	7.45809e-12
MSMEG_1774	MSMEG_1774	conserved hypothetical protein	-1.13022	0.0326347
MSMEG_0977	MSMEG_0977	conserved hypothetical protein	1.24535	2.51458e-10
MSMEG_1776	MSMEG_1776	ribonuclease Z	0.949121	0.000444722
MSMEG_5180	MSMEG_5180	conserved hypothetical protein	1.24453	0.000625444
MSMEG_5738	MSMEG_5738	conserved hypothetical protein	1.2441	1.36083e-05
MSMEG_1779	MSMEG_1779	hypothetical protein	1.14572	0.0727804
MSMEG_1780	MSMEG_1780	hypothetical protein	-1.29046	0.291342
MSMEG_1781	MSMEG_1781	hypothetical protein	-1.7	0.10222
MSMEG_2850	MSMEG_2850	mycobacterial family protein 11 protein	1.23897	2.70118e-06
MSMEG_1783	MSMEG_1783	hypothetical protein	-1.28728	0.0194409
MSMEG_1784	MSMEG_1784	type I topoisomerase	0.930339	0.11884
MSMEG_3618	MSMEG_3618	alanine and proline-rich secreted protein apa	1.23843	5.9433e-07
MSMEG_3883	MSMEG_3883	5'-3' exonuclease	1.23771	3.95382e-08
MSMEG_5966	MSMEG_5966	oxidoreductase, short chain dehydrogenase/reductase family protein	1.23565	5.86225e-07
MSMEG_1788	MSMEG_1788	conserved hypothetical protein	-0.801416	0.165589
MSMEG_1789	MSMEG_1789	conserved hypothetical protein	-0.28546	0.664485
MSMEG_1790	MSMEG_1790	conserved hypothetical protein	-0.0324252	0.969272
MSMEG_1791	MSMEG_1791	UsfY protein	0.172517	0.750982
MSMEG_1792	MSMEG_1792	conserved hypothetical protein	-0.771877	0.077249
MSMEG_1793	MSMEG_1793	membrane protein	0.0210447	0.975922
MSMEG_3335	MSMEG_3335	transcriptional regulator, IclR family protein, putative	1.23304	5.55099e-06
MSMEG_1795	MSMEG_1795	2-deoxy-scyllo-inosamine dehydrogenase	-1.292	0.0108553
MSMEG_5111	MSMEG_5111	conserved hypothetical protein	1.23272	2.47834e-05
MSMEG_1797	MSMEG_1797	salicylate esterase	-1.25334	0.0323236
MSMEG_1798	MSMEG_1798	major facilitator superfamily protein	-0.255469	0.635529
MSMEG_1799	MSMEG_1799	transcriptional regulator	-0.567861	0.0857892
MSMEG_6135	MSMEG_6135	hypothetical protein	1.23212	3.26418e-09
MSMEG_1802	MSMEG_1802	ChaB protein	-1.19569	0.039094
MSMEG_1803	MSMEG_1803	RsbW protein	-0.785382	0.157244
MSMEG_1804	MSMEG_1804	RNA polymerase sigma-F factor	-0.631029	0.258367
MSMEG_5086	MSMEG_5086	very-long-chain acyl-CoA synthetase	1.22839	5.21761e-18
MSMEG_1806	MSMEG_1806	conserved hypothetical protein	-0.508627	0.453769
MSMEG_2516	MSMEG_2516	putative oxidoreductase	1.22775	9.16119e-07
MSMEG_1808	MSMEG_1808	Fe-S metabolism associated SufE	0.366294	0.0224104
MSMEG_1809	MSMEG_1809	putative thiosulfate sulfurtransferase	0.428529	0.000533464
MSMEG_1810	MSMEG_1810	hypothetical protein	-0.70269	0.0401666
MSMEG_2026	MSMEG_2026	short chain dehydrogenase	1.22736	3.64296e-12
MSMEG_2009	MSMEG_2009	regulatory protein GntR, HTH:GntR	1.22084	5.39513e-08
MSMEG_2957	MSMEG_2957	conserved hypothetical protein	1.21811	0.00526502
MSMEG_1599	MSMEG_1599	RNA polymerase sigma-7 factor	1.21504	2.5405e-12
MSMEG_4558	MSMEG_4558	conserved hypothetical protein	1.21398	3.27517e-17
MSMEG_6906	MSMEG_6906	putative hydrolase	1.20956	7.22493e-07
MSMEG_1819	purK	phosphoribosylaminoimidazole carboxylase, ATPase subunit	0.262362	0.233447
MSMEG_1820	purE	phosphoribosylaminoimidazole carboxylase, catalytic subunit	0.421749	0.238832
MSMEG_0679	MSMEG_0679	conserved hypothetical protein	1.20269	1.2465e-14
MSMEG_1024	MSMEG_1024	hypothetical protein	1.19949	0.0016215
MSMEG_1823	MSMEG_1823	conserved hypothetical protein	-0.191531	0.431259
MSMEG_1824	MSMEG_1824	transcriptional regulator, LytR family protein	0.177474	0.260409
MSMEG_1825	rfbD	dTDP-4-dehydrorhamnose reductase	0.308809	0.232348
MSMEG_1826	MSMEG_1826	dTDP-RhA:a-D-GlcNAc-diphosphoryl polyprenol, a-3-L-rhamnosyl transferase	0.00203581	0.995323
MSMEG_1827	MSMEG_1827	hydrolase, nudix family protein, putative	0.899434	0.000677211
MSMEG_1828	MSMEG_1828		-0.367884	0.0864697
MSMEG_5593	MSMEG_5593	pyruvate dehydrogenase	1.19948	1.12217e-09
MSMEG_1978	groL	chaperonin GroL	1.19765	0.00100761
MSMEG_5027	MSMEG_5027	glyoxalase family protein	1.19203	0.000707555
MSMEG_1832	MSMEG_1832	conserved hypothetical protein	-0.362313	0.501829
MSMEG_1833	MSMEG_1833	conserved hypothetical protein	0.433956	0.00305587
MSMEG_1834	MSMEG_1834	phosphomannomutase/phosphoglucomutase	0.302542	0.0441144
MSMEG_1835	MSMEG_1835	TobH protein	0.106243	0.598361
MSMEG_1836	manA	mannose-6-phosphate isomerase, class I	-0.247646	0.258007
MSMEG_1837	MSMEG_1837	secreted protein	0.165011	0.402307
MSMEG_1838	MSMEG_1838	cationic amino acid transporter	-0.884722	7.73066e-05
MSMEG_6076	ispD	2-C-methyl-D-erythritol 4-phosphate cytidylyltransferase	1.18907	1.89065e-24
MSMEG_5744	gvpK	gas vesicle protein K	1.18483	0.00743076
MSMEG_4765	MSMEG_4765	transcriptional regulator, MerR family protein	1.18349	1.14406e-06
MSMEG_1842	MSMEG_1842	transcriptional regulator, TetR family protein	0.244096	0.351213
MSMEG_1843	ahcY		-0.213778	0.277627
MSMEG_1844	MSMEG_1844	conserved hypothetical protein	-0.371152	0.433083
MSMEG_1845	MSMEG_1845	YghA protein	0.433572	0.315737
MSMEG_1846	MSMEG_1846	polysulphide reductase, NrfD	-0.647258	0.340874
MSMEG_5126	MSMEG_5126	FO synthase	1.18145	2.82131e-19
MSMEG_1848	MSMEG_1848		-1.1157	0.0225558
MSMEG_1849	selB	selenocysteine-specific translation elongation factor	0.407945	0.0677616
MSMEG_1850	selA	L-seryl-tRNA selenium transferase	0.565986	0.00812468
MSMEG_5680	MSMEG_5680	glyoxalase family protein	1.18026	3.47712e-10
MSMEG_0709	dnaK	chaperone protein DnaK	1.17822	8.78871e-09
MSMEG_1854	MSMEG_1854	valosin containing protein-1	0.100484	0.75791
MSMEG_1855	MSMEG_1855	tetratricopeptide repeat protein, putative	-0.803531	0.00383608
MSMEG_1856	MSMEG_1856	hypothetical protein	-0.277745	0.624443
MSMEG_1859	MSMEG_1859	hypothetical protein	0.292098	0.622798
MSMEG_1860	MSMEG_1860	hypothetical protein	0.042698	0.931987
MSMEG_1861	MSMEG_1861	hypothetical protein	0.796814	0.000131195
MSMEG_1862	MSMEG_1862	transposase	0.602202	0.00135391
MSMEG_1863	MSMEG_1863	putative transposase	0.750409	0.00171172
MSMEG_1864	MSMEG_1864	transposase	0.113916	0.835733
MSMEG_1852	selD	selenide, water dikinase	1.17807	3.85185e-06
MSMEG_1866	MSMEG_1866	transposase B	0.162344	0.583885
MSMEG_1867	MSMEG_1867	transposase	-0.146136	0.706634
MSMEG_1868	MSMEG_1868	hypothetical protein	-0.910888	0.00242828
MSMEG_1869	MSMEG_1869	hypothetical protein	-0.648133	0.0258863
MSMEG_2192	MSMEG_2192	conserved hypothetical protein	1.17771	3.33028e-07
MSMEG_5700	MSMEG_5700	secreted protein	1.17766	0.000629656
MSMEG_1872	MSMEG_1872	conserved hypothetical protein	-0.34291	0.254749
MSMEG_1873	MSMEG_1873	thymidylate kinase	-0.764092	0.0977485
MSMEG_1874	mtrA	DNA-binding response regulator MtrA	0.460165	0.00144054
MSMEG_1875	MSMEG_1875	sensor histidine kinase MtrB	-0.0481126	0.820764
MSMEG_1876	MSMEG_1876	LpqB protein	0.265701	0.266844
MSMEG_1877	MSMEG_1877	conserved hypothetical protein	-0.0827166	0.857808
MSMEG_1078	MSMEG_1078	hydrolase	1.17703	0.00257981
MSMEG_1880	MSMEG_1880	hypothetical alanine arginine proline rich protein	0.566955	0.350891
MSMEG_1881	secA	preprotein translocase, SecA subunit	-0.113332	0.591187
MSMEG_1882	MSMEG_1882	acyltransferase, ws/dgat/mgat subfamily protein	0.362707	0.191736
MSMEG_5666	MSMEG_5666	conserved hypothetical protein	1.17687	1.04456e-06
MSMEG_6328	MSMEG_6328	conserved hypothetical protein	1.17511	7.37753e-11
MSMEG_1885	MSMEG_1885	2Fe-2S iron-sulfur cluster binding domain protein	-0.405065	0.370743
MSMEG_1886	MSMEG_1886	Fatty acid desaturase	-0.848794	0.165807
MSMEG_1887	MSMEG_1887	hypothetical protein	-1.12992	0.0895291
MSMEG_1888	MSMEG_1888	methyltransferase	-0.66735	0.0649724
MSMEG_1889	MSMEG_1889	putative ribosome small subunit-dependent GTPase RsgA	-0.059872	0.839332
MSMEG_1890	aroA	3-phosphoshikimate 1-carboxyvinyltransferase	0.629815	0.0189229
MSMEG_1891	MSMEG_1891	conserved hypothetical protein	0.0746684	0.808231
MSMEG_1892	MSMEG_1892	transferase	-0.240757	0.4711
MSMEG_1893	MSMEG_1893	UbiE/COQ5 methyltransferase	-0.404966	0.25356
MSMEG_1894	MSMEG_1894	short chain dehydrogenase	0.221963	0.487855
MSMEG_1895	MSMEG_1895	HTH-type transcriptional regulator AlsR	0.532958	0.242307
MSMEG_4739	MSMEG_4739	conserved hypothetical protein	1.1722	5.48725e-09
MSMEG_4222	ftsZ	cell division protein FtsZ	1.17197	5.5473e-12
MSMEG_6485	MSMEG_6485	ATP binding protein	1.17129	3.80712e-12
MSMEG_5280	MSMEG_5280	cysteine dioxygenase type I superfamily protein	1.17011	1.71469e-05
MSMEG_1900	MSMEG_1900	D-alanyl-D-alanine carboxypeptidase family protein	0.783312	0.0112975
MSMEG_1901	MSMEG_1901	DNA-binding HTH domain containing protein, putative	0.401318	0.157168
MSMEG_1902	MSMEG_1902	transcriptional regulator	0.369199	0.264805
MSMEG_1903	MSMEG_1903	caib/baif family protein	0.190367	0.594588
MSMEG_1904	MSMEG_1904	acyl-CoA dehydrogenase	-0.225095	0.676747
MSMEG_1113	MSMEG_1113	glycosyl transferase	1.16954	0.000342978
MSMEG_2310	MSMEG_2310	monooxygenase	1.16643	4.81903e-08
MSMEG_6662	MSMEG_6662	short chain dehydrogenase	1.16603	1.85815e-06
MSMEG_5148	MSMEG_5148	CTP pyrophosphohydrolase	1.1643	0.00327636
MSMEG_2544	MSMEG_2544	transcriptional regulator, LysR family protein	1.16286	3.14982e-06
MSMEG_2312	MSMEG_2312	hypothetical protein	1.15903	5.75757e-05
MSMEG_6221	MSMEG_6221	integral membrane protein	1.15838	4.10836e-08
MSMEG_3449	MSMEG_3449	DNA-binding protein	1.15802	0.00379565
MSMEG_1913	ybaK	YbaK/ebsC protein	0.827529	0.128661
MSMEG_1914	MSMEG_1914	RNA polymerase sigma-7 factor, family protein	0.219324	0.359597
MSMEG_1915	MSMEG_1915	anti-sigma factor, family protein	0.317767	0.370453
MSMEG_6574	MSMEG_6574	conserved hypothetical protein	1.15759	4.87594e-10
MSMEG_1917	MSMEG_1917	conserved domain protein	0.203702	0.267865
MSMEG_1918	MSMEG_1918	sensor histidine kinase	-0.141933	0.533487
MSMEG_1919	MSMEG_1919	Transcription factor WhiB	-0.835833	0.000828919
MSMEG_1920	MSMEG_1920	diacylglycerol kinase, catalytic region	-0.516093	0.0795839
MSMEG_1921	MSMEG_1921	SEC-C motif domain protein	0.297279	0.490159
MSMEG_1922	aroQ	3-dehydroquinate dehydratase, type II	0.587976	0.0106066
MSMEG_1923	MSMEG_1923	membrane protein	0.292257	0.460193
MSMEG_1924	MSMEG_1924	N-acetyltransferase Ats1	-0.0125604	0.976203
MSMEG_1925	MSMEG_1925	isochorismate synthase DhbC	0.482759	0.0743146
MSMEG_1926	MSMEG_1926	phosphoglycerate mutase family protein	0.981974	9.3288e-05
MSMEG_1927	MSMEG_1927	cobyrinic Acid a,c-diamide synthase	0.431452	0.0158974
MSMEG_1928	MSMEG_1928	regulatory protein	0.104304	0.698685
MSMEG_6113	dacB	D-alanyl-D-alanine carboxypeptidase/D-alanyl-D-alanine-endopeptidase	1.15713	6.83453e-08
MSMEG_1475	MSMEG_1475	conserved hypothetical protein	1.15435	1.91885e-05
MSMEG_6748	MSMEG_6748	ATPase component of ABC transporters with duplicated ATPase domains	1.15425	9.6136e-12
MSMEG_1932	MSMEG_1932	MmpS3 protein	0.0674082	0.803474
MSMEG_5173	MSMEG_5173	O-methyltransferase, putative	1.15423	0.000799928
MSMEG_1934	MSMEG_1934	ATP-binding protein	0.278702	0.412803
MSMEG_1935	MSMEG_1935	TetR-family protein transcriptional regulator	0.516915	0.00190513
MSMEG_1936	MSMEG_1936	conserved hypothetical protein	0.189656	0.200813
MSMEG_1937	MSMEG_1937	molybdopterin biosynthesis protein MoeB	0.234883	0.187344
MSMEG_1938	MSMEG_1938	conserved hypothetical protein	0.160187	0.516567
MSMEG_1939	MSMEG_1939	6-O-methylguanine DNA methyltransferase, DNA binding domain subfamily protein	0.327175	0.603905
MSMEG_1940	MSMEG_1940	hydrolase, alpha/beta fold family protein	0.902917	0.0199758
MSMEG_1941	MSMEG_1941	helicase, UvrD/Rep family protein	0.86488	2.83678e-05
MSMEG_3530	MSMEG_3530	conserved hypothetical protein	1.1532	1.08382e-07
MSMEG_1943	MSMEG_1943	ATP-dependent DNA helicase	-0.200415	0.322445
MSMEG_1944	MSMEG_1944	membrane protein	0.390976	0.23822
MSMEG_1945	MSMEG_1945	ion channel membrane protein	-0.115558	0.595337
MSMEG_1946	MSMEG_1946	NADH pyrophosphatase	-0.714021	0.000565462
MSMEG_1947	MSMEG_1947	conserved hypothetical protein	0.174903	0.622425
MSMEG_6421	MSMEG_6421	transcriptional regulator	1.15036	3.02037e-05
MSMEG_1951	MSMEG_1951	conserved domain protein	-1.11161	0.039155
MSMEG_1952	MSMEG_1952	ATP-dependent DNA helicase	-0.0309228	0.944424
MSMEG_1953	MSMEG_1953	transcription factor WhiB	0.496128	0.0472234
MSMEG_1954	MSMEG_1954	ABC1 family protein	0.584642	0.00243844
MSMEG_1955	MSMEG_1955	conserved hypothetical protein	0.869027	5.96266e-05
MSMEG_6224	MSMEG_6224	Retinal pigment epithelial membrane protein	1.14525	1.719e-05
MSMEG_1958	MSMEG_1958	PDZ domain family protein	0.476872	0.0624266
MSMEG_1959	MSMEG_1959	putative membrane protein	-0.107629	0.475101
MSMEG_1960	MSMEG_1960	hypothetical protein	-0.0697061	0.838138
MSMEG_1961	MSMEG_1961	conserved hypothetical protein	-0.159626	0.680268
MSMEG_1962	MSMEG_1962	hypothetical protein	0.009133	0.981951
MSMEG_1963	MSMEG_1963	putative transcriptional regulatory protein	-0.879438	1.28884e-05
MSMEG_1964	MSMEG_1964	mitomycin radical oxidase	-1.37371	0.0353531
MSMEG_5741	MSMEG_5741	conserved hypothetical protein	1.14265	1.23183e-08
MSMEG_1967	MSMEG_1967	TetR-family protein transcriptional regulator	0.117248	0.867194
MSMEG_1957	MSMEG_1957	conserved hypothetical protein	1.14216	5.81159e-14
MSMEG_1969	MSMEG_1969	MerR-family protein transcriptional regulator	-0.223723	0.710725
MSMEG_1818	MSMEG_1818	Bacterial membrane flanked domain protein	1.14167	0.00195615
MSMEG_5868	MSMEG_5868	hypothetical protein	1.14151	0.00553624
MSMEG_5686	MSMEG_5686	conserved hypothetical protein	1.1406	0.00275654
MSMEG_3017	MSMEG_3017	conserved hypothetical protein	1.14031	7.00215e-11
MSMEG_2456	MSMEG_2456	5,1-methylenetetrahydromethanopterin reductase	1.13744	2.04172e-06
MSMEG_1312	MSMEG_1312	hypothetical protein	1.13719	0.00494488
MSMEG_2944	ruvA	holliday junction DNA helicase RuvA	1.13697	5.69314e-05
MSMEG_2794	MSMEG_2794	transcriptional regulator, GntR family protein	1.13562	9.59307e-05
MSMEG_5998	MSMEG_5998	conserved hypothetical protein	1.13534	0.00082032
MSMEG_2757	MSMEG_2757	glutathione S-transferase domain protein	1.13492	0.00577978
MSMEG_1980	MSMEG_1980	monooxygenase	0.395849	0.0828816
MSMEG_1981	MSMEG_1981	conserved hypothetical protein	0.893475	2.11732e-05
MSMEG_1108	MSMEG_1108	hydrolase, alpha/beta fold family protein	1.13329	1.07219e-08
MSMEG_4146	MSMEG_4146	quinone oxidoreductase	1.13119	0.00700274
MSMEG_1986	MSMEG_1986	tartrate dehydrogenase	0.0173178	0.969697
MSMEG_1987	MSMEG_1987	conserved hypothetical protein	-0.558189	0.40413
MSMEG_1991	MSMEG_1991	isovaleryl-CoA dehydrogenase	-0.477124	0.307497
MSMEG_1992	MSMEG_1992	L-carnitine dehydratase/bile acid-inducible protein F	-0.103335	0.828454
MSMEG_1993	MSMEG_1993	MaoC like domain protein	-1.04027	0.0487914
MSMEG_1995	MSMEG_1995	transcriptional regulator MdcY family protein	0.990217	9.09688e-06
MSMEG_1996	MSMEG_1996	N5,N1- methylenetetrahydromethanopterin reductase-related protein	0.831378	3.98859e-07
MSMEG_1997	MSMEG_1997	N-acyl-D-glutamate amidohydrolase	0.420408	0.0373296
MSMEG_1998	MSMEG_1998	hydrolase, alpha/beta fold family protein	0.0292577	0.932308
MSMEG_0206	MSMEG_0206	acyltransferase 3	1.13057	7.28704e-07
MSMEG_2000	MSMEG_2000	conserved hypothetical protein	-0.0886617	0.871996
MSMEG_2002	MSMEG_2002	IS196, tnpR protein	0.232218	0.331819
MSMEG_2003	MSMEG_2003	IS196, tnpA protein	0.316233	0.259922
MSMEG_2004	MSMEG_2004	arabinose-proton symporter	-0.153071	0.727414
MSMEG_2005	MSMEG_2005	sugar phosphate isomerase/epimerase	0.366399	0.417466
MSMEG_2006	MSMEG_2006	2,3-dihydroxybiphenyl 1,2-dioxygenase	0.240304	0.529278
MSMEG_2007	MSMEG_2007	putative HpcE protein	0.109629	0.78309
MSMEG_2008	MSMEG_2008	hypothetical protein	1.0587	0.0259119
MSMEG_2049	MSMEG_2049	putative transcriptional regulator, TetR family protein	1.12934	5.13218e-05
MSMEG_2669	MSMEG_2669	hydrolase	1.12905	7.84341e-06
MSMEG_1985	MSMEG_1985	transcriptional regulator, LysR family protein	1.12856	9.1144e-06
MSMEG_1042	MSMEG_1042	hypothetical protein	1.12266	1.7005e-09
MSMEG_0117	MSMEG_0117	hydrolase	1.12033	0.00392142
MSMEG_2694	MSMEG_2694	transcriptional regulator, XRE family protein	1.11888	1.46261e-07
MSMEG_5302	MSMEG_5302	aerobic C4-dicarboxylate transport protein	1.11515	0.00140665
MSMEG_2658	MSMEG_2658	beta-lactamase	1.11472	3.54282e-08
MSMEG_2018	MSMEG_2018		1.53915	0.0159695
MSMEG_2019	MSMEG_2019	short-chain dehydrogenase/reductase SDR	0.707797	0.0795265
MSMEG_2020	MSMEG_2020		1.19181	0.0398496
MSMEG_2021	MSMEG_2021	lipopolysaccharide biosynthesis acyltransferase, M	-0.167088	0.719817
MSMEG_2022	MSMEG_2022	GntT protein, putative	-0.729312	0.252854
MSMEG_2025	MSMEG_2025	putative IclR family protein transcriptional regulator	0.5441	0.0323092
MSMEG_2421	MSMEG_2421	conserved hypothetical protein	1.11118	1.53026e-05
MSMEG_2371	MSMEG_2371	Low molecular weight protein antigen 6	1.11106	7.50799e-05
MSMEG_2030	MSMEG_2030	transcriptional regulator, TetR family protein	0.0815265	0.903365
MSMEG_2032	MSMEG_2032	conserved hypothetical protein	0.281355	0.350256
MSMEG_2033	MSMEG_2033	oxidoreductase, zinc-binding dehydrogenase family protein	0.775554	0.0282327
MSMEG_0380	MSMEG_0380	MmpS4 protein	1.11056	8.34556e-15
MSMEG_2036	MSMEG_2036	hydrolase, alpha/beta fold family protein	-0.859067	0.25749
MSMEG_2037	MSMEG_2037	conserved hypothetical protein	-0.271699	0.540882
MSMEG_2038	MSMEG_2038	monooxygenase, flavin-binding family protein	-0.269183	0.256733
MSMEG_2039	MSMEG_2039	putative transcriptional regulator	0.0519695	0.903838
MSMEG_2428	MSMEG_2428	DNA-binding protein	1.1088	0.00572456
MSMEG_0632	MSMEG_0632	conserved hypothetical protein	1.10741	0.000111364
MSMEG_2043	MSMEG_2043	transcriptional regulator, TetR family protein	0.485251	0.140075
MSMEG_2044	MSMEG_2044	integral membrane transport protein	-0.0793009	0.842569
MSMEG_2045	MSMEG_2045	monoxygenase	-0.0368155	0.89651
MSMEG_2046	MSMEG_2046	GlcNAc-PI de-N-acetylase family protein	0.41383	0.128834
MSMEG_2047	MSMEG_2047	probable enoyl-CoA hydratase	1.01724	0.0510358
MSMEG_5298	MSMEG_5298	hypothetical protein	1.10666	1.31922e-07
MSMEG_6075	ispF	2C-methyl-D-erythritol 2,4-cyclodiphosphate synthase	1.10565	3.67701e-10
MSMEG_2246	MSMEG_2246	conserved hypothetical protein	1.1044	2.87333e-08
MSMEG_0317	MSMEG_0317	conserved hypothetical protein	1.10332	1.36751e-11
MSMEG_3506	MSMEG_3506	putative amino acid decarboxylase, Pyridoxal-dependent protein	1.10229	1.13971e-07
MSMEG_6281	MSMEG_6281	N-acetylmuramoyl-L-alanine amidase	1.10147	9.83412e-14
MSMEG_4221	MSMEG_4221	conserved hypothetical protein	1.10096	4.95272e-13
MSMEG_1707	MSMEG_1707	phosphatase YfbT	1.09966	0.000401449
MSMEG_3360	MSMEG_3360	transcriptional regulator, putative	1.09836	8.17065e-15
MSMEG_3571	MSMEG_3571	thioesterase family protein	1.09835	0.00106553
MSMEG_1030	MSMEG_1030	monooxygenase	1.09833	7.14707e-08
MSMEG_4336	MSMEG_4336	conserved hypothetical protein	1.09826	4.06869e-17
MSMEG_4250	MSMEG_4250	putative membrane transport ATPase	1.09716	5.77457e-15
MSMEG_2061	MSMEG_2061	NADH-quinone oxidoreductase chain c	-0.793033	0.0161089
MSMEG_2062	nuoB	NADH-quinone oxidoreductase, B subunit	-0.449816	0.177033
MSMEG_2063	nuoA	NADH-quinone oxidoreductase, a subunit	-0.377955	0.402775
MSMEG_2064	MSMEG_2064	two-component system response regulator	-0.0163075	0.971401
MSMEG_2065	MSMEG_2065	YceI like family protein	-0.358612	0.39282
MSMEG_6239	MSMEG_6239	1,3-propanediol dehydrogenase	1.09503	0.00215738
MSMEG_2068	MSMEG_2068	hypothetical protein	-0.92788	0.00157343
MSMEG_2069	MSMEG_2069	phosphotransferase enzyme family protein	-0.699633	0.0120183
MSMEG_2070	MSMEG_2070	acyl-CoA dehydrogenase family protein	-0.648671	0.00105534
MSMEG_2071	MSMEG_2071	transcriptional regulator, TetR family protein	-0.955821	5.33677e-05
MSMEG_2072	MSMEG_2072	3-hydroxy-3-methylglutaryl-CoA lyase	-0.429014	0.0318737
MSMEG_2073	MSMEG_2073	CAIB/BAIF family protein	-0.78591	0.000109276
MSMEG_0087	MSMEG_0087	glucitol operon repressor	1.0939	0.00235679
MSMEG_2075	hmgA	homogentisate 1,2-dioxygenase	-0.757081	0.00120719
MSMEG_2076	MSMEG_2076	conserved hypothetical protein	0.416806	0.179425
MSMEG_2077	MSMEG_2077	acyl-CoA dehydrogenase, C- domain protein	-0.0867388	0.919978
MSMEG_2078	MSMEG_2078	antigen 85-C	0.209457	0.319317
MSMEG_3858	MSMEG_3858	conserved hypothetical protein	1.08967	1.42547e-06
MSMEG_3219	trpC	indole-3-glycerol phosphate synthase	1.08717	4.02435e-15
MSMEG_2081	MSMEG_2081	putative acyl-CoA dehydrogenase	-0.929993	1.90348e-07
MSMEG_2083	MSMEG_2083	inositol monophosphatase	-0.0573595	0.878002
MSMEG_2084	MSMEG_2084	conserved hypothetical protein	0.67186	0.0718967
MSMEG_2085	MSMEG_2085		0.283868	0.116874
MSMEG_2086	prfB	peptide chain release factor 2	0.153167	0.426494
MSMEG_2087	MSMEG_2087	transporter, small conductance mechanosensitive ion channel (MscS) family protein	-0.454179	0.0361335
MSMEG_2088	MSMEG_2088	hypothetical proline-rich protein	-0.525049	0.0558413
MSMEG_2089	ftsE	cell division ATP-binding protein FtsE	0.0187139	0.950301
MSMEG_2090	MSMEG_2090	putative cell division protein FtsX	-0.756334	0.000334798
MSMEG_2091	smpB	SsrA-binding protein	-0.853638	7.78296e-06
MSMEG_6434	MSMEG_6434	conserved hypothetical protein	1.0854	2.23504e-07
MSMEG_5740	MSMEG_5740	hypothetical protein	1.08395	5.61745e-07
MSMEG_2095	MSMEG_2095	serine esterase, cutinase family protein	0.0924114	0.720933
MSMEG_2096	MSMEG_2096	integral membrane protein	-0.832717	0.109209
MSMEG_5965	MSMEG_5965	hypothetical protein	1.08319	1.35423e-07
MSMEG_1403	MSMEG_1403	cutinase superfamily protein	1.07977	2.97306e-08
MSMEG_3836	MSMEG_3836	conserved hypothetical protein	1.07786	4.86027e-09
MSMEG_0319	MSMEG_0319	acyltransferase	1.07716	1.40341e-06
MSMEG_2101	MSMEG_2101		-0.664013	0.264301
MSMEG_2102	MSMEG_2102	nitrate transport ATP-binding protein NrtD	-0.217858	0.636266
MSMEG_2103	MSMEG_2103	5,1-methylenetetrahydromethanopterin reductase	-0.0643019	0.888702
MSMEG_2104	MSMEG_2104	GntR-family protein transcriptional regulator	-0.573686	0.0175239
MSMEG_2105	MSMEG_2105	ATP dependent DNA ligase	-0.048029	0.878108
MSMEG_2106	MSMEG_2106	putative transcriptional regulator	0.688498	0.0268509
MSMEG_2107	MSMEG_2107	conserved hypothetical protein	-0.0239566	0.92364
MSMEG_2108	MSMEG_2108	conserved hypothetical protein	-0.499716	0.244115
MSMEG_2109	MSMEG_2109	conserved hypothetical protein	0.382516	0.542237
MSMEG_2110	MSMEG_2110	conserved hypothetical protein	-0.0214012	0.939727
MSMEG_2111	MSMEG_2111	chorismate mutase	-0.794022	0.000602243
MSMEG_2112	MSMEG_2112	secreted protein	-1.31091	0.0245239
MSMEG_2113	MSMEG_2113	hypothetical protein	-0.478276	0.56389
MSMEG_2114	MSMEG_2114	glucose-6-phosphate isomerase, putative	-0.433909	0.642141
MSMEG_2115	MSMEG_2115	conserved hypothetical protein	-0.569239	0.410084
MSMEG_2116	MSMEG_2116	PTS system, glucose-specific IIBC component	-0.954035	0.00018803
MSMEG_2117	MSMEG_2117	beta-glucoside-specific EII permease	0.804626	0.0145822
MSMEG_2118	nagB	glucosamine-6-phosphate isomerase	0.0983103	0.799469
MSMEG_2119	nagA	N-acetylglucosamine-6-phosphate deacetylase	-0.0579729	0.848165
MSMEG_2120	MSMEG_2120	tetratricopeptide repeat family protein	-0.773824	0.0944648
MSMEG_2121	MSMEG_2121	multiphosphoryl transfer protein (MTP)	-0.478617	0.0662774
MSMEG_2122	MSMEG_2122	dihydroxyacetone kinase, L subunit	-0.29535	0.367573
MSMEG_2123	dhaK	dihydroxyacetone kinase, DhaK subunit	-0.166154	0.588543
MSMEG_2124	MSMEG_2124	glycerol uptake facilitator, MIP channel	0.714393	0.0132306
MSMEG_5053	MSMEG_5053	short chain alcohol dehydrogenase	1.07651	1.82339e-07
MSMEG_3595	MSMEG_3595	conserved hypothetical protein	1.07314	1.85781e-06
MSMEG_2127	MSMEG_2127	conserved hypothetical protein	0.53678	0.260228
MSMEG_2128	MSMEG_2128	malonyl CoA decarboxylase	-0.589219	0.436047
MSMEG_4307	MSMEG_4307	conserved hypothetical protein	1.07283	2.39441e-06
MSMEG_2131	MSMEG_2131	acyl-CoA synthase	-1.24975	0.0224741
MSMEG_2132	MSMEG_2132	acyl carrier protein Acp	-1.22872	0.136682
MSMEG_2133	MSMEG_2133	conserved hypothetical protein, putative	-0.0270708	0.94849
MSMEG_2134	crcB	CrcB protein	0.301224	0.540851
MSMEG_2135	MSMEG_2135	putative CrcB protein	0.247457	0.693644
MSMEG_2136	pgm	phosphoglucomutase, alpha-D-glucose phosphate-specific	0.704543	0.00138041
MSMEG_2137	MSMEG_2137	permease of the major facilitator superfamily protein	0.372875	0.0901859
MSMEG_2140	MSMEG_2140	Fic protein family protein	-1.05818	0.0563088
MSMEG_2142	MSMEG_2142	gp36 protein	0.300977	0.266048
MSMEG_2143	MSMEG_2143	hypothetical protein	0.963957	9.65631e-05
MSMEG_6330	MSMEG_6330	prephenate dehydrogenase	1.07166	0.0026243
MSMEG_2146	MSMEG_2146	gp15 protein	0.535689	0.308741
MSMEG_2148	MSMEG_2148	HNH endonuclease domain protein	1.06047	0.0347967
MSMEG_2942	MSMEG_2942	glyoxalase/bleomycin resistance protein/dioxygenase superfamily protein	1.07099	3.16283e-06
MSMEG_2152	MSMEG_2152		0.0790634	0.86736
MSMEG_2153	MSMEG_2153	transcriptional regulator, TetR family protein	0.455863	0.211532
MSMEG_0805	MSMEG_0805	conserved hypothetical protein	1.06739	0.000736554
MSMEG_0228	MSMEG_0228	adenylate and Guanylate cyclase catalytic domain protein	1.06707	0.00043253
MSMEG_2322	MSMEG_2322	hypothetical protein	1.06586	5.99135e-07
MSMEG_2161	MSMEG_2161		0.907192	0.0121947
MSMEG_2162	MSMEG_2162	MmcJ protein	-0.397545	0.234251
MSMEG_2163	MSMEG_2163	aldehyde dehydrogenase	-0.866088	0.0116393
MSMEG_2164	MSMEG_2164	transcriptional regulator, putative	-0.040453	0.897444
MSMEG_2397	MSMEG_2397	transcriptional regulatory protein, AsnC family protein	1.06561	0.000395793
MSMEG_2795	MSMEG_2795	transmembrane transport protein	1.06545	7.72086e-05
MSMEG_0472	MSMEG_0472	putative lipoprotein	1.06447	0.00118514
MSMEG_2172	MSMEG_2172	dicarboxylate-carrier protein	-0.667788	0.0396553
MSMEG_2173	MSMEG_2173	GntR-family protein transcriptional regulator	0.163487	0.58737
MSMEG_2174	MSMEG_2174	superfamily protein I DNA or RNA helicase	0.969064	4.79543e-10
MSMEG_2176	MSMEG_2176	conserved hypothetical protein	0.900252	6.32781e-07
MSMEG_2179	MSMEG_2179	transcriptional regulatory protein	-0.607663	0.10177
MSMEG_2180	MSMEG_2180	RemK protein	-0.240705	0.746795
MSMEG_2182	MSMEG_2182	transcriptional regulator	0.763232	0.0390427
MSMEG_2187	MSMEG_2187	urea amidolyase	0.20756	0.667218
MSMEG_2188	MSMEG_2188	integral membrane protein	0.651098	0.0115974
MSMEG_2189	atzF	allophanate hydrolase	-0.357193	0.432688
MSMEG_2190	MSMEG_2190	acyl-CoA dehydrogenase domain protein	0.787582	0.224069
MSMEG_2191	MSMEG_2191	acyl-CoA dehydrogenase family protein	0.734061	0.164509
MSMEG_0115	dehII	haloacid dehalogenase, type II	1.06378	0.00712191
MSMEG_2193	MSMEG_2193	transcriptional regulator, TetR family protein	-0.0901444	0.818917
MSMEG_2194	MSMEG_2194	MerR-family protein transcriptional regulator	0.64126	0.0701326
MSMEG_2195	MSMEG_2195	transcriptional regulator, TetR family protein	-0.0993178	0.812228
MSMEG_2196	MSMEG_2196	sensory box/response regulator	-0.112628	0.724755
MSMEG_2197	MSMEG_2197	hypothetical protein	0.510795	0.0161089
MSMEG_2198	MSMEG_2198	ThiF family protein	0.196283	0.504859
MSMEG_2199	MSMEG_2199	conserved hypothetical protein	-0.0377076	0.938594
MSMEG_2200	purU	formyltetrahydrofolate deformylase	-0.331555	0.203996
MSMEG_2201	MSMEG_2201	ZbpA protein	-0.548531	0.00286244
MSMEG_3522	MSMEG_3522	dopamine receptor D4	1.06284	0.000515464
MSMEG_0519	MSMEG_0519	conserved hypothetical protein	1.06199	0.00219293
MSMEG_2204	MSMEG_2204	carveol dehydrogenase ((+)-trans-carveol dehydrogenase)	-0.181641	0.552586
MSMEG_2205	MSMEG_2205	putative acyl-CoA dehydrogenase	0.213935	0.388374
MSMEG_2206	fabG	3-oxoacyl-(acyl-carrier-protein) reductase	-0.113657	0.812071
MSMEG_2207	MSMEG_2207	beta-ketothiolase	-0.727602	0.0156731
MSMEG_5582	MSMEG_5582	hypothetical protein	1.06093	0.000305934
MSMEG_4053	MSMEG_4053	transcriptional regulatory protein	1.06057	5.83185e-05
MSMEG_2770	MSMEG_2770	probable conserved integral membrane alanine and leucine rich protein	1.05729	2.74918e-10
MSMEG_2211	MSMEG_2211	DNA-binding protein	-0.138815	0.777054
MSMEG_3538	MSMEG_3538	cyclopropane-fatty-acyl-phospholipid synthase 1	1.05708	1.14121e-07
MSMEG_2216	MSMEG_2216	AMP-binding enzyme	-1.8777	0.0152697
MSMEG_6134	MSMEG_6134	NADP-dependent fatty aldehyde dehydrogenase	1.05647	0.000273612
MSMEG_2218	MSMEG_2218	enoyl-CoA hydratase/isomerase family protein	-0.383872	0.65956
MSMEG_2219	MSMEG_2219	enoyl-CoA hydratase/isomerase family protein	-0.0346231	0.931987
MSMEG_2224	MSMEG_2224	acetyl-CoA C-acyltransferase	-0.841354	0.0447392
MSMEG_2225	MSMEG_2225	transcriptional regulator, TetR family protein	0.527303	0.0178716
MSMEG_2226	MSMEG_2226	hypothetical protein	0.352702	0.247504
MSMEG_2227	MSMEG_2227	carnitinyl-CoA dehydratase	-0.601722	0.18173
MSMEG_2228	MSMEG_2228	oxidoreductase, short chain dehydrogenase/reductase family protein	-1.17685	0.0413017
MSMEG_2237	MSMEG_2237	anaerobic dehydrogenase, typically	0.243814	0.77262
MSMEG_2245	MSMEG_2245	bile-acid 7-alpha dehydratase	0.66302	0.211775
MSMEG_0710	grpE	co-chaperone GrpE	1.05577	7.86451e-10
MSMEG_2248	MSMEG_2248	two-component system sensor kinase	-0.219292	0.405992
MSMEG_2249	MSMEG_2249	conserved hypothetical protein	0.285717	0.258669
MSMEG_2251	MSMEG_2251	nitrate/nitrite response regulator protein	0.32041	0.332566
MSMEG_2252	MSMEG_2252	flavin-type hydroxylase	-0.211623	0.633818
MSMEG_2254	MSMEG_2254	oxalate decarboxylase OxdC, putative	-0.868102	0.245285
MSMEG_2048	MSMEG_2048	alcohol dehydrogenase	1.05562	2.43327e-11
MSMEG_2259	MSMEG_2259	carbon starvation protein A	-0.853803	1.25887e-07
MSMEG_2260	MSMEG_2260	putative transcriptional regulator	-1.04567	0.0375776
MSMEG_2261	MSMEG_2261	hypothetical protein	-0.284633	0.252874
MSMEG_3192	MSMEG_3192	conserved hypothetical protein, putative	1.05416	4.41322e-05
MSMEG_3869	MSMEG_3869	conserved hypothetical protein	1.05197	0.00905905
MSMEG_1348	MSMEG_1348	RNA polymerase ECF-subfamily protein sigma factor	1.05076	0.00108645
MSMEG_2266	MSMEG_2266	hypothetical protein	-0.878023	0.00152991
MSMEG_3909	MSMEG_3909	conserved hypothetical protein	1.05021	0.00147505
MSMEG_6418	MSMEG_6418	prephenate dehydratase	1.05009	3.86831e-10
MSMEG_3492	MSMEG_3492	phosphodiesterase	1.04995	0.00259915
MSMEG_0565	MSMEG_0565	putative glycosyl transferases group 1	1.04994	0.00197045
MSMEG_2271	hypB	hydrogenase accessory protein HypB	0.479944	0.0566463
MSMEG_2272	hypA	hydrogenase nickel insertion protein HypA	0.609972	0.0207627
MSMEG_2273	hypF	[NiFe] hydrogenase maturation protein HypF	0.253381	0.44666
MSMEG_2274	hypC	hydrogenase assembly chaperone HypC/HupF	-0.909514	0.0033048
MSMEG_3183	ilvA	threonine dehydratase	1.04984	0.00326292
MSMEG_6543	MSMEG_6543		1.0495	6.11354e-06
MSMEG_2277	dnl1	DNA ligase I, ATP-dependent	0.967356	6.67996e-05
MSMEG_2278	MSMEG_2278	membrane-bound oxidoreductase	0.644921	0.120005
MSMEG_2280	MSMEG_2280	pyruvate dehydrogenase	0.364123	0.0194363
MSMEG_2282	MSMEG_2282	IS196, tnpR protein	0.240371	0.326773
MSMEG_2283	MSMEG_2283	IS196, tnpA protein	0.147273	0.673053
MSMEG_2284	MSMEG_2284		0.566008	0.276736
MSMEG_2285	MSMEG_2285	methyltransferase type 11	-0.424157	0.485759
MSMEG_2286	MSMEG_2286	aminoglycoside phosphotransferase	0.100488	0.810524
MSMEG_2287	MSMEG_2287	transport protein	0.611554	0.0116135
MSMEG_5851	MSMEG_5851	putative esterase superfamily protein	1.04745	2.98967e-05
MSMEG_2289	MSMEG_2289	cytochrome p45	-0.89814	0.0119071
MSMEG_2290	MSMEG_2290	transcriptional regulator, TetR family protein	0.522356	0.0946503
MSMEG_2291	MSMEG_2291	short chain dehydrogenase	0.589754	0.0480877
MSMEG_2292	MSMEG_2292	alkaline phosphatase	-0.278021	0.557638
MSMEG_2293	MSMEG_2293	conserved hypothetical protein	0.279017	0.351257
MSMEG_2294	dinB	DNA polymerase IV	0.563251	0.0152802
[truncated: 3,965 more rows]

## Sheet: H24_H0
Locus	Name	Product	log2FoldChange	padj
MSMEG_0001	dnaN	DNA polymerase III, beta subunit	0.251952	0.161923
MSMEG_0002	MSMEG_0002	6-phosphogluconate dehydrogenase, decarboxylating	0.984347	2.88522e-14
MSMEG_0003	MSMEG_0003	DNA replication and repair protein RecF	0.592535	0.000472172
MSMEG_0004	MSMEG_0004	hypothetical protein	0.44135	0.0577854
MSMEG_0005	gyrB	DNA gyrase, B subunit	-0.0447388	0.798604
MSMEG_0006	gyrA	DNA gyrase, A subunit	-0.183274	0.272936
MSMEG_0007	MSMEG_0007	conserved hypothetical protein	-0.0712975	0.72897
MSMEG_3553	hydA	dihydropyrimidinase	7.70873	0
MSMEG_0011	MSMEG_0011	FAD-binding 9, siderophore-interacting	0.904867	0.0137887
MSMEG_0012	MSMEG_0012	ferric enterobactin transport system permease protein FepD	0.891891	0.0107506
MSMEG_0013	MSMEG_0013	0	0.712654	0.107225
MSMEG_0015	MSMEG_0015	ferric enterobactin transport ATP-binding protein FepC	0.421231	0.350086
MSMEG_0014	MSMEG_0014	Formyl transferase	0.314944	0.510671
MSMEG_0017	MSMEG_0017	ABC transporter, permease/ATP-binding protein	0.195974	0.760839
MSMEG_0018	MSMEG_0018	ABC transporter, permease/ATP-binding protein	-1.52441	0.0161177
MSMEG_3727	MSMEG_3727	hypothetical protein	7.54746	3.74102e-143
MSMEG_3555	MSMEG_3555	hydrolase	7.30346	3.5005e-211
MSMEG_0021	panD	aspartate 1-decarboxylase	0.561411	0.374475
MSMEG_0022	MSMEG_0022	L-ornithine 5-monooxygenase	-0.133819	0.774988
MSMEG_0023	MSMEG_0023	conserved hypothetical protein	0.272234	0.221159
MSMEG_0024	MSMEG_0024	peptidyl-prolyl cis-trans isomerase B	0.241024	0.138899
MSMEG_0025	MSMEG_0025	conserved hypothetical protein	0.826945	0.0058904
MSMEG_0026	MSMEG_0026	putative membrane protein	0.377512	0.137678
MSMEG_0027	MSMEG_0027	conserved hypothetical protein	-0.0335243	0.916609
MSMEG_0029	MSMEG_0029	anthranilate synthase component 2	0.154589	0.708927
MSMEG_0028	MSMEG_0028	serine-threonine protein kinase	-0.237787	0.248071
MSMEG_0030	pknA	serine/threonine protein kinase PknA	-0.357102	0.0252218
MSMEG_0031	MSMEG_0031	Penicillin binding protein transpeptidase domain protein	-0.382159	0.0539868
MSMEG_0032	MSMEG_0032	cell cycle protein, FtsW/RodA/SpoVE family protein	-0.400882	0.0428729
MSMEG_0033	MSMEG_0033	protein phosphatase 2C	-0.101647	0.538875
MSMEG_0034	MSMEG_0034	FHA domain protein	0.0791143	0.733898
MSMEG_0035	MSMEG_0035	FHA domain protein	0.400739	0.016857
MSMEG_0038	MSMEG_0038	0	0.472175	0.220731
MSMEG_0042	MSMEG_0042	TetR-family protein transcriptional regulator	-0.853606	0.0583261
MSMEG_0043	MSMEG_0043	extradiol ring-cleavage dioxygenase, class III enzyme, subunit B	-0.445139	0.158272
MSMEG_0044	MSMEG_0044	hypothetical protein	0.0537284	0.847815
MSMEG_0045	MSMEG_0045	hypothetical protein	-0.137061	0.596446
MSMEG_0046	MSMEG_0046	conserved hypothetical protein	-0.591492	0.032047
MSMEG_0047	MSMEG_0047	hypothetical protein	0.196807	0.47873
MSMEG_0048	MSMEG_0048	pyridoxamine 5'-phosphate oxidase family protein	0.762729	0.00178526
MSMEG_0049	MSMEG_0049	pirin domain protein	0.0835628	0.825766
MSMEG_0050	MSMEG_0050	conserved hypothetical protein	0.281591	0.545093
MSMEG_0051	MSMEG_0051	transcription factor WhiB family protein	0.523508	0.254383
MSMEG_0052	MSMEG_0052	conserved hypothetical protein	0.0690129	0.861743
MSMEG_0054	MSMEG_0054	ISMsm2, transposase	-0.178214	0.606616
MSMEG_0053	MSMEG_0053	conserved hypothetical protein	-0.587619	0.0210447
MSMEG_0055	MSMEG_0055	hypothetical protein	-0.210522	0.596153
MSMEG_0056	MSMEG_0056	hypothetical protein	0.0983939	0.767737
MSMEG_0057	espG1	ESX-1 secretion-associated protein espG1	-0.0383278	0.899404
MSMEG_0058	MSMEG_0058	conserved hypothetical protein	-0.103421	0.761068
MSMEG_0059	eccA1	ATPase, AAA family protein. ESX conserved component eccA1	-0.713981	0.00553548
MSMEG_0060	eccB1	ESX conserved component eccB1. Possible membrane protein	-0.920628	1.90447e-05
MSMEG_0061	eccC1a	FtsK/SpoIIIE family protein. ESX conserved component eccCa1. Possible transmembrane protein	-0.874214	0.00170325
MSMEG_0062	eccC1b	FtsK/SpoIIIE family protein. ESX conserved component eccCb1	-0.694249	0.0263653
MSMEG_0063	MSMEG_0063	PE family protein	-0.517638	0.0412785
MSMEG_0064	MSMEG_0064	ppe family protein	-0.54134	0.00377103
MSMEG_0065	MSMEG_0065	conserved hypothetical protein	-0.314127	0.174762
MSMEG_0066	MSMEG_0066	early secretory antigenic target, 6 kDa	-0.244245	0.243009
MSMEG_0067	MSMEG_0067	conserved hypothetical protein	-0.849932	0.000187577
MSMEG_3554	MSMEG_3554	N5,N1-methylene- tetrahydromethanopterin reductase	7.27407	1.81479e-146
MSMEG_0069	MSMEG_0069	translation initiation factor IF-2 protein	-0.393614	0.0441258
MSMEG_0070	MSMEG_0070	hypothetical protein	-0.947117	0.000618318
MSMEG_3722	MSMEG_3722	bifunctional coenzyme PQQ synthesis protein C/D	7.08702	2.98675e-26
MSMEG_3726	MSMEG_3726	alcohol dehydrogenase	7.04663	1.48357e-181
MSMEG_0074	MSMEG_0074	IS1549, transposase	0.669355	0.0650494
MSMEG_0073	MSMEG_0073		0.956312	0.000126245
MSMEG_0075	MSMEG_0075	conserved hypothetical protein	-0.86316	0.000271943
MSMEG_0076	MSMEG_0076	antigen MTB48	-0.410579	0.107182
MSMEG_0077	MSMEG_0077	hypothetical protein	-0.694879	0.018962
MSMEG_0078	MSMEG_0078	hypothetical protein	-0.765488	0.00268184
MSMEG_3720	MSMEG_3720	recombination activating protein 1	7.02609	8.94524e-17
MSMEG_0080	MSMEG_0080	conserved hypothetical protein	-0.931473	0.00260815
MSMEG_0081	MSMEG_0081	conserved hypothetical protein	-0.324802	0.398392
MSMEG_0082	eccE1	ESX conserved component eccE1. Possible membrane protein	-0.813528	4.13346e-05
MSMEG_0083	mycP1	membrane-anchored mycosin mycp1	-0.648659	0.00294312
MSMEG_0084	MSMEG_0084	phosphocarrier protein hpr	-0.544405	0.165612
MSMEG_0085	MSMEG_0085	PTS system, Fru family protein, IIABC components	-0.180722	0.520905
MSMEG_0086	MSMEG_0086	1-phosphofructokinase	0.11843	0.812998
MSMEG_0087	MSMEG_0087	glucitol operon repressor	0.403668	0.344823
MSMEG_0088	ptsI	phosphoenolpyruvate-protein phosphotransferase	-0.904482	0.0100125
MSMEG_3556	MSMEG_3556	integral membrane transporter	6.66538	3.29193e-151
MSMEG_0090	MSMEG_0090	conserved hypothetical protein	-0.218389	0.421614
MSMEG_0091	MSMEG_0091	putative transcriptional regulator	0.491516	0.0337831
MSMEG_0092	MSMEG_0092	probable transcriptional regulatory protein	-0.293239	0.132496
MSMEG_0093	MSMEG_0093	methyltransferase	-0.782465	5.02383e-05
MSMEG_0095	MSMEG_0095	methyltransferase	-0.677834	0.00263645
MSMEG_0096	MSMEG_0096	peroxisomal hydratase-dehydrogenase-epimerase	0.0368639	0.89665
MSMEG_0097	MSMEG_0097	oxidoreductase, zinc-binding dehydrogenase family protein	0.1024	0.703853
MSMEG_0098	MSMEG_0098	methyltransferase	0.601967	0.0110334
MSMEG_0099	MSMEG_0099	conserved hypothetical protein	0.264173	0.5475
MSMEG_0101	MSMEG_0101	conserved hypothetical protein	0.304838	0.488664
MSMEG_0100	MSMEG_0100	phosphotyrosine protein phosphatase ptpb	-0.527431	0.0427254
MSMEG_0102	MSMEG_0102	putative acyl-CoA dehydrogenase	-0.332606	0.227097
MSMEG_0103	MSMEG_0103	major facilitator family protein transporter	-0.282032	0.690859
MSMEG_0104	MSMEG_0104	transcriptional regulator, LysR family protein	0.928332	0.0252691
MSMEG_0105	MSMEG_0105	DNA-binding response regulator, LuxR family protein	-0.172255	0.720592
MSMEG_0106	MSMEG_0106	sensory histidine kinase	-1.04933	0.0444019
MSMEG_0107	MSMEG_0107	cell envelope-related function transcriptional attenuator common domain	-0.176898	0.496773
MSMEG_3725	pqqA	coenzyme PQQ biosynthesis protein A	6.49989	1.11469e-30
MSMEG_0109	pntB	NAD(P) transhydrogenase, beta subunit	-0.77521	0.000255565
MSMEG_0110	pntA	NAD(P) transhydrogenase, alpha subunit	-0.639197	0.000130936
MSMEG_0111	MSMEG_0111	putative magnesium transport protein	0.0242639	0.943833
MSMEG_3723	pqqC	coenzyme PQQ biosynthesis protein C	6.43809	3.74159e-69
MSMEG_0117	MSMEG_0117	hydrolase	0.66056	0.128045
MSMEG_0118	MSMEG_0118	conserved hypothetical protein	0.441851	0.576835
MSMEG_0119	MSMEG_0119	conserved hypothetical protein	0.289699	0.271697
MSMEG_0120	MSMEG_0120	probable transcriptional regulatory protein	-0.278224	0.377933
MSMEG_0121	MSMEG_0121	rhamnolipids biosynthesis 3-oxoacyl-[acyl-carrier-protein] reductase	-0.728436	0.00954706
MSMEG_0122	MSMEG_0122	putative periplasmic solute-binding protein	-0.832989	0.0458542
MSMEG_3327	MSMEG_3327	hypothetical protein	6.37758	2.53711e-68
MSMEG_0126	MSMEG_0126	mandelate racemase/muconate lactonizing enzyme	-0.217954	0.559078
MSMEG_0127	MSMEG_0127	oxidoreductase, zinc-binding dehydrogenase family protein	-0.0983204	0.802745
MSMEG_0128	MSMEG_0128	thioesterase superfamily protein	0.453238	0.23391
MSMEG_0129	MSMEG_0129	cyclase/dehydrase family protein	0.608621	0.00148121
MSMEG_3326	MSMEG_3326	carboxylate-amine ligase	6.31977	4.79869e-144
MSMEG_3724	pqqB	coenzyme PQQ biosynthesis protein B	6.28278	3.12087e-65
MSMEG_0132	MSMEG_0132	conserved hypothetical protein	0.0998228	0.64075
MSMEG_0133	MSMEG_0133	ABC-transporter integral membrane protein	-0.344763	0.279565
MSMEG_0134	MSMEG_0134	virulence factor Mce family protein	-0.425368	0.106044
MSMEG_0135	MSMEG_0135	virulence factor Mce family protein	-0.411576	0.190742
MSMEG_0136	MSMEG_0136	virulence factor Mce family protein, putative	-0.779201	0.00485287
MSMEG_0137	MSMEG_0137	virulence factor mce family protein	-0.661264	0.0233033
MSMEG_0138	MSMEG_0138	virulence factor Mce family protein	-0.755879	0.00915864
MSMEG_0139	MSMEG_0139	mce-family protein mce1f	-0.538533	0.080629
MSMEG_0140	MSMEG_0140	probable conserved mce associated membrane protein	-0.149827	0.701664
MSMEG_0141	MSMEG_0141	probable conserved mce associated transmembrane protein	-0.833834	0.0202483
MSMEG_0142	MSMEG_0142	conserved hypothetical protein	-0.480808	0.257771
MSMEG_0143	MSMEG_0143	probable conserved mce associated membrane protein	-0.357505	0.404017
MSMEG_0145	MSMEG_0145	conserved hypothetical protein	-0.926244	0.0225602
MSMEG_0144	MSMEG_0144	HNH endonuclease	-0.0422612	0.916609
MSMEG_0146	MSMEG_0146	mosc domain protein	0.428837	0.0101087
MSMEG_0147	MSMEG_0147	C-5 sterol desaturase	-0.0451567	0.933017
MSMEG_0148	MSMEG_0148	transcriptional regulator, TetR family protein	-1.07163	0.0853838
MSMEG_3721	pqqE	coenzyme PQQ biosynthesis protein E	6.27453	9.45631e-61
MSMEG_3328	MSMEG_3328	hypothetical protein	5.95267	8.66267e-62
MSMEG_1971	MSMEG_1971	propane monooxygenase hydroxylase large subunit	5.90945	2.59889e-53
MSMEG_0152	MSMEG_0152	Alanine dehydrogenase/pyridine nucleotide transhydrogenase	-2.55109	0.021428
MSMEG_0153	panE	2-dehydropantoate 2-reductase	-1.62686	0.0331981
MSMEG_3719	MSMEG_3719	sodium/calcium exchanger protein	5.74796	7.69427e-38
MSMEG_0155	MSMEG_0155	transcriptional regulator	-0.653015	0.367489
MSMEG_1972	MSMEG_1972	methane monooxygenase component C	5.67777	3.70456e-30
MSMEG_1974	MSMEG_1974	propane monooxygenase coupling protein	5.5101	2.76271e-34
MSMEG_1209	MSMEG_1209	glycosidase	5.48455	1.62922e-115
MSMEG_1208	MSMEG_1208	glycosyltransferase, group I	5.19008	7.72842e-34
MSMEG_1973	MSMEG_1973		5.15093	2.1866e-32
MSMEG_3324	MSMEG_3324	hypothetical protein	4.97062	4.47675e-38
MSMEG_5168	MSMEG_5168	conserved hypothetical protein	4.8696	1.33403e-30
MSMEG_0163	MSMEG_0163	conserved hypothetical protein	-2.12604	0.0317274
MSMEG_1975	MSMEG_1975	amidohydrolase 2	4.78087	5.71404e-30
MSMEG_0165	fdhD	formate dehydrogenase family protein accessory protein FdhD	-0.246806	0.68891
MSMEG_0166	MSMEG_0166	GntR-family protein transcriptional regulator	0.166217	0.712833
MSMEG_5393	kdpB	K+-transporting ATPase, B subunit	4.73662	1.44766e-29
MSMEG_3329	MSMEG_3329	hypothetical protein	4.68009	7.30157e-21
MSMEG_5392	kdpA	K+-transporting ATPase, A subunit	4.32356	1.61938e-33
MSMEG_3330	MSMEG_3330	conserved domain protein	4.23189	5.17307e-23
MSMEG_0172	MSMEG_0172	probable conserved transmembrane protein, putative	0.593132	0.262327
MSMEG_0173	MSMEG_0173	hypothetical protein	-0.849436	0.0959013
MSMEG_0174	MSMEG_0174	putative inner membrane protein	-0.452377	0.283987
MSMEG_0179	MSMEG_0179	transcriptional regulator, GntR family protein	-1.13358	0.0390296
MSMEG_1129	MSMEG_1129	D-amino-acid dehydrogenase	4.19386	2.75397e-14
MSMEG_0182	MSMEG_0182	epoxide hydrolase 1	0.103673	0.790074
MSMEG_0184	MSMEG_0184	transferase	-0.26776	0.367326
MSMEG_0183	MSMEG_0183	conserved hypothetical protein	-0.361861	0.715347
MSMEG_0185	MSMEG_0185	MmpL6 protein	-0.10525	0.809719
MSMEG_0186	MSMEG_0186	MmpS2 protein	-0.0270538	0.975673
MSMEG_0188	MSMEG_0188	MarR-family protein transcriptional regulator	0.173563	0.625038
MSMEG_0187	MSMEG_0187	acetyltransferase	0.120033	0.755231
MSMEG_0190	MSMEG_0190	integral membrane transport protein	0.475513	0.555032
MSMEG_0191	MSMEG_0191	BadF/BadG/BcrA/BcrD ATPase family protein	1.14592	0.0517904
MSMEG_0192	MSMEG_0192	transcriptional regulator, RpiR family protein	-0.0287684	0.964125
MSMEG_0193	MSMEG_0193	putative glucokinase regulator	-0.553879	0.148433
MSMEG_0821	MSMEG_0821	glutamyl-tRNA(Gln) amidotransferase subunit A	4.14352	2.00822e-38
MSMEG_0195	MSMEG_0195	steroid monooxygenase	0.406266	0.33197
MSMEG_0196	MSMEG_0196	putative dehydrogenase	0.0272295	0.95428
MSMEG_0197	MSMEG_0197	nudix hydrolase	-0.453818	0.543257
MSMEG_0198	MSMEG_0198	acyl-CoA dehydrogenase, C- domain protein	0.197624	0.701578
MSMEG_0199	MSMEG_0199	0	0.944613	0.0257109
MSMEG_0200	MSMEG_0200	hypothetical protein	0.848699	0.0351917
MSMEG_0201	MSMEG_0201	hypothetical protein	1.05386	0.185504
MSMEG_0202	MSMEG_0202	IS1096, tnpA protein	0.274551	0.475497
MSMEG_0203	MSMEG_0203	IS1096, tnpR protein	0.242478	0.279936
MSMEG_0207	MSMEG_0207	MarR-family protein transcriptional regulator	0.691315	0.247922
MSMEG_0206	MSMEG_0206	acyltransferase 3	0.040581	0.904261
MSMEG_0208	MSMEG_0208	ribonuclease	-0.110363	0.853558
MSMEG_0209	MSMEG_0209	ribonuclease inhibitor	0.0587635	0.913061
MSMEG_0210	MSMEG_0210	LprO protein	0.851858	4.19473e-06
MSMEG_0211	MSMEG_0211	ABC transporter, ATP-binding protein	-0.649067	4.15032e-05
MSMEG_0212	MSMEG_0212	lyase	-0.303051	0.279148
MSMEG_0213	MSMEG_0213	transcriptional regulator	0.0450095	0.914267
MSMEG_0214	MSMEG_0214	L-sorbosone dehydrogenase	-0.502937	0.00732896
MSMEG_0215	MSMEG_0215	YhhW family protein	-0.328371	0.0773948
MSMEG_0216	MSMEG_0216	3-hydroxyacyl-CoA dehydrogenase	0.00417585	0.991053
MSMEG_0217	MSMEG_0217	alcohol dehydrogenase B	-0.228574	0.551593
MSMEG_0218	MSMEG_0218	3-demethylubiquinone-9 3-methyltransferase	-0.079352	0.933465
MSMEG_0219	MSMEG_0219	RNA polymerase sigma-70 factor, family protein	0.29545	0.222596
MSMEG_0220	MSMEG_0220	monoglyceride lipase	0.288495	0.293566
MSMEG_0221	MSMEG_0221	secreted protein	0.4064	0.0586353
MSMEG_0222	MSMEG_0222	conserved hypothetical protein	0.45786	0.018385
MSMEG_0223	MSMEG_0223	conserved hypothetical protein	-0.301265	0.220512
MSMEG_0224	MSMEG_0224	O-methyltransferase MdmC	0.284092	0.237754
MSMEG_3731	MSMEG_3731	dipeptidase 2	4.14259	3.15248e-52
MSMEG_2718	MSMEG_2718	iron-sulfur cluster-binding protein, Rieske family protein, putative	4.10109	2.5074e-12
MSMEG_0818	MSMEG_0818	transporter, major facilitator family protein	4.09322	6.4302e-38
MSMEG_1206	MSMEG_1206	hypothetical protein	4.09205	1.98254e-29
MSMEG_0229	ilvD	dihydroxy-acid dehydratase	0.486124	0.000211077
MSMEG_0230	MSMEG_0230	conserved hypothetical protein	0.240688	0.665131
MSMEG_0231	MSMEG_0231	conserved hypothetical protein	-0.425212	0.309113
MSMEG_0232	MSMEG_0232	sugar transporter family protein	0.48514	0.208608
MSMEG_0233	MSMEG_0233	lipoprotein Lpps	0.49975	0.00182273
MSMEG_0234	MSMEG_0234	metallopeptidase	-0.403426	0.0850811
MSMEG_0235	MSMEG_0235	probable conserved membrane protein	-0.064604	0.889098
MSMEG_0236	MSMEG_0236	putative conserved transmembrane protein	-0.787569	0.0918456
MSMEG_0237	MSMEG_0237	ISMsm3, transposase	-1.0256	0.0390223
MSMEG_0238	MSMEG_0238	O-acetylhomoserine/O-acetylserine sulfhydrylase	0.136491	0.673139
MSMEG_0239	MSMEG_0239	O-acetylhomoserine/O-acetylserine sulfhydrylase	-0.126487	0.482433
MSMEG_0240	MSMEG_0240	conserved hypothetical protein	0.399993	0.067021
MSMEG_0241	MSMEG_0241	MmpL11 protein	0.477081	0.00332543
MSMEG_0242	MSMEG_0242	conserved hypothetical protein	0.004771	0.985085
MSMEG_0243	MSMEG_0243	conserved hypothetical protein	-0.637239	2.65294e-05
MSMEG_0244	MSMEG_0244	two component response transcriptional regulatory protein prra	-0.738027	0.000105099
MSMEG_0246	MSMEG_0246	sensor-type histidine kinase PrrB	-0.809115	0.000147998
MSMEG_0245	MSMEG_0245	probable conserved transmembrane protein	-0.0267807	0.950695
MSMEG_0247	MSMEG_0247	secreted peptidase	-0.0845146	0.762381
MSMEG_0248	MSMEG_0248	conserved hypothetical protein	-0.133346	0.660585
MSMEG_0249	MSMEG_0249	integral membrane protein	-0.243211	0.431125
MSMEG_0250	MSMEG_0250	membrane protein, MmpL family protein	0.570206	0.00088707
MSMEG_0251	MSMEG_0251	conserved hypothetical protein	0.543889	0.0071672
MSMEG_0252	trmB	tRNA (guanine-N(7)-)-methyltransferase	0.897724	1.93561e-05
MSMEG_0253	MSMEG_0253	conserved hypothetical protein	0.277437	0.415334
MSMEG_0254	MSMEG_0254	conserved hypothetical protein	0.0569284	0.859074
MSMEG_0255	MSMEG_0255	phosphoenolpyruvate carboxykinase	0.134105	0.497796
MSMEG_0256	MSMEG_0256	conserved hypothetical protein	0.0915559	0.819872
MSMEG_0257	MSMEG_0257	acyl-CoA synthase	0.435148	0.0234025
MSMEG_0259	MSMEG_0259	enoyl-CoA hydratase/isomerase	0.0571931	0.871654
MSMEG_0260	MSMEG_0260	DNA-binding protein	-0.120781	0.690938
MSMEG_0261	MSMEG_0261	p40 protein	-0.318105	0.245217
MSMEG_0262	MSMEG_0262	conserved hypothetical protein	-0.605276	0.0404275
MSMEG_0263	MSMEG_0263	amidohydrolase 3	-0.625147	0.0205397
MSMEG_0264	MSMEG_0264	transmembrane transport protein	-0.873452	0.00863072
MSMEG_0266	MSMEG_0266	arginine decarboxylase	-0.999399	0.108097
MSMEG_0265	MSMEG_0265	uracil DNA glycosylase superfamily protein	0.515097	0.336995
MSMEG_0267	MSMEG_0267	esterase	0.158843	0.824156
MSMEG_0268	MSMEG_0268	transcriptional regulator, GntR family protein	0.684378	0.100383
MSMEG_0269	MSMEG_0269	3-oxoacyl-[acyl-carrier-protein] reductase	-0.0225874	0.954296
MSMEG_0270	MSMEG_0270	aminoglycoside phosphotransferase	-0.191066	0.526897
MSMEG_0271	MSMEG_0271	conserved hypothetical protein	-0.767615	0.169977
MSMEG_0276	MSMEG_0276	aldehyde-alcohol dehydrogenase	-0.49734	0.603196
MSMEG_0277	MSMEG_0277	putative aminotransferase	0.788749	0.202225
MSMEG_0279	MSMEG_0279	amino acid permease	-0.944662	0.080316
MSMEG_6444	MSMEG_6444	YiaAB two helix domain protein	4.08464	1.20418e-11
MSMEG_0280	MSMEG_0280	alpha/beta hydrolase fold	-0.967549	0.0729614
MSMEG_0281	MSMEG_0281	choline dehydrogenase	-0.807143	0.0301388
MSMEG_0282	MSMEG_0282	conserved hypothetical protein	-0.699307	0.0742832
MSMEG_0283	MSMEG_0283	3-oxoacyl-[acyl-carrier-protein] reductase	-0.845816	0.0142209
MSMEG_0284	MSMEG_0284	ribosyldihydronicotinamide dehydrogenase (quinone)	-0.508409	0.245807
MSMEG_0285	MSMEG_0285	transcriptional regulator TetR family protein	0.62179	0.0994089
MSMEG_0289	MSMEG_0289	alpha/beta hydrolase fold family protein	0.22675	0.507143
MSMEG_0290	MSMEG_0290	acyltransferase, ws/dgat/mgat subfamily protein	-0.154412	0.632262
MSMEG_0291	MSMEG_0291	dioxygenase, TauD/TfdA family protein	0.326057	0.542767
MSMEG_0293	MSMEG_0293	Rieske [2Fe-2S] domain protein	0.985323	0.0218568
MSMEG_0294	fabG	3-oxoacyl-(acyl-carrier-protein) reductase	0.977325	0.0400268
MSMEG_0295	MSMEG_0295	oxidoreductase, FAD-binding	0.627313	0.105041
MSMEG_0296	MSMEG_0296	transcriptional regulator, MarR family protein	0.708129	0.0884514
MSMEG_0299	MSMEG_0299	Rieske [2Fe-2S] domain protein	1.40011	0.0362126
MSMEG_1979	MSMEG_1979	antibiotic biosynthesis monooxygenase	4.06615	3.97857e-36
MSMEG_0301	MSMEG_0301	oxidoreductase, FAD-binding	0.58469	0.0446004
MSMEG_1976	MSMEG_1976	conserved hypothetical protein	4.05503	4.30197e-33
MSMEG_0304	MSMEG_0304	acyl-CoA synthase	-0.661697	0.0313273
MSMEG_0305	MSMEG_0305	acyltransferase domain protein	-0.481962	0.141834
MSMEG_0306	MSMEG_0306	arylamine N-acetyltransferase	0.0814765	0.892696
MSMEG_0307	MSMEG_0307	transcriptional regulator, AraC family protein	0.0216656	0.968758
MSMEG_0308	MSMEG_0308	dihydrofolate reductase	0.368828	0.3897
MSMEG_0309	MSMEG_0309	aldehyde dehydrogenase family protein	-0.480647	0.0366498
MSMEG_0310	MSMEG_0310	0	0.317871	0.390502
MSMEG_0311	MSMEG_0311	glycosyltransferase	0.171631	0.418786
MSMEG_0819	MSMEG_0819	N-carbamoyl-L-amino acid amidohydrolase	4.04255	4.7772e-32
MSMEG_1128	MSMEG_1128	conserved hypothetical protein	3.99668	2.50552e-18
MSMEG_1977	MSMEG_1977	alcohol dehydrogenase	3.98899	1.01189e-41
MSMEG_0316	MSMEG_0316	putative NagC regulator	0.413282	0.267085
MSMEG_0315	MSMEG_0315	probable conserved transmembrane protein	0.738118	0.00112507
MSMEG_5391	MSMEG_5391	hypothetical protein	3.95817	1.02276e-10
MSMEG_3377	MSMEG_3377	hypothetical protein	3.94589	5.29903e-14
MSMEG_5394	MSMEG_5394	potassium-transporting ATPase C chain	3.92622	1.08045e-15
MSMEG_2716	MSMEG_2716	conserved hypothetical protein	3.91221	4.31702e-10
MSMEG_0321	MSMEG_0321	transcriptional regulator	-0.394301	0.0590944
MSMEG_0322	MSMEG_0322	0	-0.109226	0.884269
MSMEG_0323	MSMEG_0323	acyl-CoA dehydrogenase, short-chain specific, putative	0.331664	0.401941
MSMEG_0324	MSMEG_0324	conserved hypothetical protein	-1.20693	0.0577854
MSMEG_0325	MSMEG_0325	conserved hypothetical protein	-0.707085	0.22238
MSMEG_0326	MSMEG_0326	AMP-dependent synthetase and ligase	-0.540743	0.312135
MSMEG_0327	MSMEG_0327	aldehyde dehydrogenase	-0.512276	0.208526
MSMEG_0328	MSMEG_0328	hypothetical protein	0.364063	0.554011
MSMEG_0329	MSMEG_0329	FMN oxidoreductase	-0.131927	0.876998
MSMEG_0330	MSMEG_0330	transcriptional regulator, LuxR family protein	0.019116	0.938662
MSMEG_0331	MSMEG_0331	transcriptional regulator, LuxR family protein	0.286444	0.343905
MSMEG_5305	MSMEG_5305	choline dehydrogenase	3.81624	7.35099e-13
MSMEG_1978	groL	chaperonin GroL	3.71801	1.79533e-28
MSMEG_2715	MSMEG_2715	conserved hypothetical protein	3.68481	1.30569e-10
MSMEG_2706	gmhA	phosphoheptose isomerase	3.66291	6.2057e-05
MSMEG_2713	MSMEG_2713	peptidase M52, hydrogen uptake protein	3.62678	9.88324e-09
MSMEG_2705	hypE	hydrogenase expression/formation protein HypE	3.62414	8.38518e-08
MSMEG_3323	MSMEG_3323	conserved hypothetical protein	3.56669	1.63968e-14
MSMEG_2711	hypF	[NiFe] hydrogenase maturation protein HypF	3.5276	8.08958e-11
MSMEG_3331	MSMEG_3331	hypothetical protein	3.51847	6.33653e-23
MSMEG_0341	MSMEG_0341	conserved hypothetical protein	-0.624029	0.113708
MSMEG_0342	MSMEG_0342	hypothetical protein	-0.873244	0.0117771
MSMEG_0343	MSMEG_0343	TetR-family protein transcriptional regulator	-0.807198	0.0212357
MSMEG_0345	MSMEG_0345	conserved hypothetical protein	0.245935	0.684415
MSMEG_0346	MSMEG_0346	virulence factor	0.186667	0.684584
MSMEG_0347	MSMEG_0347	virulence factor Mce family protein	0.514193	0.139373
MSMEG_0348	MSMEG_0348	mce-family protein mce3c	-0.54477	0.117256
MSMEG_0349	MSMEG_0349	virulence factor mce family protein	0.178141	0.626396
MSMEG_0350	MSMEG_0350	virulence factor Mce family protein	-0.617704	0.181169
MSMEG_0351	MSMEG_0351	virulence factor mce family protein	-0.389189	0.281864
MSMEG_0352	MSMEG_0352	conserved hypothetical protein	-0.171194	0.676022
MSMEG_0353	MSMEG_0353	conserved hypothetical protein	-0.942954	0.0217547
MSMEG_0354	MSMEG_0354	conserved hypothetical protein	-0.14873	0.79757
MSMEG_0355	MSMEG_0355	conserved hypothetical protein	-0.162652	0.719029
MSMEG_0356	MSMEG_0356	acetyltransferase	0.314351	0.245947
MSMEG_0357	MSMEG_0357	transmembrane transport protein	-0.779675	0.142384
MSMEG_1746	MSMEG_1746	6-hydroxy-D-nicotine oxidase	3.4608	1.61103e-15
MSMEG_0359	MSMEG_0359	conserved hypothetical protein	0.364953	0.0331097
MSMEG_0360	MSMEG_0360	conserved hypothetical protein	0.251913	0.256547
MSMEG_0361	MSMEG_0361	Glycosyl hydrolase family protein 3	0.256893	0.265349
MSMEG_3709	MSMEG_3709	conserved hypothetical protein	3.42521	4.11871e-23
MSMEG_0363	MSMEG_0363	TetR-family protein regulatory protein	-0.51441	0.00676542
MSMEG_0364	MSMEG_0364	hypothetical protein	-0.96459	6.68005e-05
MSMEG_0365	MSMEG_0365	conserved hypothetical protein	-0.780903	1.38924e-06
MSMEG_0366	MSMEG_0366	hypothetical protein	-0.863458	4.48052e-06
MSMEG_0367	MSMEG_0367	O-demethylpuromycin-O-methyltransferase	0.473608	0.261745
MSMEG_0368	MSMEG_0368	hypothetical protein	0.531108	0.0244747
MSMEG_0369	MSMEG_0369	hypothetical protein	0.754015	0.000149001
MSMEG_0370	MSMEG_0370	conserved hypothetical protein	0.146859	0.401586
MSMEG_0371	MSMEG_0371	MaoC like domain protein	-0.413179	0.114046
MSMEG_0372	MSMEG_0372	oxidoreductase, short chain dehydrogenase/reductase family protein	-0.585997	0.000604346
MSMEG_1207	MSMEG_1207	glycosyltransferase, group I	3.26512	2.73951e-09
MSMEG_3730	MSMEG_3730	helix-turn-helix, Fis-type, putative	3.25232	5.35559e-54
MSMEG_0375	MSMEG_0375	phospholipase D family protein	-0.00818929	0.992179
MSMEG_0376	MSMEG_0376	transcriptional regulator, AraC family protein	0.284815	0.422426
MSMEG_0377	MSMEG_0377	nitrile hydratase	-0.00680755	0.991053
MSMEG_0378	nthA	nitrile hydratase, alpha subunit	0.483395	0.411144
MSMEG_0379	MSMEG_0379	nitrile hydratase activator P14k	0.877384	0.27542
MSMEG_1351	MSMEG_1351	cyclopropane-fatty-acyl-phospholipid synthase 1	3.21109	8.19161e-78
MSMEG_2717	MSMEG_2717	conserved hypothetical protein	3.20093	3.28272e-06
MSMEG_0382	mmpL4b	putative transport protein	0.618468	0.0123144
MSMEG_2986	MSMEG_2986	amidohydrolase, AtzE family protein	3.18289	1.61997e-19
MSMEG_0384	rfbA	glucose-1-phosphate thymidylyltransferase	0.338708	0.125594
MSMEG_0385	MSMEG_0385	putative glycosyl transferase	-0.102607	0.746041
MSMEG_0386	MSMEG_0386	NAD dependent epimerase/dehydratase family protein	-0.175519	0.379787
MSMEG_0387	MSMEG_0387	Rmt2 protein	0.345067	0.201869
MSMEG_0388	tylF	Macrocin-O-methyltransferase	0.478572	0.00575197
MSMEG_0389	gtf1	putative glycosyl transferase	0.143574	0.336875
MSMEG_0390	MSMEG_0390	putative acyltransferase	-0.100156	0.726037
MSMEG_0391	MSMEG_0391	Rmt3 protein	-0.00656293	0.975646
MSMEG_0392	MSMEG_0392	putative glycosyl transferase	0.0794419	0.811231
MSMEG_0393	MSMEG_0393	Fmt protein	-0.300505	0.241777
MSMEG_0394	MSMEG_0394	hypothetical protein	-0.12155	0.579561
MSMEG_0395	MSMEG_0395	hypothetical protein	-0.342769	0.386759
MSMEG_0396	MSMEG_0396	hypothetical protein	1.11242	0.0502835
MSMEG_0397	MSMEG_0397	IS1096, tnpA protein	0.236234	0.482978
MSMEG_0398	MSMEG_0398	IS1096, tnpR protein	0.146864	0.60745
MSMEG_0399	MSMEG_0399	conserved domain protein	0.499851	0.00246823
MSMEG_0400	MSMEG_0400	peptide synthetase	-0.238089	0.222304
MSMEG_0401	MSMEG_0401	putative non-ribosomal peptide synthase	-0.353439	0.196918
MSMEG_0402	MSMEG_0402	linear gramicidin synthetase subunit D	-0.680617	0.0396417
MSMEG_0403	MSMEG_0403	integral membrane protein	-0.470787	0.156052
MSMEG_0404	MSMEG_0404	sigma associated protein	-0.783992	0.0299578
MSMEG_0405	MSMEG_0405	extra cytoplasmic sigma factor	-0.736193	0.0241099
MSMEG_0406	MSMEG_0406	acyl-coA-dehydrogenase	-0.065518	0.858319
MSMEG_5973	MSMEG_5973	hypothetical protein	3.13411	0.000137498
MSMEG_0408	MSMEG_0408	type I modular polyketide synthase	0.583782	0.000392759
MSMEG_3333	MSMEG_3333		3.07197	3.50989e-29
MSMEG_0410	MSMEG_0410	MmpL protein	0.142691	0.576407
MSMEG_0411	MSMEG_0411	acyl-CoA synthase	0.136084	0.681597
MSMEG_0412	MSMEG_0412	conserved hypothetical protein	0.249463	0.328914
MSMEG_0413	MSMEG_0413	conserved hypothetical protein	-0.682655	0.0809399
MSMEG_0414	MSMEG_0414	oxidoreductase, 2OG-Fe(II) oxygenase family protein	0.157564	0.697007
MSMEG_0415	MSMEG_0415	NADH-fmn oxidoreductase	0.193426	0.5484
MSMEG_0416	MSMEG_0416	hypothetical protein	-0.346269	0.139504
MSMEG_5434	MSMEG_5434	hypothetical protein	3.0715	3.17253e-16
MSMEG_2984	MSMEG_2984	putative hydrolase	3.0223	3.39497e-22
MSMEG_6579	MSMEG_6579	conserved hypothetical protein	3.00415	1.49222e-25
MSMEG_2719	MSMEG_2719	hydrogen:quinone oxidoreductase	2.97037	1.19808e-16
MSMEG_0422	MSMEG_0422	transferase	0.0842272	0.803206
MSMEG_0423	MSMEG_0423	conserved hypothetical protein	-0.214558	0.514279
MSMEG_0424	MSMEG_0424	Hsp20/alpha crystallin family protein	-0.347952	0.274779
MSMEG_0425	MSMEG_0425	putative membrane protein DcsA	0.298726	0.61845
MSMEG_1968	MSMEG_1968	putative oxidoreductase	2.96922	2.63851e-18
MSMEG_0427	nirB	nitrite reductase [NAD(P)H], large subunit	-0.543933	0.281011
MSMEG_0429	MSMEG_0429	putative ferric uptake regulator	0.358053	0.469217
MSMEG_0430	MSMEG_0430	ISMsm4, transposase	0.494528	0.526323
MSMEG_0433	MSMEG_0433	nitrite extrusion protein	0.823402	0.0412841
MSMEG_0434	MSMEG_0434	aminoglycoside 2'-N-acetyltransferase (AAC(2')-Id)	0.80159	0.00114504
MSMEG_0435	MSMEG_0435	allophanate hydrolase subunit 2	0.525995	0.105259
MSMEG_0436	MSMEG_0436	allophanate hydrolase subunit 1	0.218522	0.470648
MSMEG_0437	MSMEG_0437	conserved hypothetical integral membrane protein	-0.432162	0.135247
MSMEG_0438	MSMEG_0438	Periplasmic binding protein	0.40074	0.0632656
MSMEG_0439	MSMEG_0439	conserved hypothetical protein	-0.438263	0.253675
MSMEG_0440	MSMEG_0440	hypothetical protein	0.11063	0.818137
MSMEG_0441	MSMEG_0441	conserved hypothetical protein, putative	-0.356505	0.238924
MSMEG_2987	MSMEG_2987		2.94991	2.21655e-17
MSMEG_3899	ectC	ectoine synthase	2.9417	2.67505e-30
MSMEG_2988	MSMEG_2988	carbon-nitrogen hydrolase family protein	2.89811	1.25439e-22
MSMEG_0383	MSMEG_0383	conserved hypothetical protein	2.8691	1.15228e-38
MSMEG_0447	MSMEG_0447	conserved hypothetical protein	-0.824635	0.0367293
MSMEG_0448	MSMEG_0448	transcriptional regulator, MarR family protein	0.209749	0.690901
MSMEG_0449	MSMEG_0449	transporter, major facilitator family protein, putative	-1.3339	0.0309689
MSMEG_0451	MSMEG_0451	oxidoreductase, FAD-linked	0.376397	0.376151
MSMEG_6903	MSMEG_6903	transcriptional regulator, PadR family protein	2.86631	1.23239e-08
MSMEG_3898	thpD	ectoine hydroxylase	2.86605	4.40404e-33
MSMEG_0454	MSMEG_0454	GntR-family protein transcriptional regulator	0.192818	0.460771
MSMEG_0455	MSMEG_0455	aldehyde dehydrogenase	0.195338	0.401968
MSMEG_0456	MSMEG_0456	DNA gyrase subunit A	-0.308898	0.115847
MSMEG_0457	MSMEG_0457	DNA topoisomerase IV subunit B	0.252772	0.401941
MSMEG_0458	MSMEG_0458	two-component system sensor kinase	-0.532729	0.254515
MSMEG_0459	MSMEG_0459	two-component system response regulator	0.114842	0.859414
MSMEG_0460	MSMEG_0460	alpha/beta hydrolase fold	0.775764	0.00161723
MSMEG_1174	MSMEG_1174	cadmium inducible protein cadi	2.85115	4.8872e-15
MSMEG_1999	MSMEG_1999	hypothetical protein	2.82623	7.83167e-11
MSMEG_0465	MSMEG_0465	transcriptional regulator, TetR family protein	0.0192143	0.949407
MSMEG_0464	MSMEG_0464	phosphomethylpyrimidine kinase	-0.109347	0.656796
MSMEG_0466	MSMEG_0466	hypothetical protein	-0.900162	0.0774814
MSMEG_0471	MSMEG_0471	transcriptional regulator LysR family protein	-0.219423	0.772697
MSMEG_0470	MSMEG_0470	para-nitrobenzyl esterase	-0.464646	0.269714
MSMEG_0472	MSMEG_0472	putative lipoprotein	0.416632	0.283955
MSMEG_0473	MSMEG_0473	transcriptional regulator, LuxR family protein	-0.333772	0.676918
MSMEG_0476	MSMEG_0476	chitin synthase	0.224882	0.791495
MSMEG_0478	MSMEG_0478	secreted protein, putative	0.697013	0.105577
MSMEG_0477	MSMEG_0477	hypothetical protein	0.204467	0.772697
MSMEG_0479	MSMEG_0479	hypothetical protein	0.248675	0.676102
MSMEG_0480	MSMEG_0480	transcriptional regulator, GntR family protein	0.627422	0.172522
MSMEG_0481	MSMEG_0481	FAD dependent oxidoreductase	-0.139522	0.858319
MSMEG_0482	MSMEG_0482	dihydroxy-acid dehydratase	0.162529	0.757241
MSMEG_0483	MSMEG_0483	shikimate transporter	0.0240378	0.965167
MSMEG_2763	MSMEG_2763	conserved hypothetical protein	2.81284	5.11836e-47
MSMEG_0485	MSMEG_0485	amidase	0.931461	0.00600238
MSMEG_0486	MSMEG_0486	putative ABC transporter, periplasmic protein	0.438706	0.499075
MSMEG_0489	MSMEG_0489	racemase	-1.12787	0.197543
MSMEG_0490	MSMEG_0490	enoyl-CoA hydratase	-1.16069	0.0581223
MSMEG_0491	MSMEG_0491	transcriptional regulator, LacI family protein	-0.142382	0.627673
MSMEG_0492	MSMEG_0492	conserved hypothetical protein	0.797384	0.0634944
MSMEG_0497	MSMEG_0497	glycerol dehydratase large subunit	-0.912229	0.175734
MSMEG_0500	MSMEG_0500	regulator of polyketide synthase expression, putative	-0.212948	0.675792
MSMEG_6904	MSMEG_6904	myo-inositol-1-phosphate synthase	2.79103	8.03286e-12
MSMEG_5971	MSMEG_5971	conserved hypothetical protein	2.78197	1.14213e-37
MSMEG_0503	MSMEG_0503	DeoR-family protein transcriptional regulator	-0.974877	0.0243159
MSMEG_0504	MSMEG_0504	carbohydrate kinase	-0.284184	0.471654
MSMEG_0505	MSMEG_0505	probable sugar ABC transporter, substrate-binding protein, putative	-0.565309	0.026205
MSMEG_4303	MSMEG_4303	methyltransferase	2.76434	1.21133e-40
MSMEG_0507	MSMEG_0507	probable sugar ABC transporter, permease protein	-0.786571	0.0538206
MSMEG_0508	MSMEG_0508	glycerol-phosphate porter	-0.902125	0.0112397
MSMEG_0510	MSMEG_0510	D-tagatose-bisphosphate aldolase, class II, non-catalytic subunit	0.155543	0.836941
MSMEG_0511	MSMEG_0511	putative sugar isomerase, AgaS family protein	0.0454751	0.939559
MSMEG_0512	MSMEG_0512	BadF/BadG/BcrA/BcrD ATPase family protein	0.237105	0.693236
MSMEG_0513	MSMEG_0513	integral membrane protein	0.648647	0.298729
MSMEG_0514	MSMEG_0514	alpha-galactosidase	0.943042	0.023332
MSMEG_0515	MSMEG_0515	probable sugar transporter sugar binding lipoprotein	0.630907	0.0932099
MSMEG_0516	MSMEG_0516	sugar transport system	0.558594	0.192253
MSMEG_0517	MSMEG_0517	sugar binding-protein dependent transporter system permease	0.503002	0.430931
MSMEG_0518	MSMEG_0518	ABC transporter, nucleotide binding/ATPase protein, sn-Glycerol-3-phosphate	0.318956	0.261668
MSMEG_0519	MSMEG_0519	conserved hypothetical protein	0.827926	0.0238468
MSMEG_0520	MSMEG_0520	porin	-0.550652	0.043693
MSMEG_0521	MSMEG_0521	0	0.614291	0.274897
MSMEG_0522	MSMEG_0522	pp24 protein	1.15616	0.047821
MSMEG_0523	MSMEG_0523	DNA-binding protein	0.414217	0.280519
MSMEG_0524	MSMEG_0524	short chain dehydrogenase	-0.861647	0.149713
MSMEG_0526	MSMEG_0526	oxidoreductase, GMC family protein	-1.20797	0.0358411
MSMEG_0529	MSMEG_0529	probable serine/threonine-protein kinase PknK	-0.738841	0.000633724
MSMEG_2985	MSMEG_2985	fumarate hydratase class I, anaerobic	2.76094	6.65242e-14
MSMEG_3332	MSMEG_3332	transcriptional regulator, TetR family protein	2.73162	1.84704e-21
MSMEG_3564	bfr	bacterioferritin	2.63862	3.35606e-35
MSMEG_0533	MSMEG_0533	gp236 protein	0.171031	0.795646
MSMEG_0534	MSMEG_0534	permease, major facilitator family protein	-0.920547	0.156912
MSMEG_0535	MSMEG_0535	GntR-family protein transcriptional regulator	-0.293959	0.731857
MSMEG_0536	MSMEG_0536	intracellular protease, PfpI family protein	0.570675	0.238336
MSMEG_0537	MSMEG_0537	conserved hypothetical protein	0.366766	0.227644
MSMEG_0538	MSMEG_0538	regulatory protein, MarR	0.155221	0.589604
MSMEG_0539	MSMEG_0539	transcriptional regulator, Crp/Fnr family protein	-0.471715	0.0394426
MSMEG_0540	MSMEG_0540	transcriptional regulator, putative	-0.0195998	0.961448
MSMEG_0541	MSMEG_0541	hypothetical protein	-0.543699	0.0546555
MSMEG_0542	MSMEG_0542	antar domain protein	-0.793931	0.0081833
MSMEG_0544	MSMEG_0544	transcriptional regulator	-0.741702	0.0151304
MSMEG_0543	MSMEG_0543	conserved hypothetical protein	0.0893956	0.872914
MSMEG_0545	MSMEG_0545	transcriptional regulator, LuxR family protein	-0.350893	0.490504
MSMEG_0546	MSMEG_0546	conserved hypothetical protein	-0.889744	0.000103767
MSMEG_0548	MSMEG_0548	chromosome replication initiation inhibitor protein	-1.42217	0.0142682
MSMEG_0547	MSMEG_0547	ISMsm5, transposase	0.34051	0.253139
MSMEG_0549	MSMEG_0549	ABC transporter, permease protein	-0.685441	0.0207955
MSMEG_0550	MSMEG_0550	sulfonate binding protein	0.243862	0.589106
MSMEG_0551	MSMEG_0551	ABC nitrate/sulfonate/bicarbonate transporter, ATPase subunit	0.368713	0.386023
MSMEG_0559	MSMEG_0559	conserved domain protein	2.60748	9.24992e-42
MSMEG_0553	MSMEG_0553	probable sugar ABC transporter, substrate-binding protein, putative	-0.176164	0.817228
MSMEG_0557	MSMEG_0557	hypothetical protein	0.538932	0.260436
MSMEG_3900	ectB	diaminobutyrate--2-oxoglutarate aminotransferase	2.59618	2.02845e-14
MSMEG_1878	MSMEG_1878	Mycobacterial-specific protein Y (MPY)	2.57767	7.52581e-34
MSMEG_0560	dapB	dihydrodipicolinate reductase, N-terminus domain protein	0.0103788	0.983168
MSMEG_0561	MSMEG_0561	putative TetR family protein receptor protein	0.62054	0.223255
MSMEG_0563	MSMEG_0563	hypothetical protein	-0.0404668	0.933017
MSMEG_0562	MSMEG_0562	conserved hypothetical protein	0.534568	0.0299965
MSMEG_0564	MSMEG_0564	xanthine/uracil permease	-0.163713	0.527425
MSMEG_0565	MSMEG_0565	putative glycosyl transferases group 1	0.662294	0.0719851
MSMEG_1970	MSMEG_1970	sigma factor	2.57017	4.48725e-18
MSMEG_0567	MSMEG_0567	selenophosphate synthetase	0.852396	0.0754225
MSMEG_0574	MSMEG_0574	putative ECF sigma factor RpoE1	-0.352708	0.469358
MSMEG_0575	MSMEG_0575	MmpS1 protein	0.548561	0.264901
MSMEG_0576	MSMEG_0576	MmpL4 protein	0.241493	0.539752
MSMEG_0577	MSMEG_0577	major facilitator superfamily protein, putative	-0.682944	0.122573
MSMEG_0578	MSMEG_0578	acyl-CoA dehydrogenase, middle domain protein	-0.624833	0.199175
MSMEG_0580	MSMEG_0580	conserved hypothetical protein	-0.654413	0.00379759
MSMEG_0579	MSMEG_0579	helix-turn-helix, Fis-type	-0.75367	0.0681791
MSMEG_2821	MSMEG_2821		2.51812	0.00282224
MSMEG_0582	MSMEG_0582	succinic semialdehyde dehydrogenase	-1.04155	0.0422862
MSMEG_0583	MSMEG_0583	probable membrane protein	-0.199337	0.689731
MSMEG_6603	MSMEG_6603	NADH:flavin oxidoreductase/nadh oxidase	2.49952	1.37505e-06
MSMEG_0585	MSMEG_0585	L-carnitine dehydratase/bile acid-inducible protein F	-0.506175	0.502866
MSMEG_3325	MSMEG_3325	conserved hypothetical protein	2.48996	2.31518e-09
MSMEG_0587	rhaU	L-rhamnose 1-epimerase	1.26429	0.0499477
MSMEG_0588	MSMEG_0588	putative rhamnose tranport protein, MFS family protein	0.328155	0.607911
MSMEG_0589	rhaI	L-rhamnose isomerase	0.671327	0.210631
MSMEG_0590	rhaD	rhamnulose-1-phosphate aldolase/alcohol dehydrogenase	0.643688	0.0487329
MSMEG_0591	rhaB	rhamnulokinase	0.815738	0.0445308
MSMEG_0592	MSMEG_0592	putative rhamnose catabolism operon transcriptional regulator	0.0432745	0.936893
MSMEG_0593	MSMEG_0593	conserved hypothetical protein	-0.975692	4.38078e-05
MSMEG_0594	MSMEG_0594	iron-sulfur cluster binding protein	-0.72739	0.00372238
MSMEG_0595	MSMEG_0595	glycolate oxidase	-0.7238	0.0152791
MSMEG_0596	MSMEG_0596	bacterial regulatory protein, GntR family protein	-0.0364885	0.971785
MSMEG_0598	MSMEG_0598	hypothetical protein	-0.165896	0.673139
MSMEG_0597	MSMEG_0597	conserved hypothetical protein	-0.0775205	0.790595
MSMEG_0599	MSMEG_0599	acyl-CoA synthase	-0.496774	0.0187156
MSMEG_0600	MSMEG_0600	dehydrogenase	-0.102465	0.731308
MSMEG_0601	MSMEG_0601	conserved hypothetical protein	0.341939	0.584864
MSMEG_0602	MSMEG_0602	hypothetical protein	0.90842	0.0194996
MSMEG_0603	MSMEG_0603	putative acyl-CoA dehydrogenase	-0.370761	0.108418
MSMEG_5298	MSMEG_5298	hypothetical protein	2.42401	1.47603e-35
MSMEG_5353	MSMEG_5353	putative methyltransferase	2.3867	1.90786e-07
MSMEG_0606	MSMEG_0606	transcriptional regulator, TetR family protein	-1.29542	0.0546219
MSMEG_0608	MSMEG_0608	glyoxalase family protein	-0.696155	0.0260852
MSMEG_0607	MSMEG_0607	methyltransferase, putative, family protein	0.834654	0.000241255
MSMEG_0609	MSMEG_0609	helix-turn-helix domain protein	0.112633	0.793519
MSMEG_0612	MSMEG_0612	transcriptional regulator, TetR family protein	0.237252	0.652585
MSMEG_0613	MSMEG_0613	conserved hypothetical protein	-0.134973	0.837083
MSMEG_0614	MSMEG_0614	methyltransferase	-0.297475	0.410654
MSMEG_0462	MSMEG_0462	MmpS4 protein	2.36022	4.09207e-05
MSMEG_0616	eccB3	ESX conserved component eccB3. Possible membrane protein	-0.611352	0.223998
MSMEG_0617	eccC3	FtsK/SpoIIIE family protein. ESX conserved component eccC3. Possible membrane protein	-0.859856	0.00736734
MSMEG_0619	MSMEG_0619	ppe family protein	-0.866357	0.100226
MSMEG_0620	MSMEG_0620	pe family protein	-0.519473	0.568819
MSMEG_0621	MSMEG_0621	low molecular weight protein antigen 7	-0.519348	0.438829
MSMEG_2720	MSMEG_2720	NADH ubiquinone oxidoreductase, 2 kda subunit	2.35829	1.79429e-12
MSMEG_0623	eccD3	secretion protein Snm4	-1.37722	0.0154658
MSMEG_0624	mycP3	PROBABLE MEMBRANE-ANCHORED MYCOSIN MYCP3 (SERINE PROTEASE) (SUBTILISIN-LIKE PROTEASE) (SUBTILASE-LIKE) (MYCOSIN-3)	-0.579995	0.363914
MSMEG_0626	eccE3	ESX conserved component eccE3. Probable transmembrane protein	-0.942572	0.118907
MSMEG_0625	MSMEG_0625	conserved hypothetical protein	-0.825429	0.0175043
MSMEG_0627	MSMEG_0627	glycosyl transferase, family protein 39	-0.537963	0.138899
MSMEG_0628	MSMEG_0628	amidohydrolase family protein	0.0577816	0.83312
MSMEG_0629	MSMEG_0629	trans-aconitate 2-methyltransferase	-0.418112	0.227685
MSMEG_0630	MSMEG_0630	conserved hypothetical protein	-0.160841	0.782273
MSMEG_0631	MSMEG_0631	0	0.471225	0.0363198
MSMEG_0632	MSMEG_0632	conserved hypothetical protein	0.430704	0.194892
MSMEG_0634	MSMEG_0634	PAP2 superfamily protein	0.195509	0.723647
MSMEG_0633	MSMEG_0633	PAP2 superfamily protein	-0.189654	0.452211
MSMEG_2027	MSMEG_2027	conserved hypothetical protein TIGR26	2.35468	1.64382e-16
MSMEG_0636	MSMEG_0636	conserved hypothetical protein	-1.07974	0.0670318
MSMEG_0637	MSMEG_0637	iron-sulfur binding oxidoreductase	-0.599278	0.336897
MSMEG_0638	MSMEG_0638	conserved hypothetical proline and threonine rich protein	0.698976	0.00011578
MSMEG_3242	MSMEG_3242	starvation-inducible DNA-binding protein or fine tangled pili major subunit	2.35292	1.75247e-12
MSMEG_3006	MSMEG_3006	Fe-dependent alcohol dehydrogenase	2.3239	2.10706e-08
MSMEG_5174	MSMEG_5174	regulatory protein GntR, HTH	2.30787	1.25439e-22
MSMEG_0642	MSMEG_0642	hypothetical ABC transporter permease protein YliD	-0.9527	0.0135125
MSMEG_0643	MSMEG_0643	extracellular solute-binding protein, family protein 5, putative	-0.334929	0.428997
MSMEG_0644	MSMEG_0644	cupin domain protein	-0.20329	0.346829
MSMEG_0645	MSMEG_0645	putative beta-1,3-glucanase	-0.178165	0.197897
MSMEG_1490	MSMEG_1490	3-oxoacyl-ACP synthase III	2.28307	0.00111742
MSMEG_0647	phnC	phosphonate ABC transporter, ATP-binding protein	1.28389	0.0139072
MSMEG_4727	MSMEG_4727	mycocerosic acid synthase	2.28139	1.95506e-25
MSMEG_5958	MSMEG_5958	hypothetical protein	2.27372	1.41448e-05
MSMEG_0651	MSMEG_0651	putative conserved exported protein	-0.607405	0.434373
MSMEG_0652	MSMEG_0652	hypothetical protein	0.682916	0.0555908
MSMEG_0655	MSMEG_0655	glucose 1-dehydrogenase, putative	0.941425	0.113983
MSMEG_0656	MSMEG_0656	transcriptional regulator, TetR family protein	-0.362775	0.292358
MSMEG_0657	MSMEG_0657	Rieske 2Fe-2S domain protein	-1.1287	0.138303
MSMEG_0660	MSMEG_0660	Bacterial extracellular solute-binding protein	0.576847	0.209835
MSMEG_0661	MSMEG_0661	glutamate-1-semialdehyde 2,1-aminomutase	0.431168	0.167348
MSMEG_0662	MSMEG_0662	putrescine transport ATP-binding protein PotG	0.383707	0.202678
MSMEG_0663	MSMEG_0663	TetR-family protein transcriptional regulator	-0.959852	0.0262198
MSMEG_0664	MSMEG_0664	FAD dependent oxidoreductase	-0.114502	0.849109
MSMEG_0666	MSMEG_0666	acetyl-CoA synthetase, putative	0.00819415	0.992179
MSMEG_0665	MSMEG_0665	sarcosine oxidase subunit beta, putative	-0.818495	0.0148113
MSMEG_0667	MSMEG_0667	butyryl-CoA dehydrogenase	0.584327	0.368697
MSMEG_0668	MSMEG_0668	integral membrane protein	0.848828	0.0687524
MSMEG_0670	MSMEG_0670	FAD dependent oxidoreductase	0.885806	0.0342157
MSMEG_0669	MSMEG_0669	hypothetical protein	-1.26897	0.291534
MSMEG_0671	MSMEG_0671	S-(hydroxymethyl)glutathione dehydrogenase	-0.58821	0.452171
MSMEG_0672	MSMEG_0672	conserved hypothetical protein	0.0790987	0.898761
MSMEG_0673	MSMEG_0673	hypothetical protein	0.546276	0.261218
MSMEG_0674	MSMEG_0674	ErfK/YbiS/YcfS/YnhG family protein	0.805677	0.000170508
MSMEG_0803	MSMEG_0803	hypothetical protein	2.27104	0.000130779
MSMEG_0676	MSMEG_0676	putative transcriptional regulatory protein	-1.01332	0.0908935
MSMEG_0678	dcd	deoxycytidine triphosphate deaminase	0.299106	0.197531
MSMEG_6668	MSMEG_6668	ABC transporter, periplasmic substrate-binding protein, putative	2.26542	2.06066e-05
MSMEG_0680	MSMEG_0680	UDP-glucose 6-dehydrogenase	0.763907	0.00548878
MSMEG_0681	MSMEG_0681	P450 heme-thiolate protein	-0.535897	0.0145369
MSMEG_0682	MSMEG_0682	conserved hypothetical protein, putative	-0.2349	0.475497
MSMEG_0683	MSMEG_0683	conserved hypothetical protein	0.462245	0.379732
MSMEG_0684	MSMEG_0684	aldehyde oxidase and xanthine dehydrogenase, molybdopterin binding	-1.46169	0.212685
MSMEG_0685	MSMEG_0685	oxidoreductase, molybdopterin-binding subunit	-0.347328	0.638811
MSMEG_0686	MSMEG_0686	oxidoreductase	0.299201	0.641235
MSMEG_0687	MSMEG_0687	conserved hypothetical protein	-0.47925	0.0352986
MSMEG_0688	MSMEG_0688	aspartate aminotransferase	0.0291807	0.916609
MSMEG_0689	MSMEG_0689	hypothetical protein	0.451999	0.435957
MSMEG_0690	MSMEG_0690	iron-sulfur cluster-binding protein	-0.694383	5.71004e-05
MSMEG_0691	MSMEG_0691	putative transcriptional regulatory protein	-0.504107	0.0237358
MSMEG_0692	MSMEG_0692	conserved hypothetical protein	0.0672866	0.792248
MSMEG_6760	MSMEG_6760	conserved hypothetical protein	2.2637	4.33288e-07
MSMEG_6128	MSMEG_6128	two-component system response regulator	2.25446	3.82564e-18
MSMEG_0695	MSMEG_0695	isoniazid inductible protein IniA	0.987168	5.48933e-08
MSMEG_0696	MSMEG_0696	alanine-rich protein	0.996101	0.102918
MSMEG_0697	MSMEG_0697	integral membrane protein	0.971562	0.07306
MSMEG_0698	MSMEG_0698	isoniazid inductible protein IniC	-0.139791	0.554548
MSMEG_3545	MSMEG_3545	hypothetical protein	2.25308	7.7033e-44
MSMEG_0700	MSMEG_0700	hypothetical protein	-0.224939	0.418561
MSMEG_0702	MSMEG_0702	monooxygenase	0.0116897	0.954139
MSMEG_0703	MSMEG_0703	conserved hypothetical protein	0.783358	0.00364074
MSMEG_3007	MSMEG_3007	succinate-semialdehyde dehydrogenase	2.25142	0.00202902
MSMEG_3133	MSMEG_3133	hypothetical protein	2.2338	0.00117328
MSMEG_6281	MSMEG_6281	N-acetylmuramoyl-L-alanine amidase	2.20182	6.86106e-56
MSMEG_1203	MSMEG_1203	methoxy mycolic acid synthase 1	2.19931	9.29719e-14
MSMEG_2126	MSMEG_2126	hypothetical protein	2.19501	0.00116184
MSMEG_2831	MSMEG_2831	hypothetical protein	2.19496	2.00955e-08
MSMEG_0712	MSMEG_0712	transcriptional regulator, TetR family protein	0.635518	0.0373913
MSMEG_0714	MSMEG_0714	acyl-CoA dehydrogenase	0.77024	0.0551136
MSMEG_0716	MSMEG_0716	major facilitator superfamily protein	0.358635	0.603455
MSMEG_0718	MSMEG_0718	acetyl-CoA synthetase	0.0253003	0.975646
MSMEG_0717	MSMEG_0717	aldose 1-epimerase subfamily protein	-0.254188	0.169977
MSMEG_0719	MSMEG_0719	flavohemoprotein	-0.682114	0.248071
MSMEG_0721	MSMEG_0721	0	0.436483	0.22214
MSMEG_0650	MSMEG_0650	GntR-family protein transcriptional regulator	2.19455	0.000118891
MSMEG_0724	MSMEG_0724	IS1137, transposase orfA	0.993085	0.0289333
MSMEG_0725	MSMEG_0725	IS1137, transposase orfB	0.240181	0.673298
MSMEG_0726	MSMEG_0726	hypothetical protein	0.303784	0.379335
MSMEG_0727	MSMEG_0727	hypothetical protein	-1.12065	0.0395235
MSMEG_0728	MSMEG_0728	hypothetical protein	-0.897322	0.00307461
MSMEG_0729	MSMEG_0729	conserved hypothetical protein	-0.209738	0.603541
MSMEG_0730	MSMEG_0730	oleandomycin glycosyltransferase	-0.131445	0.695563
MSMEG_0731	MSMEG_0731	conserved hypothetical protein	-0.0213912	0.950438
MSMEG_0732	MSMEG_0732	chaperone ClpB	-0.642579	0.00297808
MSMEG_0733	dapB	dihydrodipicolinate reductase, N-terminus domain protein	0.530254	0.200462
MSMEG_0734	MSMEG_0734	Rieske [2Fe-2S] domain protein	0.225812	0.608653
MSMEG_0735	MSMEG_0735	putative transcriptional regulator	0.353774	0.560487
MSMEG_0736	MSMEG_0736	conserved hypothetical protein	0.89001	1.50549e-08
MSMEG_0737	MSMEG_0737	dehydrogenase	0.559202	0.000153261
MSMEG_0738	MSMEG_0738	conserved hypothetical protein	-0.270662	0.236745
MSMEG_0739	MSMEG_0739	spou rRNA methylase family protein	-0.0693784	0.842958
MSMEG_0740	MSMEG_0740	glycosyl hydrolase family protein 76	-0.334414	0.0918456
MSMEG_0741	MSMEG_0741	conserved hypothetical protein	-0.196732	0.529977
MSMEG_0742	MSMEG_0742	probable transcriptional regulatory protein	-0.171514	0.73782
MSMEG_0743	MSMEG_0743	xanthine dehydrogenase	-0.742788	0.0189255
MSMEG_0744	MSMEG_0744	carbon monoxide dehydrogenase medium chain	-0.839453	0.0735411
MSMEG_0745	MSMEG_0745	[2Fe-2S] binding domain protein	-0.944741	0.156912
MSMEG_0746	MSMEG_0746	carbon-monoxide dehydrogenase, large subunit	-0.81678	0.010091
MSMEG_0748	MSMEG_0748	ATPase associated with various cellular activities, AAA_5	-1.11398	0.131234
MSMEG_0750	MSMEG_0750	membrane protein	-0.31606	0.25126
MSMEG_0752	fbaA	fructose-bisphosphate aldolase, class II	0.64619	0.000255177
MSMEG_0753	MSMEG_0753	conserved hypothetical protein	0.744537	2.28062e-05
MSMEG_0754	MSMEG_0754	conserved hypothetical protein	0.821025	2.83909e-05
MSMEG_0755	MSMEG_0755	cobalt-zinc-cadmium resistance protein	0.326418	0.465551
MSMEG_6540	MSMEG_6540	virulence factor Mce family protein	2.18363	9.52714e-16
MSMEG_0756	MSMEG_0756	peptidase, M50B family protein	-0.208958	0.547464
MSMEG_0759	purA	adenylosuccinate synthetase	0.473258	0.00625169
MSMEG_0760	MSMEG_0760	thioesterase family protein	-0.184467	0.6859
MSMEG_0761	MSMEG_0761	conserved domain protein	0.583445	0.0285057
MSMEG_0762	MSMEG_0762	cytochrome P450 FAS1	0.392354	0.104818
MSMEG_5549	MSMEG_5549	conserved hypothetical protein	2.17128	1.84503e-21
MSMEG_0764	MSMEG_0764	Na+/H+ antiporter	-0.219363	0.618506
MSMEG_0765	MSMEG_0765	zinc finger, UBP-type	0.0124658	0.97776
MSMEG_0766	purT	phosphoribosylglycinamide formyltransferase 2	-0.747	8.19748e-06
MSMEG_0767	MSMEG_0767	hypothetical protein	-0.550445	0.00248604
MSMEG_0768	MSMEG_0768	conserved hypothetical protein	-0.187665	0.310118
MSMEG_0769	metZ	O-succinylhomoserine sulfhydrylase	-0.386196	0.0122626
MSMEG_0770	MSMEG_0770	hypothetical protein	-0.217356	0.263756
MSMEG_0771	MSMEG_0771	putative oxidoreductase YqjQ	0.266076	0.598998
MSMEG_0773	MSMEG_0773	acetyltransferase	-0.293166	0.625038
MSMEG_0774	MSMEG_0774	0	0.0461052	0.945311
MSMEG_0776	MSMEG_0776	conserved hypothetical protein	1.00651	0.0541899
MSMEG_0775	MSMEG_0775	metallo-beta-lactamase superfamily protein	-0.0946642	0.754313
MSMEG_0777	MSMEG_0777	F420-dependent glucose-6-phosphate dehydrogenase	0.474029	0.0643192
MSMEG_0778	MSMEG_0778	putative transcriptional regulator	-0.0878592	0.899853
MSMEG_0779	MSMEG_0779	short-chain dehydrogenase/reductase SDR	-0.865576	0.055552
MSMEG_0780	MSMEG_0780	phosphotransferase enzyme family protein	-0.380265	0.472718
MSMEG_1711	MSMEG_1711	ATP binding protein of ABC transporter	2.17072	6.63868e-10
MSMEG_0782	MSMEG_0782	aminotransferase class-III	0.57092	0.00666107
MSMEG_0783	pta	phosphate acetyltransferase	0.491808	0.053165
MSMEG_0784	ackA	acetate kinase	0.0945306	0.832683
MSMEG_1205	MSMEG_1205	cyclopropane-fatty-acyl-phospholipid synthase 1	2.16968	4.58564e-32
MSMEG_0787	MSMEG_0787	Bacterial extracellular solute-binding protein, family protein 3	-0.852079	0.000185375
MSMEG_0788	MSMEG_0788	putative conserved membrane protein	-0.550317	0.0289752
MSMEG_0790	MSMEG_0790	hydrolase, NUDIX family protein	-0.278895	0.542256
MSMEG_0789	thiE	thiamine-phosphate pyrophosphorylase	0.34814	0.243377
MSMEG_0791	thiO	glycine oxidase ThiO	-0.252006	0.471019
MSMEG_0792	thiS	thiamine biosynthesis protein ThiS	0.225159	0.690075
MSMEG_0793	thiG	thiazole biosynthesis protein ThiG	-0.558072	0.0629595
MSMEG_0794	MSMEG_0794	conserved hypothetical protein	-0.702106	0.0154169
MSMEG_0795	MSMEG_0795	ABC transporter ATP-binding protein	-0.732881	0.000699848
MSMEG_0757	MSMEG_0757	hypothetical protein	2.16929	2.94687e-06
MSMEG_0797	MSMEG_0797	0	-0.000371153	0.998968
MSMEG_0798	MSMEG_0798	hypothetical protein	-0.434568	0.221694
MSMEG_0799	MSMEG_0799	hypothetical protein	0.659573	0.0682432
MSMEG_0801	MSMEG_0801	IS1096, tnpR protein	0.244469	0.346591
MSMEG_0802	MSMEG_0802	IS1096, tnpA protein	0.428526	0.248997
MSMEG_3019	MSMEG_3019	conserved hypothetical protein	2.15545	1.43982e-39
MSMEG_0805	MSMEG_0805	conserved hypothetical protein	0.254933	0.529275
MSMEG_0806	MSMEG_0806	hydrolase	0.470945	0.0189255
MSMEG_0807	MSMEG_0807	leupeptin-inactivating enzyme 1	0.429081	0.0189255
MSMEG_0808	MSMEG_0808	possible chalcone synthase Pks10	0.346932	0.235074
MSMEG_0809	MSMEG_0809	isoprenylcysteine carboxyl methyltransferase	0.0978123	0.895851
MSMEG_0811	MSMEG_0811	oxidoreductase	0.487161	0.440668
MSMEG_0810	MSMEG_0810	putative pyrimidine permease RutG	0.040085	0.931707
MSMEG_0812	MSMEG_0812	amino acid transporter	0.777153	0.0413047
MSMEG_0813	MSMEG_0813	conserved hypothetical protein	0.288988	0.58065
MSMEG_0815	MSMEG_0815	transcriptional regulator, TetR family protein	0.693649	0.0577854
MSMEG_0814	MSMEG_0814	membrane protein	-0.499297	0.0953793
MSMEG_0816	MSMEG_0816	flavin-binding monooxygenase	0.734597	0.0174646
MSMEG_0817	MSMEG_0817	LysR-family protein transcriptional regulator	0.0152498	0.983168
MSMEG_3680	MSMEG_3680	hypothetical protein	2.15473	9.454e-09
MSMEG_4961	MSMEG_4961	hypothetical protein	2.14757	0.000499906
MSMEG_0072	MSMEG_0072		2.14608	0.00644627
MSMEG_0822	MSMEG_0822	cytochrome P450	-0.649827	0.0997425
MSMEG_0823	MSMEG_0823	conserved hypothetical protein	-0.377943	0.152846
MSMEG_0824	MSMEG_0824	conserved hypothetical protein	0.0704136	0.83281
MSMEG_0825	thiD	phosphomethylpyrimidine kinase	0.361256	0.136377
MSMEG_0826	thiC	thiamine biosynthesis protein ThiC	0.910311	0.000959647
MSMEG_0827	MSMEG_0827	major facilitator superfamily protein MFS_1	0.320851	0.634862
MSMEG_0828	MSMEG_0828	immunogenic protein MPT63	0.201217	0.581943
MSMEG_0829	xth	exodeoxyribonuclease III	0.798484	0.0054317
MSMEG_0830	MSMEG_0830	acetyltransferase, gnat family protein	-0.892487	0.000330179
MSMEG_0832	def	peptide deformylase	-0.438516	0.0315166
MSMEG_0833	MSMEG_0833	conserved hypothetical protein	0.413707	0.0077702
MSMEG_0834	MSMEG_0834	tuberculin related peptide	-0.138891	0.36406
MSMEG_0835	sodC	copper/zinc superoxide dismutase	-0.251833	0.157192
MSMEG_0836	MSMEG_0836	carboxylate-amine ligase	-0.125922	0.525131
MSMEG_0837	MSMEG_0837	hypothetical protein	-0.737288	0.011418
MSMEG_0838	MSMEG_0838	AsnC-family protein transcriptional regulator	-0.129741	0.747141
MSMEG_0839	MSMEG_0839	ATP-dependent protease La (LON) domain subfamily protein	0.561947	0.364907
MSMEG_0840	MSMEG_0840	hypothetical protein	0.376376	0.192594
MSMEG_0841	MSMEG_0841	0	0.311635	0.266491
MSMEG_0842	MSMEG_0842	hypothetical protein	0.392643	0.136266
MSMEG_0843	MSMEG_0843	multisubunit Na+/H+ antiporter, G subunit	-0.789486	0.0016016
MSMEG_0844	MSMEG_0844	multiple resistance and pH regulation protein F	-0.778317	0.00520878
MSMEG_4499	MSMEG_4499	hypothetical protein	2.14253	2.26501e-08
MSMEG_0846	MSMEG_0846	NADH-ubiquinone oxidoreductase/multisubunit na+/h+ antiporter, d subunit	-0.884985	3.82146e-05
MSMEG_0847	MSMEG_0847	NADH-ubiquinone/plastoquinone oxidoreductase chain 4l family protein	-0.314609	0.212617
MSMEG_0848	MSMEG_0848	NADH ubiquinone oxidoreductase subunit 5	-0.391151	0.0527262
MSMEG_0849	MSMEG_0849	oxygenase	-0.615923	0.224051
MSMEG_0850	MSMEG_0850	conserved hypothetical protein	1.01098	0.0699607
MSMEG_0851	MSMEG_0851	Citrate transporter	-0.408335	0.474794
MSMEG_0852	MSMEG_0852	CBS domain protein	0.874273	0.0556598
MSMEG_0854	MSMEG_0854	two-component system sensor kinase	0.147623	0.64862
MSMEG_0856	MSMEG_0856	DNA-binding response regulator, LuxR family protein	0.253568	0.535812
MSMEG_6083	MSMEG_6083	base excision DNA repair protein, HhH-GPD family protein	2.14142	4.39444e-05
MSMEG_3005	MSMEG_3005	hydroxyacyl-CoA dehydrogenase	2.114	1.08705e-05
MSMEG_0859	MSMEG_0859	transcriptional regulator, TetR family protein	-0.207052	0.55207
MSMEG_0858	MSMEG_0858	cell division control protein Cdc48	-0.379415	0.0951401
MSMEG_0860	MSMEG_0860	CDP-diacylglycerol--serine O-phosphatidyltransferase	-0.593811	0.00174305
MSMEG_0861	psd	phosphatidylserine decarboxylase	-0.319366	0.191918
MSMEG_0862	MSMEG_0862	molybdopterin biosynthesis protein MoeA	0.230786	0.27542
MSMEG_0863	MSMEG_0863	short chain dehydrogenase	0.432056	0.0156046
MSMEG_0864	MSMEG_0864	bacterial membrane flanked domain family protein	-0.0925586	0.852399
MSMEG_0865	MSMEG_0865	bacterial membrane flanked domain family protein	0.408317	0.264661
MSMEG_0867	MSMEG_0867	hydrolase	0.644343	0.00325017
MSMEG_0866	MSMEG_0866	DNA or RNA helicase of superfamily protein II	0.275314	0.128631
MSMEG_0870	MSMEG_0870	oxidoreductase	-0.102955	0.872782
MSMEG_0871	MSMEG_0871	putative aldehyde or xanthine dehydrogenase, molybdopterin binding subunit protein	0.584017	0.464453
MSMEG_0872	MSMEG_0872	twin-arginine translocation pathway signal	1.4719	0.0240707
MSMEG_0874	MSMEG_0874	transcriptional regulator, GntR family protein	-0.193448	0.799058
MSMEG_0875	MSMEG_0875	putative sialic acid transporter	-0.324336	0.385335
MSMEG_0877	MSMEG_0877	dihydrodipicolinate synthase	-0.668826	0.0386708
MSMEG_6348	MSMEG_6348	hypothetical protein	2.11205	0.000272649
MSMEG_0878	MSMEG_0878	transcriptional regulator	0.156526	0.681896
MSMEG_0880	groL1	chaperonin GroL	0.703357	0.000835852
MSMEG_3785	MSMEG_3785	PfkB-family protein carbohydrate kinase	2.10907	2.74982e-08
MSMEG_0882	MSMEG_0882	conserved hypothetical protein	-0.90974	0.00102126
MSMEG_0883	MSMEG_0883	amidohydrolase family protein	-0.818538	0.00405679
MSMEG_0884	MSMEG_0884	glyoxalase family protein	-0.791827	0.106874
MSMEG_0885	MSMEG_0885	conserved hypothetical protein	-0.191978	0.628138
MSMEG_0886	MSMEG_0886	serine/threonine-protein kinase PknD	-0.0140386	0.976588
MSMEG_3761	MSMEG_3761	putative Clp protease subunit	2.10775	1.96488e-06
MSMEG_0888	MSMEG_0888	conserved hypothetical protein	0.929367	2.1801e-06
MSMEG_0889	MSMEG_0889	succinic semialdehyde dehydrogenase	-0.972283	6.06467e-07
MSMEG_6446	MSMEG_6446	hypothetical protein	2.10465	1.5921e-10
MSMEG_0891	MSMEG_0891	polyphosphate kinase 2	-0.918577	0.00573948
MSMEG_0892	MSMEG_0892	conserved hypothetical protein	-0.657586	0.0125683
MSMEG_0722	MSMEG_0722	conserved hypothetical protein	2.09764	0.000427464
MSMEG_0895	MSMEG_0895	bacterial regulatory protein, GntR family protein	-0.124232	0.689677
MSMEG_0896	MSMEG_0896	integral membrane transport protein	-0.0698104	0.842808
MSMEG_0897	MSMEG_0897	conserved hypothetical protein	0.0975352	0.756254
MSMEG_0898	MSMEG_0898	tagatose-1,6-bisphosphate aldolase GatY	0.0228699	0.941782
MSMEG_0899	MSMEG_0899	prolyl oligopeptidase family protein	0.0270528	0.928188
MSMEG_0900	MSMEG_0900	eptc-inducible aldehyde dehydrogenase	0.448488	0.101621
MSMEG_0901	MSMEG_0901	conserved hypothetical protein	0.345842	0.229349
MSMEG_3380	MSMEG_3380	pyridoxamine 5'-phosphate oxidase-related, FMN-binding	2.09561	1.26941e-10
MSMEG_0903	lpdA	dihydrolipoamide dehydrogenase	-0.22341	0.359398
MSMEG_0904	MSMEG_0904	probable conserved membrane protein	-0.498317	0.108713
MSMEG_0905	pcaC	4-carboxymuconolactone decarboxylase domain protein	-0.320338	0.111442
MSMEG_0906	MSMEG_0906	DNA-binding protein	-0.816801	0.00283424
MSMEG_0909	MSMEG_0909	acyl-ACP thioesterase superfamily protein	0.0788566	0.840754
MSMEG_0911	aceA	isocitrate lyase	0.090452	0.71949
MSMEG_0912	MSMEG_0912	3-hydroxybutyryl-CoA dehydrogenase	-0.125678	0.67941
MSMEG_0913	MSMEG_0913	methoxy mycolic acid synthase 1	-0.348545	0.108343
MSMEG_0914	MSMEG_0914	conserved hypothetical protein	-0.36855	0.26605
MSMEG_0915	MSMEG_0915	polyphosphate kinase 2 superfamily protein	-0.739665	0.000237652
MSMEG_0916	MSMEG_0916	transcriptional regulator, TetR family protein	-0.355859	0.0487531
MSMEG_0917	MSMEG_0917	conserved hypothetical protein	-0.318838	0.277932
MSMEG_0918	MSMEG_0918	transcriptional regulator, XRE family protein	0.696332	0.00347211
MSMEG_0919	MSMEG_0919	heparin-binding hemagglutinin	0.60904	0.0091864
MSMEG_0920	MSMEG_0920	conserved hypothetical protein	0.206	0.543661
MSMEG_0921	MSMEG_0921	conserved hypothetical protein	0.0394441	0.852749
MSMEG_0922	deoC	deoxyribose-phosphate aldolase	-0.464204	0.0327957
MSMEG_0923	MSMEG_0923	conserved hypothetical protein	-0.272395	0.15141
MSMEG_0924	MSMEG_0924	hydrolase, carbon-nitrogen family protein	-0.32986	0.0618705
MSMEG_0925	MSMEG_0925	conserved hypothetical protein	0.319386	0.291747
MSMEG_0926	MSMEG_0926	conserved hypothetical protein	0.318791	0.132489
MSMEG_0927	MSMEG_0927	conserved hypothetical protein	0.10592	0.77815
MSMEG_0928	murB	UDP-N-acetylenolpyruvoylglucosamine reductase	0.296736	0.263012
MSMEG_0929	MSMEG_0929	ErfK/YbiS/YcfS/YnhG family protein	-0.0312031	0.918926
MSMEG_0930	MSMEG_0930	serine 3-dehydrogenase	-0.132621	0.580803
MSMEG_0932	MSMEG_0932	ROK family protein	0.294173	0.267849
MSMEG_0933	MSMEG_0933	conserved hypothetical protein	0.421739	0.0720332
MSMEG_0934	MSMEG_0934	conserved hypothetical protein	0.448772	0.298729
MSMEG_0935	MSMEG_0935	2,3-bisphosphoglycerate-dependent phosphoglycerate mutase	-0.206377	0.452624
MSMEG_0936	senX3	sensor histidine kinase SenX3	0.105523	0.689637
MSMEG_0937	regX3	DNA-binding response regulator RegX3	-0.11245	0.753673
MSMEG_0938	MSMEG_0938	conserved hypothetical protein	0.729046	8.8556e-06
MSMEG_0939	MSMEG_0939	Ppx/GppA phosphatase family protein	0.536163	0.000344449
MSMEG_0940	MSMEG_0940	conserved hypothetical protein	0.295143	0.143735
MSMEG_0941	MSMEG_0941	AP endonuclease, family protein 2	-0.0500155	0.833615
MSMEG_0942	MSMEG_0942	conserved hypothetical protein	0.00452321	0.991053
MSMEG_0943	proC	pyrroline-5-carboxylate reductase	-0.0680158	0.763955
MSMEG_0944	MSMEG_0944	DNA binding domain, excisionase family protein	0.246161	0.416396
MSMEG_0945	MSMEG_0945	conserved domain protein	0.800214	4.54464e-05
MSMEG_0946	MSMEG_0946	NAD dependent epimerase/dehydratase family protein	0.381792	0.0222562
MSMEG_0947	MSMEG_0947	acyltransferase	0.295152	0.128083
MSMEG_0948	MSMEG_0948	conserved hypothetical protein	0.932309	1.39095e-07
MSMEG_0949	MSMEG_0949	HAD-superfamily protein subfamily protein IB hydrolase, TIGR01490	0.181058	0.516449
MSMEG_0951	MSMEG_0951	glutaredoxin 2	0.405734	0.131063
MSMEG_0952	hemA	glutamyl-tRNA reductase	0.408363	0.0066038
MSMEG_0953	hemC	porphobilinogen deaminase	0.596604	8.22505e-06
MSMEG_0954	hemD	uroporphyrinogen-III synthase	0.455108	0.0121781
MSMEG_0956	hemB	delta-aminolevulinic acid dehydratase	0.991062	8.42314e-09
MSMEG_0957	MSMEG_0957	hypothetical protein	0.428454	0.155333
MSMEG_0958	MSMEG_0958	hypothetical protein	-0.138396	0.674121
MSMEG_0959	MSMEG_0959	putative conserved transmembrane protein	-0.159574	0.645139
MSMEG_0960	MSMEG_0960	putative transmembrane protein	-0.412721	0.309105
MSMEG_0961	MSMEG_0961	0	-0.0397364	0.925969
MSMEG_0962	MSMEG_0962	TetR-family protein transcriptional regulator	0.509381	0.210395
MSMEG_0963	MSMEG_0963	hypothetical protein	-0.0683548	0.930215
MSMEG_0964	MSMEG_0964	pyridoxamine 5'-phosphate oxidase family protein	-0.164836	0.727692
MSMEG_0965	MSMEG_0965	porin	-0.712697	9.91245e-05
MSMEG_0966	MSMEG_0966	conserved hypothetical protein	0.167678	0.802745
MSMEG_0967	MSMEG_0967	conserved hypothetical protein	-0.0837263	0.889098
MSMEG_0968	MSMEG_0968	cytochrome P450	-0.362979	0.478796
MSMEG_0969	hemL	glutamate-1-semialdehyde-2,1-aminomutase	-0.936606	0.000289336
MSMEG_0970	MSMEG_0970	phosphoglycerate mutase family protein	-0.889787	0.00681379
MSMEG_0971	MSMEG_0971	conserved hypothetical protein	-0.563389	0.0356651
MSMEG_3800	MSMEG_3800	conserved hypothetical protein	2.07577	1.53173e-10
MSMEG_3405	MSMEG_3405	methylenomycin A resistance protein	2.07424	0.00197606
MSMEG_0974	ccsB	cytochrome c-type biogenesis protein CcsB	0.213092	0.335937
MSMEG_0975	MSMEG_0975	conserved hypothetical protein	0.428496	0.0559838
MSMEG_0976	MSMEG_0976	conserved hypothetical protein	-0.107465	0.665973
MSMEG_0977	MSMEG_0977	conserved hypothetical protein	-0.14177	0.589618
MSMEG_0978	MSMEG_0978	aminotransferase, class V superfamily protein	-0.532943	0.00440166
MSMEG_0979	MSMEG_0979	keratin associated protein	-0.734327	0.0529531
MSMEG_0982	MSMEG_0982	immunogenic protein	-0.998346	0.00187255
MSMEG_3241	MSMEG_3241	conserved hypothetical protein	2.06975	6.57392e-12
MSMEG_0983	MSMEG_0983	two-component system response regulator	-0.0647775	0.79924
MSMEG_0985	MSMEG_0985	sugar transporter family protein	-0.366601	0.0741533
MSMEG_0986	MSMEG_0986	RemM protein	-0.346564	0.281011
MSMEG_0987	MSMEG_0987	hypothetical protein	-0.639098	0.00415962
MSMEG_0988	menA	1,4-dihydroxy-2-naphthoate octaprenyltransferase	0.428325	0.394069
MSMEG_0989	MSMEG_0989	conserved hypothetical protein	-0.0264163	0.896552
MSMEG_0990	mtaP	methylthioadenosine phosphorylase	-0.194039	0.375611
MSMEG_0991	MSMEG_0991	NAD-dependent epimerase/dehydratase	-0.106542	0.612
MSMEG_0992	MSMEG_0992	2-nitropropane dioxygenase, NPD	0.135434	0.726795
MSMEG_0993	MSMEG_0993	histidine kinase	-0.317604	0.338652
MSMEG_0994	resD	DNA-binding response regulator ResD	-0.00483266	0.993217
MSMEG_0995	MSMEG_0995	glycosyl transferase, family protein 2	-0.542033	0.499075
MSMEG_0999	MSMEG_0999	integral membrane protein	-0.419563	0.275726
MSMEG_1001	MSMEG_1001	acetyltransferase, gnat family protein, putative	-0.134722	0.802525
MSMEG_1002	MSMEG_1002	IS1096, tnpR protein	0.283468	0.230802
MSMEG_1003	MSMEG_1003	IS1096, tnpA protein	0.0800983	0.862816
MSMEG_1004	MSMEG_1004	0	-0.0741179	0.919546
MSMEG_1005	MSMEG_1005	methyltransferase type 11	-0.183388	0.761068
MSMEG_1006	MSMEG_1006	aminoglycoside phosphotransferase	-0.536107	0.151172
MSMEG_1007	MSMEG_1007	transport protein	0.312376	0.285551
MSMEG_1714	MSMEG_1714	L-ribulose-5-phosphate 4-epimerase UlaF	2.06687	1.90999e-06
MSMEG_1009	MSMEG_1009	cytochrome p450	-0.446252	0.213192
MSMEG_1010	MSMEG_1010	transcriptional regulator, TetR family protein	-0.0472731	0.912505
MSMEG_1011	MSMEG_1011	short chain dehydrogenase	0.464894	0.133166
MSMEG_1012	MSMEG_1012	alkaline phosphatase	0.0215947	0.972698
MSMEG_1013	MSMEG_1013	conserved hypothetical protein	-0.0767141	0.833615
MSMEG_1014	dinB	DNA polymerase IV	0.0407872	0.897148
MSMEG_1015	MSMEG_1015	transcriptional regulator, TetR family protein	0.362208	0.197333
MSMEG_5972	MSMEG_5972	hypothetical protein	2.06168	1.69585e-07
MSMEG_2827	MSMEG_2827	hypothetical protein	2.05947	7.53213e-19
MSMEG_3786	MSMEG_3786	D-amino acid deaminase	2.05717	2.23788e-10
MSMEG_1020	MSMEG_1020	0	0.247536	0.504114
MSMEG_1021	MSMEG_1021	glyoxalase/bleomycin resistance protein/dioxygenase	0.987084	0.0525235
MSMEG_1023	MSMEG_1023	integral membrane transporter	0.78487	0.00732896
MSMEG_1024	MSMEG_1024	hypothetical protein	0.853224	0.0361187
MSMEG_1026	MSMEG_1026	putative acetyltransferase	-0.437813	0.260893
MSMEG_1027	MSMEG_1027	conserved hypothetical protein	0.358274	0.433376
MSMEG_1028	MSMEG_1028	geranylgeranyl reductase	-0.513368	0.0481053
MSMEG_1029	MSMEG_1029	probable transcriptional regulatory protein	0.609408	0.000129971
MSMEG_3941	MSMEG_3941	GAF family protein	2.04961	3.6136e-14
MSMEG_1715	araA	L-arabinose isomerase	2.04754	2.27844e-07
MSMEG_1032	MSMEG_1032	hypothetical protein	0.662171	0.0368401
MSMEG_1033	MSMEG_1033	ribonucleoside-diphosphate reductase, beta subunit	0.927719	7.99098e-06
MSMEG_1034	MSMEG_1034	putative esterase family protein	0.602518	0.000477683
MSMEG_1035	MSMEG_1035	conserved hypothetical protein	-0.459806	0.238023
MSMEG_1036	MSMEG_1036	0	0.710518	0.127197
MSMEG_1037	MSMEG_1037	alcohol dehydrogenase, zinc-containing	-0.0183483	0.951098
MSMEG_2907	MSMEG_2907	putative oxidoreductase YeiQ	2.04435	1.05408e-07
MSMEG_1039	MSMEG_1039	Periplasmic binding protein	0.0830395	0.826223
MSMEG_1040	ctaD	0	0.036204	0.889757
MSMEG_1041	serB	phosphoserine phosphatase	-0.487237	0.00545337
MSMEG_1042	MSMEG_1042	hypothetical protein	0.677586	0.00058182
MSMEG_1043	MSMEG_1043	GntR-family protein transcriptional regulator	1.06013	0.0481085
MSMEG_1044	MSMEG_1044	hypothetical protein	0.0855133	0.907736
MSMEG_1045	MSMEG_1045	integral membrane protein	0.592241	0.0969332
MSMEG_1046	MSMEG_1046	ABC-type molybdenum transport system, ATPase component	0.663081	0.000224593
MSMEG_1047	MSMEG_1047	nudix hydrolase	0.18169	0.309528
MSMEG_1048	MSMEG_1048	probable enoyl-CoA hydratase	0.202263	0.328841
MSMEG_1049	MSMEG_1049	methyltransferase, UbiE/COQ5 family protein	0.28915	0.197422
MSMEG_1050	MSMEG_1050	SAM-dependent methyltransferase	0.0079338	0.980992
MSMEG_1051	MSMEG_1051	immunogenic protein MPB64/MPT64	0.223291	0.270912
MSMEG_1052	MSMEG_1052	amino acid carrier protein	-0.13524	0.533562
MSMEG_1053	MSMEG_1053	conserved hypothetical protein	-0.336918	0.0529069
MSMEG_1055	MSMEG_1055	hexapeptide transferase family protein	-0.221518	0.379025
MSMEG_1056	MSMEG_1056	0	-1.31918	0.0222616
MSMEG_1057	fni	isopentenyl-diphosphate delta-isomerase, type 2	0.197539	0.766278
MSMEG_1058	MSMEG_1058	IS1096, tnpR protein	0.191717	0.303495
MSMEG_1059	MSMEG_1059	IS1096, tnpA protein	0.0759956	0.819872
MSMEG_1060	MSMEG_1060	putative Lsr2 protein	0.552707	0.000288478
MSMEG_1061	MSMEG_1061	phosphohydrolase	0.17416	0.46898
MSMEG_1062	MSMEG_1062	O-succinylbenzoic acid--CoA ligase	-0.207058	0.473596
MSMEG_1063	MSMEG_1063	conserved hypothetical protein	0.178587	0.633082
MSMEG_1747	MSMEG_1747	RNA polymerase sigma-7 factor	2.0335	0.000416196
MSMEG_1065	MSMEG_1065	conserved hypothetical protein	0.89459	0.0424766
MSMEG_2601	pcaH	protocatechuate 3,4-dioxygenase, beta subunit	2.0292	1.71039e-17
MSMEG_5385	MSMEG_5385	metallo-beta-lactamase family protein	2.01643	3.46158e-09
MSMEG_1068	MSMEG_1068	regulatory protein	0.282877	0.334411
MSMEG_1072	speB	agmatinase	-0.849811	0.15465
MSMEG_1074	MSMEG_1074	polysaccharide deacetylase	-0.29363	0.36483
MSMEG_1073	MSMEG_1073	oxidoreductase, short-chain dehydrogenase/reductase family protein	0.383814	0.0745233
MSMEG_1075	menB	naphthoate synthase	-0.419989	0.155001
MSMEG_1076	MSMEG_1076	conserved hypothetical protein	0.0202618	0.979745
MSMEG_1077	MSMEG_1077	conserved hypothetical protein	1.47317	0.181365
MSMEG_1078	MSMEG_1078	hydrolase	-0.105104	0.840058
MSMEG_4728	MSMEG_4728	condensation domain protein	2.01375	4.86819e-14
MSMEG_4688	MSMEG_4688	conserved hypothetical protein, putative	1.99434	9.75712e-25
MSMEG_1081	MSMEG_1081	hypothetical protein	-0.709461	0.406054
MSMEG_2017	MSMEG_2017	transcriptional regulator, MerR family protein	1.98029	2.59672e-16
MSMEG_1089	MSMEG_1089	hypothetical protein	-0.587005	0.135247
MSMEG_1778	MSMEG_1778	conserved hypothetical protein	1.97514	0.00307461
MSMEG_1091	MSMEG_1091	urease accessory protein UreE 1	-0.772587	0.125028
MSMEG_1092	MSMEG_1092	urease accessory protein UreF	-0.56934	0.324619
MSMEG_1093	MSMEG_1093	urease gamma/beta subunit	-0.129949	0.809828
MSMEG_1094	ureC	urease, alpha subunit	-0.195961	0.630147
MSMEG_1095	ureG	urease accessory protein UreG	-0.451465	0.418138
MSMEG_1096	MSMEG_1096	urease accessory protein UreD, putative	-0.370559	0.55091
MSMEG_1097	MSMEG_1097	glycosyl transferase, group 2 family protein	-0.148578	0.793907
MSMEG_1098	MSMEG_1098	acyl-CoA synthase	0.324574	0.600355
MSMEG_1100	MSMEG_1100	dgpf protein	-0.219976	0.743901
MSMEG_1101	MSMEG_1101	hypothetical protein	0.254913	0.454438
MSMEG_1102	MSMEG_1102	twin-arginine translocation pathway signal	-0.536737	0.113708
MSMEG_1103	MSMEG_1103	O-succinylbenzoate synthase	0.0500918	0.868948
MSMEG_2908	MSMEG_2908	2-Keto-3-deoxy-gluconate kinase	1.96719	2.95463e-06
MSMEG_1106	MSMEG_1106	transcriptional regulator, AraC family protein	-0.182529	0.737282
MSMEG_1107	MSMEG_1107	isonitrile hydratase, putative	-0.0404699	0.959003
MSMEG_1108	MSMEG_1108	hydrolase, alpha/beta fold family protein	0.784298	0.000158644
MSMEG_1109	MSMEG_1109	2-oxoglutarate decarboxylase	0.259767	0.197128
MSMEG_1110	MSMEG_1110	probable conserved transmembrane protein	0.560955	0.047954
MSMEG_1111	MSMEG_1111	conserved hypothetical protein	0.501305	0.10974
MSMEG_1113	MSMEG_1113	glycosyl transferase	0.745597	0.0357985
MSMEG_1112	MSMEG_1112	aconitate hydratase, putative	-0.244709	0.759737
MSMEG_1114	MSMEG_1114	short chain dehydrogenase	0.470031	0.451054
MSMEG_1115	MSMEG_1115	menaquinone biosynthesis methyltransferase UbiE	0.199268	0.549981
MSMEG_1116	MSMEG_1116	gamma-glutamylisopropylamide synthetase	-0.965373	0.0827558
MSMEG_1117	MSMEG_1117	transcriptional regulator	0.197209	0.686114
MSMEG_1221	MSMEG_1221	rifampin ADP-ribosyl transferase	1.96363	6.85401e-06
MSMEG_4396	MSMEG_4396	isochorismatase hydrolase	1.96229	5.65115e-11
MSMEG_1386	MSMEG_1386	hypothetical protein	1.95975	1.18369e-05
MSMEG_3760	MSMEG_3760	conserved hypothetical protein	1.95381	1.74009e-05
MSMEG_1123	MSMEG_1123	cobalamin synthesis protein	-0.483263	0.187619
MSMEG_6602	MSMEG_6602	oxidoreductase	1.95361	1.63234e-05
MSMEG_1125	MSMEG_1125	regulatory protein, ArsR	0.644211	0.0951401
MSMEG_1126	MSMEG_1126	hypothetical protein	0.855709	0.121069
MSMEG_1127	MSMEG_1127	probable conserved transmembrane protein	0.585356	0.195238
MSMEG_3449	MSMEG_3449	DNA-binding protein	1.95124	1.81481e-07
MSMEG_4892	MSMEG_4892	conserved hypothetical protein	1.94906	3.03008e-06
MSMEG_2555	MSMEG_2555	hypothetical protein	1.93635	0.000724015
MSMEG_1131	MSMEG_1131	tryptophan-rich sensory protein	0.582316	0.279754
MSMEG_1132	MSMEG_1132	FAD binding domain, putative	-0.152412	0.71871
MSMEG_1133	MSMEG_1133	bifunctional short chain isoprenyl diphosphate synthase	-0.118127	0.693516
MSMEG_1134	MSMEG_1134	putative protease HtpX	0.311551	0.151413
MSMEG_1136	MSMEG_1136	conserved hypothetical protein	0.423344	0.0820603
MSMEG_1137	MSMEG_1137	amino acid permease-associated region	-0.386323	0.555344
MSMEG_1138	MSMEG_1138	alcohol dehydrogenase 1	-1.32098	0.0722087
MSMEG_1139	MSMEG_1139	transcription regulator	1.03244	0.0737448
MSMEG_3715	MSMEG_3715	linear gramicidin synthetase subunit C	1.92318	1.77033e-15
MSMEG_6171	MSMEG_6171	conserved hypothetical protein	1.92284	0.00319983
MSMEG_1672	sdhC	succinate dehydrogenase, cytochrome b556 subunit	1.9125	1.14204e-13
MSMEG_1312	MSMEG_1312	hypothetical protein	1.90358	2.40908e-07
MSMEG_2832	MSMEG_2832	hypothetical protein	1.90227	5.74187e-13
MSMEG_5877	MSMEG_5877	conserved hypothetical protein	1.90161	1.99477e-29
MSMEG_2288	MSMEG_2288	conserved hypothetical protein	1.89443	2.67958e-21
MSMEG_2157	MSMEG_2157	hypothetical protein	1.89364	2.46096e-09
MSMEG_6919	MSMEG_6919	proline-rich 28 kDa antigen	1.89027	2.14169e-43
MSMEG_4575	MSMEG_4575	hypothetical protein	1.88595	8.03703e-09
MSMEG_0635	MSMEG_0635	putative conserved exported protein	1.8722	7.95979e-12
MSMEG_6025	MSMEG_6025	conserved hypothetical protein	1.87216	8.74693e-15
MSMEG_1152	MSMEG_1152	citrate-proton symporter	-0.654482	0.224758
MSMEG_2721	hypB	hydrogenase accessory protein HypB	1.86866	0.00178225
MSMEG_1154	MSMEG_1154	formyl-coenzyme A transferase	-0.854656	0.0798837
MSMEG_1155	MSMEG_1155	carnitinyl-CoA dehydratase	-0.72694	0.138303
MSMEG_1156	MSMEG_1156	dihydrodipicolinate synthetase	-1.45469	0.0169166
MSMEG_1489	MSMEG_1489	conserved hypothetical protein	1.86261	0.000905738
MSMEG_1158	MSMEG_1158	5-oxovalerate dehydrogenase	-1.10423	0.0232331
MSMEG_2525	MSMEG_2525	amino acid permease superfamily protein	1.85669	0.00017579
MSMEG_1165	MSMEG_1165	conserved hypothetical protein	0.665507	2.25017e-05
MSMEG_1167	MSMEG_1167	cytochrome P450	0.193034	0.689723
MSMEG_1169	MSMEG_1169	integral membrane transport protein	-0.769324	0.00547775
MSMEG_1170	MSMEG_1170	conserved domain protein	-0.667273	0.294339
MSMEG_1171	MSMEG_1171	Low molecular weight phosphotyrosine protein phosphatase	0.100207	0.869474
MSMEG_1172	arsB	arsenical-resistance protein	0.20116	0.588689
MSMEG_1173	MSMEG_1173	transcriptional regulator, ArsR family protein	0.228509	0.630973
MSMEG_0693	MSMEG_0693	conserved hypothetical protein	1.8528	7.58314e-17
MSMEG_1175	MSMEG_1175	putative transcriptional regulatory protein	0.453796	0.439391
MSMEG_1176	MSMEG_1176	hypothetical protein	0.302672	0.258224
MSMEG_1177	MSMEG_1177	cytosine/purines/uracil/thiamine/allantoin permease family protein	-0.0678864	0.872465
MSMEG_1178	MSMEG_1178	transcriptional regulator	-0.367762	0.187894
MSMEG_1179	hutU	urocanate hydratase	-0.270062	0.375611
MSMEG_1180	MSMEG_1180	N-carbamoyl-L-amino acid hydrolase	-0.653394	0.0203409
MSMEG_1181	hutF	formiminoglutamate deiminase	-0.702671	0.0145873
MSMEG_1105	MSMEG_1105		1.84902	0.00488471
MSMEG_0584	MSMEG_0584	hypothetical protein	1.84379	8.98636e-10
MSMEG_1184	MSMEG_1184	serine esterase, cutinase family protein	-0.93233	0.000237652
MSMEG_1185	MSMEG_1185	transcriptional regulator, AsnC family protein	0.26299	0.417103
MSMEG_1186	MSMEG_1186	putative permease	-0.75897	0.107209
MSMEG_1187	MSMEG_1187	N-acyl-D-aspartate deacylase	-0.390592	0.390502
MSMEG_2159	MSMEG_2159	conserved hypothetical protein	1.84078	1.03114e-08
MSMEG_1189	MSMEG_1189	conserved hypothetical protein	-0.151206	0.608653
MSMEG_1190	MSMEG_1190	serine/threonine-protein kinase PknD	-0.165926	0.697055
MSMEG_1191	MSMEG_1191	hypothetical protein	-0.733067	0.150512
MSMEG_1192	MSMEG_1192	M23 peptidase domain protein	-0.51318	0.350149
MSMEG_1193	MSMEG_1193	TROVE domain protein	-0.759783	0.00018914
MSMEG_1194	MSMEG_1194	hypothetical protein	0.313467	0.523254
MSMEG_1195	MSMEG_1195	conserved hypothetical protein	-0.105812	0.771946
MSMEG_1196	MSMEG_1196	SNF2 domain protein	0.00955382	0.976588
MSMEG_1198	MSMEG_1198	hypothetical protein	-0.871321	0.0879352
MSMEG_1719	MSMEG_1719		1.83215	0.000468992
MSMEG_1200	MSMEG_1200	serine/threonine-protein kinase PknD	-0.185046	0.713113
MSMEG_1201	MSMEG_1201	hypothetical protein	0.45095	0.447984
MSMEG_1204	MSMEG_1204	3-oxoacyl-[acyl-carrier-protein] synthase 2	0.0102843	0.976644
MSMEG_3194	bioB	biotin synthase	1.82424	9.18453e-05
MSMEG_5355	MSMEG_5355	hypothetical protein	1.8223	5.65115e-11
MSMEG_2012	hisD	histidinol dehydrogenase	1.8153	7.81391e-11
MSMEG_0453	aroK	shikimate kinase	1.81296	2.79627e-07
MSMEG_2311	MSMEG_2311	conserved hypothetical protein	1.81063	2.0206e-13
MSMEG_6762	MSMEG_6762	transcriptional regulator	1.81022	0.00223292
MSMEG_1210	MSMEG_1210	conserved hypothetical protein	-0.00368457	0.993217
MSMEG_1211	MSMEG_1211	Fatty acid desaturase	0.763242	2.72019e-08
MSMEG_1212	MSMEG_1212	hypothetical protein	0.495481	0.303376
MSMEG_1213	MSMEG_1213	cytochrome P45 monooxygenase	-0.859922	0.00613717
MSMEG_1214	MSMEG_1214	oxidoreductase	-0.544246	0.111636
MSMEG_1215	MSMEG_1215	serine/threonine-protein kinase PknE, putative	-0.735718	0.0020464
MSMEG_1216	MSMEG_1216	ABC-type transport system periplasmic substrate-binding protein	-0.61088	0.02088
MSMEG_1217	MSMEG_1217	ABC-type transport system ATP-binding protein I	-0.0565713	0.872926
MSMEG_1218	MSMEG_1218	ABC-type transport system ATP-binding protein II	0.0191655	0.966442
MSMEG_1219	MSMEG_1219	ABC-type transport system permease protein II	-0.582177	0.0370854
MSMEG_1220	MSMEG_1220	ABC-type transport system permease protein I	-0.595678	0.0284938
MSMEG_1763	MSMEG_1763	leucine-responsive regulatory protein	1.8095	2.57722e-07
MSMEG_1222	MSMEG_1222	ISMsm6, transposase	-0.0288211	0.938566
MSMEG_1223	MSMEG_1223	hypothetical protein	-0.815456	0.0729614
MSMEG_1225	MSMEG_1225	conserved hypothetical protein	0.0116675	0.972858
MSMEG_1226	MSMEG_1226	sulfatase-modifying factor 1	0.101226	0.87347
MSMEG_1227	MSMEG_1227	transcriptional regulator, GntR family protein	-0.230354	0.76604
MSMEG_1229	gyrB	DNA gyrase, B subunit	-0.658418	0.212861
MSMEG_1540	MSMEG_1540	ATP-dependent RNA helicase	1.80511	2.11621e-07
MSMEG_1237	MSMEG_1237	hypothetical protein	0.697805	0.0978021
MSMEG_1238	MSMEG_1238	type III restriction enzyme, res subunit	-0.305296	0.372603
MSMEG_1239	MSMEG_1239	ISMsm4, transposase	0.311572	0.701975
MSMEG_1240	MSMEG_1240	conserved hypothetical protein	0.211294	0.645648
MSMEG_1241	MSMEG_1241	conserved hypothetical protein	0.347656	0.494861
MSMEG_1242	iscS	cysteine desulfurase IscS	0.242979	0.425837
MSMEG_1243	MSMEG_1243	conserved hypothetical protein	0.266645	0.40264
MSMEG_1244	MSMEG_1244	conserved hypothetical protein	0.399582	0.184367
MSMEG_1245	MSMEG_1245	phosphoadenosine phosphosulfate reductase	0.274194	0.197665
MSMEG_1246	MSMEG_1246	conserved hypothetical protein	-0.00404729	0.992179
MSMEG_1247	MSMEG_1247	conserved hypothetical protein	0.586853	0.019607
MSMEG_1248	MSMEG_1248	hypothetical protein	0.890357	8.96769e-05
MSMEG_1249	MSMEG_1249	ISMsm7, transposase orfB	-0.112434	0.745518
MSMEG_1250	MSMEG_1250	ISMsm7, transposase orfA	-0.0521366	0.932216
MSMEG_1251	MSMEG_1251	conserved hypothetical protein	0.157406	0.720638
MSMEG_2016	modA	molybdate ABC transporter, periplasmic molybdate-binding protein	1.80274	4.8857e-19
MSMEG_2702	hypD	hydrogenase expression/formation protein HypD	1.79709	0.000285818
MSMEG_5550	MSMEG_5550		1.7851	2.51982e-05
MSMEG_1255	MSMEG_1255	UvrD/Rep helicase	-0.497172	0.149292
MSMEG_1256	MSMEG_1256	hypothetical protein	-0.609175	0.0555908
MSMEG_1257	MSMEG_1257	IS1096, tnpR protein	0.213316	0.409682
MSMEG_1258	MSMEG_1258	IS1096, tnpA protein	0.161771	0.631508
MSMEG_1259	MSMEG_1259	hypothetical protein	1.02761	0.0584574
MSMEG_1260	MSMEG_1260	hypothetical protein	0.348336	0.15141
MSMEG_1261	MSMEG_1261	hypothetical protein	-0.0160548	0.953879
MSMEG_1262	MSMEG_1262	conserved hypothetical protein	-0.140837	0.685675
MSMEG_1263	MSMEG_1263	conserved hypothetical protein	-0.0696628	0.872465
MSMEG_1264	MSMEG_1264	prophage Lp1 protein 5	0.299078	0.521816
MSMEG_1265	MSMEG_1265	conserved hypothetical protein	-0.599407	0.00832271
MSMEG_1266	MSMEG_1266	ankyrin-repeat containing protein	-0.178871	0.772697
MSMEG_1267	MSMEG_1267	0	-0.615591	0.0369193
MSMEG_1268	MSMEG_1268	nudix hydrolase	-0.356553	0.389478
MSMEG_0694	MSMEG_0694		1.77492	8.96749e-45
MSMEG_4979	cysD	sulfate adenylyltransferase, small subunit	1.77385	5.15047e-05
MSMEG_1830	cofD	lppg:fo 2-phospho-l-lactate transferase	1.77097	1.11934e-21
MSMEG_5505	MSMEG_5505	conserved hypothetical protein	1.77024	1.42355e-11
MSMEG_1273	MSMEG_1273	conserved hypothetical protein	0.107167	0.855054
MSMEG_1274	MSMEG_1274	gluconolactonase	0.0520983	0.947358
MSMEG_4731	MSMEG_4731	acyl-CoA synthase	1.76618	3.85379e-06
MSMEG_1277	MSMEG_1277	hypothetical protein	-0.290561	0.394069
MSMEG_1278	MSMEG_1278	death-on-curing protein	-0.850788	0.00114036
MSMEG_1279	MSMEG_1279	conserved hypothetical protein	-0.508123	0.0156091
MSMEG_1280	MSMEG_1280	hypothetical cytosolic protein	-0.422856	0.0510894
MSMEG_1281	MSMEG_1281	conserved hypothetical protein	-0.551628	0.0140271
MSMEG_1282	MSMEG_1282	hypothetical cytosolic protein	-0.5219	0.177999
MSMEG_5646	MSMEG_5646	conserved hypothetical protein	1.76336	2.38771e-08
MSMEG_6226	MSMEG_6226	transcriptional regulator, PadR family protein domain protein	1.76197	0.000369437
MSMEG_1285	MSMEG_1285	tetratricopeptide repeat family protein	0.306557	0.0845601
MSMEG_0312	eda	2-dehydro-3-deoxyphosphogluconate aldolase/4-hydroxy-2-oxoglutarate aldolase	1.75739	4.09207e-05
MSMEG_5773	MSMEG_5773	fatty acid desaturase	1.75243	7.19415e-11
MSMEG_1288	MSMEG_1288	conserved hypothetical protein	0.649785	0.0547316
MSMEG_1289	MSMEG_1289	conserved hypothetical protein	-0.70073	0.171182
MSMEG_1291	MSMEG_1291	putative oxidoreductase	0.185084	0.368377
MSMEG_1292	MSMEG_1292	FAD binding domain in molybdopterin dehydrogenase protein	0.476449	0.077024
MSMEG_6209	MSMEG_6209	conserved hypothetical protein	1.75167	0.000172482
MSMEG_1294	MSMEG_1294	allantoicase	0.169705	0.688668
MSMEG_1295	MSMEG_1295	transthyretin	-0.00495826	0.993217
MSMEG_1296	MSMEG_1296	uricase	-0.433401	0.438829
MSMEG_1655	MSMEG_1655	hydrolase, alpha/beta fold family protein, putative	1.74992	1.88026e-09
MSMEG_1712	MSMEG_1712	ABC transporter periplasmic-binding protein YtfQ	1.74621	3.964e-06
MSMEG_3544	MSMEG_3544	conserved hypothetical protein	1.74105	6.8867e-15
MSMEG_1300	MSMEG_1300	hypothetical protein	-0.0262743	0.949241
MSMEG_1301	MSMEG_1301	NanT3	0.0892951	0.899889
MSMEG_1303	MSMEG_1303	putative transcriptional regulator	0.984264	0.0840587
MSMEG_1304	MSMEG_1304	rhizopine catabolism protein	0.560752	0.349567
MSMEG_1305	MSMEG_1305	TetR family protein regulatory protein	-0.900221	0.0571622
MSMEG_1310	MSMEG_1310	TnpC protein	0.295186	0.619857
MSMEG_1311	MSMEG_1311	oligopeptide transporter, OPT family protein	-0.375549	0.0682478
MSMEG_1713	araB	L-ribulokinase	1.73877	6.07905e-06
MSMEG_1313	MSMEG_1313	secreted protein	0.417155	0.116748
MSMEG_1315	MSMEG_1315	transporter, small conductance mechanosensitive ion channel (MscS) family protein	-0.252885	0.7182
MSMEG_6188	MSMEG_6188	conserved hypothetical protein	1.7384	8.03703e-09
MSMEG_1316	prfC	peptide chain release factor 3	0.443543	0.0135402
MSMEG_1317	MSMEG_1317	transcriptional regulator	-0.895	0.000191596
MSMEG_1318	MSMEG_1318	polysaccharide deacetylase family protein	-1.45667	0.0745979
MSMEG_1322	MSMEG_1322	ErfK/YbiS/YcfS/YnhG family protein	0.265025	0.143368
MSMEG_1323	MSMEG_1323	hypothetical protein	0.817201	0.0665817
MSMEG_1326	MSMEG_1326	hypothetical protein	1.25276	0.0237405
MSMEG_1325	recD	exodeoxyribonuclease V, alpha subunit	-0.339477	0.268474
MSMEG_1327	recB	exodeoxyribonuclease V, beta subunit	-0.288261	0.368073
MSMEG_1328	recC	exodeoxyribonuclease V, gamma subunit	0.260812	0.174647
MSMEG_1329	MSMEG_1329	major facilitator superfamily protein MFS_1, putative	-0.415686	0.448097
MSMEG_1330	MSMEG_1330	MarR-family protein transcriptional regulator	0.587585	0.0757819
MSMEG_1331	MSMEG_1331	enoyl-CoA hydratase	0.0688306	0.859674
MSMEG_1332	MSMEG_1332	conserved hypothetical protein	0.838197	0.00617809
MSMEG_1333	MSMEG_1333	conserved hypothetical protein	-0.160366	0.774988
MSMEG_1334	MSMEG_1334	metallo-beta-lactamase family protein	-0.0407682	0.890903
MSMEG_2298	MSMEG_2298		1.72666	4.733e-28
MSMEG_3787	MSMEG_3787	D-aminoacylase	1.72654	2.47042e-09
MSMEG_1340	MSMEG_1340	conserved hypothetical protein	0.624952	0.0203538
MSMEG_1341	MSMEG_1341	MaoC family protein	0.0143081	0.962061
MSMEG_1342	MSMEG_1342	conserved hypothetical protein	-0.0378689	0.909505
MSMEG_1344	MSMEG_1344	translocase	0.194699	0.43047
MSMEG_1345	MSMEG_1345	transcription antitermination protein NusG	0.0788408	0.729347
MSMEG_1346	rplK	ribosomal protein L11	0.302663	0.275013
MSMEG_1347	rplA	ribosomal protein L1	0.184812	0.41426
MSMEG_1827	MSMEG_1827	hydrolase, nudix family protein, putative	1.72557	1.25375e-12
MSMEG_3616	MSMEG_3616	integral membrane protein	1.72241	1.52914e-12
MSMEG_5548	cobF	precorrin-6A synthase (deacetylating)	1.71549	2.68119e-10
MSMEG_5718	MSMEG_5718	transcriptional regulator, TetR family protein	1.71443	1.5978e-07
MSMEG_1352	MSMEG_1352	hydrolase, alpha/beta fold family protein	-0.196324	0.460574
MSMEG_1353	MSMEG_1353	ABC1 family protein	0.262041	0.336525
MSMEG_1354	MSMEG_1354	0	0.462049	0.313932
MSMEG_2297	MSMEG_2297	glutaredoxin	1.71159	6.98827e-29
MSMEG_1356	MSMEG_1356	conserved hypothetical protein	-0.0985058	0.79457
MSMEG_1357	MSMEG_1357	conserved hypothetical protein	-0.602727	0.364599
MSMEG_1359	MSMEG_1359	DeoR-family protein transcriptional regulator	-0.667573	0.389892
MSMEG_1358	MSMEG_1358	conserved hypothetical protein	-0.743762	0.170452
MSMEG_1360	MSMEG_1360	endonuclease/exonuclease/phosphatase	-0.0385603	0.941749
MSMEG_1361	MSMEG_1361	alpha-mannosidase	-1.16454	0.0126137
MSMEG_1362	MSMEG_1362	conserved hypothetical protein	-0.823122	0.138648
MSMEG_1363	MSMEG_1363	glucokinase	-0.560004	0.236151
MSMEG_1364	MSMEG_1364	50S ribosomal protein L10	0.139127	0.560453
MSMEG_1365	rplL	ribosomal protein L7/L12	0.240508	0.149713
MSMEG_1366	MSMEG_1366	ABC transporter, ATP-binding protein	-0.0594068	0.717459
MSMEG_1367	rpoB	DNA-directed RNA polymerase, beta subunit	0.117776	0.568789
MSMEG_1368	rpoC	DNA-directed RNA polymerase, beta' subunit	0.21917	0.386259
MSMEG_1369	MSMEG_1369	LacI-family protein transcriptional regulator	-1.10963	0.0488904
MSMEG_1370	MSMEG_1370	2-deoxy-scyllo-inosamine dehydrogenase	-1.45463	0.0276592
MSMEG_1371	MSMEG_1371	conserved hypothetical protein	-1.60199	0.0121399
MSMEG_1372	MSMEG_1372	ABC transporter ATP-binding protein	-1.59658	0.0184083
MSMEG_0194	MSMEG_0194	serine esterase, cutinase family protein	1.70793	6.21259e-09
MSMEG_0313	edd	phosphogluconate dehydratase	1.70461	6.18785e-07
MSMEG_1375	MSMEG_1375	tagatose-1,6-bisphosphate aldolase GatY	0.0932386	0.889098
MSMEG_2014	MSMEG_2014	molybdenum import ATP-binding protein ModC	1.70353	3.35975e-11
MSMEG_5184	MSMEG_5184	alpha-methylacyl-CoA racemase, putative	1.69433	3.50054e-09
MSMEG_6754	MSMEG_6754	MaoC like domain protein	1.68496	5.30952e-18
MSMEG_1379	MSMEG_1379	conserved hypothetical protein	-0.384586	0.0687524
MSMEG_1380	MSMEG_1380	transcriptional regulator	-0.666496	0.0732394
MSMEG_1381	MSMEG_1381	MmpS5 protein	-0.375339	0.611298
MSMEG_1382	MSMEG_1382	MmpL5 protein	-0.319236	0.286675
MSMEG_1383	MSMEG_1383	endonuclease IV	-0.0817446	0.766067
MSMEG_0586	MSMEG_0586	stas domain, putative	1.68056	6.62415e-08
MSMEG_1384	MSMEG_1384	conserved hypothetical protein	0.737883	0.125266
MSMEG_3144	MSMEG_3144	putative membrane protein	1.6785	4.66831e-13
MSMEG_1387	MSMEG_1387	putative acyl-CoA dehydrogenase	-0.158823	0.665065
MSMEG_1388	MSMEG_1388	enoyl-CoA hydratase	-0.020953	0.959763
MSMEG_1389	MSMEG_1389	conserved hypothetical protein	-0.370298	0.335719
MSMEG_1390	MSMEG_1390	enoyl-CoA hydratase	-0.0844111	0.857033
MSMEG_1391	MSMEG_1391	transcriptional regulator, LysR family protein	-0.464642	0.538099
MSMEG_6291	MSMEG_6291	D-amino-acid dehydrogenase	1.67739	6.72516e-06
MSMEG_1393	MSMEG_1393	conserved hypothetical protein	0.497722	0.104026
MSMEG_1394	MSMEG_1394	probable conserved transmembrane protein	0.552885	0.00403462
MSMEG_1395	MSMEG_1395	lipoprotein, putative	-0.226146	0.394069
MSMEG_1396	MSMEG_1396	LprB protein	-0.356034	0.145717
MSMEG_1397	MSMEG_1397	transcriptional regulator, TetR family protein	0.811547	5.555e-07
MSMEG_1398	rpsL	ribosomal protein S12	0.157193	0.458683
MSMEG_1399	rpsG	ribosomal protein S7	-0.175275	0.468242
MSMEG_1400	MSMEG_1400	0	-0.108152	0.675792
MSMEG_1401	tuf	translation elongation factor Tu	-0.135731	0.656641
MSMEG_1402	MSMEG_1402	hypothetical protein	0.692434	0.00684952
MSMEG_1403	MSMEG_1403	cutinase superfamily protein	0.868624	1.46658e-05
MSMEG_1404	MSMEG_1404	IS1096, tnpA protein	0.00814346	0.981879
MSMEG_1405	MSMEG_1405	IS1096, tnpR protein	0.228706	0.434809
MSMEG_1407	MSMEG_1407	0	0.662956	0.107225
MSMEG_1408	MSMEG_1408	0	-0.198114	0.820862
MSMEG_1409	arcA	arginine deiminase	0.771958	0.186041
MSMEG_1410	MSMEG_1410	carveol dehydrogenase	-0.61043	0.127537
MSMEG_1411	MSMEG_1411	universal stress protein family protein	0.400025	0.211299
MSMEG_1412	MSMEG_1412	amino acid permease	0.264334	0.377691
MSMEG_1413	rocD	ornithine--oxo-acid transaminase	0.35553	0.19023
MSMEG_1414	MSMEG_1414	Amidinotransferase	0.709788	0.00672768
MSMEG_1415	MSMEG_1415	AsnC-family protein transcriptional regulator	-0.125345	0.861713
MSMEG_1416	MSMEG_1416	Pyridine nucleotide-disulphide oxidoreductase	-0.0274606	0.930107
MSMEG_1417	MSMEG_1417	glyoxalase family protein	0.29792	0.230595
MSMEG_1418	MSMEG_1418	RNA polymerase ECF-type sigma factor	0.0300029	0.950438
MSMEG_1336	MSMEG_1336	flavohemoprotein, putative	1.67596	3.90642e-05
MSMEG_1420	MSMEG_1420	probable transcriptional regulatory protein	0.404401	0.378433
MSMEG_1421	MSMEG_1421	hypothetical protein	-0.104747	0.766583
MSMEG_1422	MSMEG_1422	conserved hypothetical protein	-0.0932523	0.776205
MSMEG_1423	MSMEG_1423	radical SAM domain protein	-0.2258	0.486023
MSMEG_1424	MSMEG_1424	FMN-dependent dehydrogenase	-0.0593466	0.850061
MSMEG_1425	MSMEG_1425	creatininase subfamily protein	-0.573294	0.0108741
MSMEG_1426	MSMEG_1426	probable membrane sugar transferase	-0.539783	0.00944239
MSMEG_4736	MSMEG_4736	conserved hypothetical protein	1.67436	2.12562e-08
MSMEG_1427	MSMEG_1427	transmembrane efflux protein	-0.284947	0.745689
MSMEG_1430	MSMEG_1430	transcriptional regulator, TetR family protein	-0.250487	0.580395
MSMEG_1429	MSMEG_1429	cytochrome P45-terp	-0.981455	8.8351e-05
MSMEG_1431	MSMEG_1431	cytochrome P450-terp	-0.605531	0.349343
MSMEG_1432	MSMEG_1432	acetylcholinesterase	0.718709	0.0034855
MSMEG_1434	MSMEG_1434	conserved hypothetical protein	0.692636	0.0117697
MSMEG_1435	rpsJ	ribosomal protein S1	0.840151	0.000794831
MSMEG_1436	rplC	ribosomal protein L3	0.492794	0.0419575
MSMEG_1437	rplD	ribosomal protein L4/L1 family protein	0.453715	0.038337
MSMEG_1438	rplW	ribosomal protein L23	0.577955	0.038145
MSMEG_1439	rplB	ribosomal protein L2	0.497509	0.00787071
MSMEG_1440	rpsS	ribosomal protein S19	0.520912	0.110269
MSMEG_1441	MSMEG_1441	50S ribosomal protein L22	0.31582	0.16711
MSMEG_1442	rpsC	ribosomal protein S3	0.213947	0.295716
MSMEG_1443	rplP	ribosomal protein L16	0.480016	0.0375046
MSMEG_1444	rpmC	ribosomal protein L29	0.449353	0.0581223
MSMEG_1445	MSMEG_1445	3S ribosomal protein S17	0.710552	0.00362189
MSMEG_1446	MSMEG_1446	NTP pyrophosphohydrolase	0.157593	0.684584
MSMEG_1447	MSMEG_1447	transcriptional regulator, MerR family protein	1.7252	0.0242036
MSMEG_4730	MSMEG_4730	conserved hypothetical protein	1.67057	6.97145e-11
MSMEG_1451	MSMEG_1451	arylsulfatase	0.0368431	0.900444
MSMEG_1452	MSMEG_1452	sulfatase-modifying factor 1	-0.30435	0.497171
MSMEG_1453	MSMEG_1453	Citrate transporter	0.255074	0.462017
MSMEG_1455	MSMEG_1455	putative multidrug resistance protein	0.340595	0.459832
MSMEG_1456	MSMEG_1456	hypothetical protein	-0.676384	0.283
MSMEG_1465	rplN	ribosomal protein L14	0.377138	0.186041
MSMEG_1466	rplX	ribosomal protein L24	0.467202	0.0463787
MSMEG_1467	MSMEG_1467	50S ribosomal protein L5	0.206213	0.416112
MSMEG_1468	rpsZ	ribosomal protein S14p/S29e	0.128506	0.737111
MSMEG_1469	rpsH	ribosomal protein S8	0.235186	0.444509
MSMEG_1470	MSMEG_1470	50S ribosomal protein L6	0.0381793	0.904465
MSMEG_1471	rplR	ribosomal protein L18	-0.159018	0.499075
MSMEG_1472	rpsE	ribosomal protein S5	-0.203415	0.373559
MSMEG_1473	rpmD	ribosomal protein L30	0.0793757	0.816467
MSMEG_1474	rplO	ribosomal protein L15	0.413919	0.151598
MSMEG_1475	MSMEG_1475	conserved hypothetical protein	-0.225427	0.507143
MSMEG_1476	sppA	signal peptide peptidase SppA, 67K type	-0.459563	0.0687639
MSMEG_1477	MSMEG_1477	major facilitator superfamily protein	-0.774381	0.127835
MSMEG_2015	modB	molybdate ABC transporter, permease protein	1.66824	2.68562e-10
MSMEG_1479	MSMEG_1479	methyltransferase, putative, family protein	0.907777	1.11915e-06
MSMEG_4732	MSMEG_4732	glycosyl transferase, group 2 family protein, putative	1.66733	8.79295e-06
MSMEG_1481	MSMEG_1481	methyltransferase	0.957804	0.000108987
MSMEG_1017	MSMEG_1017	glutaredoxin	1.6668	1.37592e-27
MSMEG_1483	MSMEG_1483	preprotein translocase, SecY subunit	-0.458217	0.0302669
MSMEG_1484	MSMEG_1484	adenylate kinase	-0.311471	0.044248
MSMEG_1485	map	methionine aminopeptidase, type I	-0.392525	0.0161177
MSMEG_1486	MSMEG_1486	RNA polymerase sigma-70 factor	-0.0939374	0.799058
MSMEG_1487	MSMEG_1487	conserved hypothetical protein	0.158992	0.699579
MSMEG_1488	ilvB2	acetolactate synthase	1.26553	0.010104
MSMEG_5179	MSMEG_5179	DoxX subfamily protein, putative	1.66555	1.12426e-05
MSMEG_3678	MSMEG_3678	hypothetical protein	1.66285	0.000773437
MSMEG_1491	MSMEG_1491	histidinol-phosphate aminotransferase 2	0.994179	0.116925
MSMEG_1492	MSMEG_1492	transcriptional regulator, MarR family protein	0.526323	0.122797
MSMEG_1493	MSMEG_1493	sensor histidine kinase	-0.103767	0.781486
MSMEG_1494	MSMEG_1494	transcriptional regulatory protein DegU	-0.177453	0.731448
MSMEG_1495	MSMEG_1495	HAD-superfamily protein hydrolase subfamily protein IA, variant 3, putative	-0.264298	0.717459
MSMEG_1496	mmsB	3-hydroxyisobutyrate dehydrogenase	-0.251935	0.268215
MSMEG_1497	MSMEG_1497	acyl-CoA dehydrogenase family protein member 8	0.264022	0.35504
MSMEG_1498	mmsA	methylmalonate-semialdehyde dehydrogenase	0.561897	0.0972057
MSMEG_1499	MSMEG_1499	oxygenase	0.247193	0.688858
MSMEG_1500	MSMEG_1500	TetR family protein transcriptional regulatory protein	-0.495626	0.479188
MSMEG_1501	MSMEG_1501	methyltransferase, putative, family protein	-0.442223	0.0972057
MSMEG_1502	MSMEG_1502	ABC transporter, ATP-binding protein	-0.715948	0.00848881
MSMEG_0226	MSMEG_0226	MmpS5 protein	1.66109	1.35182e-08
MSMEG_4729	MSMEG_4729	conserved hypothetical protein	1.66085	6.6897e-11
MSMEG_1272	MSMEG_1272	putative ribosylglycohydrolase	1.65761	7.57748e-12
MSMEG_1506	MSMEG_1506	transcriptional regulator, TetR family protein	-0.519777	0.176979
MSMEG_1509	MSMEG_1509	TetR-family protein transcriptional regulator	-1.70514	0.0243248
MSMEG_1510	MSMEG_1510	dTDP-4-dehydrorhamnose 3,5-epimerase	0.19037	0.319507
MSMEG_1512	rfbB	dTDP-glucose 4,6-dehydratase	0.331786	0.0710446
MSMEG_1513	MSMEG_1513	conserved hypothetical protein	0.525937	0.0160781
MSMEG_1514	MSMEG_1514	conserved hypothetical protein	0.109992	0.738483
MSMEG_1515	MSMEG_1515	two-component sensor histidine kinase	0.0385652	0.857619
MSMEG_1516	MSMEG_1516	thioredoxin reductase	-0.196564	0.186274
MSMEG_1517	MSMEG_1517	spfh domain/band 7 family protein, putative	-0.458185	0.0706878
MSMEG_1518	MSMEG_1518	hypothetical protein	-0.348973	0.237505
MSMEG_1519	infA	translation initiation factor IF-1	0.590662	0.0219227
MSMEG_1520	rpmJ	ribosomal protein L36	0.429279	0.0699474
MSMEG_1521	rpsM	ribosomal protein S13p/S18e	-0.233953	0.514222
MSMEG_1522	rpsK	ribosomal protein S11	-0.467097	0.0854036
MSMEG_1523	rpsD	ribosomal protein S4	-0.355367	0.117887
MSMEG_1524	rpoA	DNA-directed RNA polymerase, alpha subunit	0.00620617	0.987397
MSMEG_1525	MSMEG_1525	50S ribosomal protein L17	0.412983	0.0481215
MSMEG_1527	truA	tRNA pseudouridine synthase A	0.2168	0.61829
MSMEG_1526	MSMEG_1526	probable cutinase	-0.261757	0.256026
MSMEG_1528	MSMEG_1528	cutinase	-0.541553	0.0460618
MSMEG_1529	MSMEG_1529	serine esterase, cutinase family protein	-0.297637	0.202465
MSMEG_1530	MSMEG_1530	integral membrane protein	-0.629212	0.0884705
MSMEG_1531	MSMEG_1531	conserved hypothetical protein	-0.202115	0.664292
MSMEG_1534	eccB4	ESX conserved component eccB4. Probable membrane protein	-0.41758	0.508199
MSMEG_1536	eccC4	ESX conserved component eccC4. Probable membrane protein	-1.07421	0.0335819
MSMEG_3729	katG	catalase/peroxidase HPI	1.65695	8.93828e-12
MSMEG_1542	MSMEG_1542	transcriptional regulator	0.350551	0.0510382
MSMEG_0649	MSMEG_0649	phosphonate-binding periplasmic protein	1.65599	0.000102892
MSMEG_1018	MSMEG_1018		1.63793	4.84255e-20
MSMEG_1545	MSMEG_1545	conserved hypothetical protein	0.482416	0.315134
MSMEG_0675	MSMEG_0675	putative cytochrome P45 144	1.63504	0.00240318
MSMEG_5965	MSMEG_5965	hypothetical protein	1.63002	1.65193e-16
MSMEG_5583	MSMEG_5583	HNH endonuclease	1.6286	9.986e-09
MSMEG_5741	MSMEG_5741	conserved hypothetical protein	1.62479	1.08521e-16
MSMEG_0887	MSMEG_0887	conserved hypothetical protein	1.62459	8.84036e-18
MSMEG_1552	eat	ethanolamine permease	0.311263	0.320129
MSMEG_1553	eutB	ethanolamine ammonia-lyase, large subunit	0.18796	0.498204
MSMEG_1554	eutC	ethanolamine ammonia-lyase, light chain	0.16832	0.620377
MSMEG_1556	rplM	ribosomal protein L13	0.628987	0.00431131
MSMEG_1557	rpsI	ribosomal protein S9	0.425595	0.0381568
MSMEG_1558	MSMEG_1558	conserved hypothetical protein	1.03512	0.0707312
MSMEG_1559	glmM	phosphoglucosamine mutase	-0.265033	0.228303
MSMEG_1560	MSMEG_1560	conserved hypothetical protein	0.159094	0.74691
MSMEG_1562	MSMEG_1562	0	-0.835279	0.112263
MSMEG_1561	MSMEG_1561	LysR-family protein trancsriptional regulator	-0.69955	0.0687524
MSMEG_1563	MSMEG_1563	short-chain dehydrogenase/reductase SDR	0.872439	0.00403462
MSMEG_1565	MSMEG_1565	transcriptional regulator, TetR family protein	-0.940203	2.62289e-05
MSMEG_1566	MSMEG_1566	oxidoreductase	-0.283151	0.445265
MSMEG_1567	MSMEG_1567	conserved hypothetical protein	0.18633	0.439484
MSMEG_1568	glmS	glucosamine--fructose-6-phosphate aminotransferase, isomerizing	-0.122961	0.477981
MSMEG_1570	MSMEG_1570	carboxylesterase	-0.388786	0.1808
MSMEG_1572	MSMEG_1572	transcriptional regulator, GntR family protein	-0.393598	0.468729
MSMEG_1573	MSMEG_1573	carbohydrate kinase family protein	0.207096	0.603652
MSMEG_1574	MSMEG_1574	glutamate decarboxylase	-0.622563	0.00372238
MSMEG_1575	alr	alanine racemase	-0.660981	0.000884764
MSMEG_1576	MSMEG_1576	alpha/beta hydrolase fold	-0.564778	0.0126699
MSMEG_1577	MSMEG_1577	conserved hypothetical protein	-0.654185	0.0171954
MSMEG_1578	MSMEG_1578	peptidase M22, glycoprotease	-0.81609	0.00342113
MSMEG_1579	rimI	ribosomal-protein-alanine acetyltransferase	-0.423496	0.113983
MSMEG_1580	MSMEG_1580	O-sialoglycoprotein endopeptidase	-0.861271	9.38273e-05
MSMEG_1581	MSMEG_1581	conserved hypothetical protein	-0.589024	0.0502597
MSMEG_6436	MSMEG_6436	copper resistance protein CopC	1.62446	2.40532e-14
MSMEG_1583	groL2	chaperonin GroL	-0.267116	0.143315
MSMEG_1584	MSMEG_1584	hypothetical protein	0.775038	0.333339
MSMEG_1585	MSMEG_1585	cupin domain protein	0.142743	0.803508
MSMEG_1586	MSMEG_1586	beta-lactamase	-0.609179	0.187906
MSMEG_1786	MSMEG_1786	stas domain, putative	1.61882	8.45634e-07
MSMEG_1591	MSMEG_1591	TnpC protein	0.113747	0.839139
MSMEG_1592	MSMEG_1592	hypothetical protein	0.151711	0.554548
MSMEG_1594	MSMEG_1594	enoyl-CoA hydratase	-0.561858	0.00280904
MSMEG_1596	MSMEG_1596	transcriptional regulator	-0.383757	0.54969
MSMEG_1597	MSMEG_1597	Transcription factor WhiB	0.782867	6.19089e-05
MSMEG_1598	MSMEG_1598	conserved hypothetical protein	0.55869	0.14667
MSMEG_5132	typA	GTP-binding protein TypA/BipA	1.61067	3.49898e-16
MSMEG_2299	MSMEG_2299	ribonucleoside-diphosphate reductase, alpha subunit	1.60928	2.31792e-16
MSMEG_1601	MSMEG_1601	conserved hypothetical protein	0.271917	0.17804
MSMEG_1602	guaB	inosine-5'-monophosphate dehydrogenase	-0.447331	0.013947
MSMEG_1603	MSMEG_1603	IMP dehydrogenase family protein	-0.593985	0.00588474
MSMEG_1604	MSMEG_1604	FAD dependent oxidoreductase	-0.0159987	0.948616
MSMEG_1605	phoU	phosphate transport system regulatory protein PhoU	0.195576	0.727649
MSMEG_1606	MSMEG_1606	benzoylformate decarboxylase	-0.341515	0.624344
MSMEG_1607	MSMEG_1607	putative tautomerase	-0.522922	0.477981
MSMEG_1608	MSMEG_1608	glycosyl transferase	0.46687	0.182585
MSMEG_1609	MSMEG_1609	0	0.648457	0.0184821
MSMEG_1610	MSMEG_1610	glutamine-hydrolyzing GMP synthase	-0.23322	0.279903
MSMEG_1611	MSMEG_1611	transcriptional regulator, TetR family protein, putative	-0.512058	0.0164052
MSMEG_1612	MSMEG_1612	extracellular solute-binding protein, family protein 3	-0.276264	0.52072
MSMEG_1613	MSMEG_1613	ABC polar amino acid transporter, inner membrane subunit	-0.927649	0.12811
MSMEG_1614	MSMEG_1614	glutamine transport ATP-binding protein GlnQ	-0.259116	0.733719
MSMEG_1615	ggt	gamma-glutamyltranspeptidase	-0.388979	0.539752
MSMEG_1616	MSMEG_1616	0	0.341566	0.278751
MSMEG_1617	MSMEG_1617	kumamolisin	-0.199443	0.471654
MSMEG_1618	MSMEG_1618	hypothetical protein	0.240904	0.113983
MSMEG_1620	MSMEG_1620	conserved hypothetical protein	0.423519	0.548383
MSMEG_1622	MSMEG_1622	putative DNA repair polymerase	-0.0860073	0.878914
MSMEG_1621	MSMEG_1621	pyrimidine-specific ribonucleoside hydrolase RihA	0.688633	0.0163039
MSMEG_1623	MSMEG_1623	short chain dehydrogenase	0.70099	0.0602714
MSMEG_2909	MSMEG_2909	starvation-sensing protein RspA	1.6058	1.61095e-08
MSMEG_2125	MSMEG_2125	glycerol operon regulatory protein	1.60341	9.83095e-05
MSMEG_1626	MSMEG_1626	putative DNA-binding protein	-0.241461	0.499075
MSMEG_1627	MSMEG_1627	hypothetical protein	0.460484	0.231983
MSMEG_1629	MSMEG_1629	hypothetical protein	0.532889	0.010104
MSMEG_1631	MSMEG_1631	DNA-binding protein	-0.656443	0.113983
MSMEG_1633	MSMEG_1633	DNA polymerase III, alpha subunit, putative	0.141145	0.674691
MSMEG_1632	MSMEG_1632	hypothetical protein	-0.694229	0.0159925
MSMEG_1634	MSMEG_1634	probable forkhead-associated protein	-0.112462	0.661966
MSMEG_3412	MSMEG_3412	polysaccharide deacetylase family protein	1.59895	0.00277988
MSMEG_1636	MSMEG_1636	RNA methyltransferase, TrmH family protein, group 2	1.27895	0.0123722
MSMEG_4735	MSMEG_4735	conserved hypothetical protein	1.597	3.46158e-09
MSMEG_1638	MSMEG_1638	Roadblock/LC7 domain protein	0.683156	0.000997633
MSMEG_1639	MSMEG_1639	conserved hypothetical protein	0.412186	0.0209619
MSMEG_1640	MSMEG_1640	ATP/GTP-binding protein	-0.0376228	0.880931
MSMEG_1641	MSMEG_1641	conserved hypothetical protein	-0.626226	0.00643273
MSMEG_1642	MSMEG_1642	ABC transporter, ATP-binding protein	0.382144	0.00184977
MSMEG_1643	MSMEG_1643	hypothetical protein	-0.476686	0.0836953
MSMEG_1644	MSMEG_1644	hypothetical protein	0.0449463	0.938861
MSMEG_1645	MSMEG_1645	NADH:flavin oxidoreductase/nadh oxidase	-0.0690233	0.891354
MSMEG_1647	MSMEG_1647	tetrahydrofolate dehydrogenase/cyclohydrolase FolD	0.0594373	0.79757
MSMEG_1646	MSMEG_1646	ribosomal RNA adenine dimethylase family protein	-1.55412	0.0209619
MSMEG_1649	MSMEG_1649	FAD dependent oxidoreductase	-1.14521	0.0142053
MSMEG_1650	MSMEG_1650	methyltransferase type 11	0.784374	0.000457928
MSMEG_1067	MSMEG_1067	conserved hypothetical protein	1.59289	2.04063e-10
MSMEG_1652	MSMEG_1652	O-acetylhomoserine sulfhydrylase	0.8522	0.000618986
MSMEG_1653	MSMEG_1653	hypothetical protein	0.381046	0.371347
MSMEG_1654	MSMEG_1654	isocitrate dehydrogenase, NADP-dependent	0.171119	0.342587
MSMEG_2013	MSMEG_2013	oxidoreductase, short chain dehydrogenase/reductase family protein	1.59025	5.99192e-05
MSMEG_1656	xth	exodeoxyribonuclease III	0.00571117	0.987397
MSMEG_1657	trpS	tryptophanyl-tRNA synthetase	-0.524229	0.0139477
MSMEG_1658	MSMEG_1658	ribonuclease, putative	-0.62926	0.113708
MSMEG_1659	MSMEG_1659	multidrug resistance protein, SMR family protein	0.204599	0.66875
MSMEG_1660	MSMEG_1660	oxidoreductase, 2-nitropropane dioxygenase family protein	-0.234928	0.548726
MSMEG_1661	MSMEG_1661	D-alanyl-D-alanine carboxypeptidase	-0.1141	0.59157
MSMEG_1662	MSMEG_1662	taurine-pyruvate aminotransferase	-0.507887	0.102183
MSMEG_1663	MSMEG_1663	transcriptional regulator, AsnC family protein	0.177464	0.629911
MSMEG_1664	MSMEG_1664	hypothetical protein	0.571946	0.272583
MSMEG_1665	MSMEG_1665	aldehyde dehydrogenase (NAD) family protein	-0.220325	0.418517
MSMEG_1666	MSMEG_1666	RNA polymerase sigma-70 factor	-0.221045	0.45392
MSMEG_1668	MSMEG_1668	pyridoxamine 5'-phosphate oxidase family protein	-0.760105	0.108906
MSMEG_1667	MSMEG_1667	0	-0.570936	0.248195
MSMEG_2078	MSMEG_2078	antigen 85-C	1.58963	6.39985e-19
MSMEG_6466	MSMEG_6466	aquaporin Z	1.58652	2.17297e-05
MSMEG_4302	MSMEG_4302	adenylate cyclase, putative	1.57126	7.7748e-11
MSMEG_4636	MSMEG_4636	hypothetical protein	1.56285	4.80111e-05
MSMEG_1673	cdd	cytidine deaminase	0.74619	0.149838
MSMEG_1675	MSMEG_1675	pyrimidine-nucleoside phosphorylase	-0.156983	0.717797
MSMEG_1676	add	adenosine deaminase	0.819089	0.000128036
MSMEG_1031	MSMEG_1031	conserved hypothetical protein	1.55148	2.2577e-07
MSMEG_1677	aspA	aspartate ammonia-lyase	-0.362294	0.135577
MSMEG_1679	MSMEG_1679	AmiB	-0.291168	0.0747974
MSMEG_1680	MSMEG_1680	conserved hypothetical protein	-0.160525	0.265781
MSMEG_1681	MSMEG_1681	endoribonuclease L-PSP superfamily protein	0.0759842	0.76604
MSMEG_1682	MSMEG_1682	flavin-containing monooxygenase FMO	0.203684	0.204008
MSMEG_1683	MSMEG_1683	cytosine/purine/uracil/thiamine/allantoin permease family protein	0.186074	0.433172
MSMEG_1684	MSMEG_1684	conserved hypothetical protein	-0.223381	0.357918
MSMEG_1686	MSMEG_1686	NPL/P60-family protein secreted protein	0.107948	0.8913
MSMEG_1687	MSMEG_1687	hypothetical protein	0.780875	0.274897
MSMEG_1692	MSMEG_1692	ECF-family protein RNA polymerase sigma factor	-0.304921	0.366695
MSMEG_1693	MSMEG_1693	succinate dehydrogenase [ubiquinone] flavoprotein subunit	-1.35084	0.0422978
MSMEG_2757	MSMEG_2757	glutathione S-transferase domain protein	1.54945	9.07801e-05
MSMEG_1695	MSMEG_1695	phosphoglucomutase/phosphomannomutase	-0.329604	0.40304
MSMEG_1696	MSMEG_1696	regulatory protein, MarR	0.800144	0.121783
MSMEG_1698	MSMEG_1698	putative ammonia monooxygenase superfamily protein	-0.296949	0.465795
MSMEG_1700	MSMEG_1700	TetR-family protein transcriptional regulator	-0.153322	0.841993
MSMEG_1701	MSMEG_1701	purine nucleotide phosphorylase	-0.497954	0.229574
MSMEG_1702	MSMEG_1702	amidohydrolase	-0.136131	0.570063
MSMEG_1703	MSMEG_1703	amidohydrolase	-0.208457	0.455804
MSMEG_1704	MSMEG_1704	ABC transporter	1.07596	0.0313683
MSMEG_1705	MSMEG_1705	D-xylose transport ATP-binding protein XylG	0.963034	0.0283272
MSMEG_1706	MSMEG_1706	xylose transport system permease protein XylH	0.786559	0.106199
MSMEG_1707	MSMEG_1707	phosphatase YfbT	0.715634	0.0314629
MSMEG_3803	MSMEG_3803	lipoprotein LpqH	1.54749	0.000288293
MSMEG_3167	MSMEG_3167	hypothetical protein	1.54593	0.00481372
MSMEG_1861	MSMEG_1861	hypothetical protein	1.54575	4.01472e-15
MSMEG_1064	MSMEG_1064	phosphate/sulphate permease	1.54417	1.33959e-13
MSMEG_2160	MSMEG_2160	hypothetical protein	1.54322	0.00139806
MSMEG_0881	MSMEG_0881	conserved hypothetical protein	1.5422	0.000154265
MSMEG_6315	MSMEG_6315	lipoprotein LpqH	1.53941	3.17822e-08
MSMEG_5960	MSMEG_5960	O-antigen polymerase, putative	1.53477	0.00120501
MSMEG_0463	MSMEG_0463	MmpL4 protein	1.53474	1.35078e-08
MSMEG_1718	MSMEG_1718	0	0.989093	0.0749145
MSMEG_1717	MSMEG_1717	ISMsm8, transposase	0.0701001	0.859354
MSMEG_1019	MSMEG_1019	ribonucleoside-diphosphate reductase, alpha subunit	1.53156	2.58393e-16
MSMEG_1720	MSMEG_1720	IS1137, transposase orfA	0.687635	0.293566
MSMEG_1721	MSMEG_1721	IS1137, transposase orfB	0.229329	0.71871
MSMEG_1722	MSMEG_1722	hypothetical protein	-0.0747721	0.845251
MSMEG_1723	MSMEG_1723	hypothetical protein	-0.00189099	0.997999
MSMEG_1724	MSMEG_1724	conserved hypothetical protein	0.119386	0.751754
[truncated: 4,448 more rows]

## Sheet: H5_H2
Locus	Name	Product	log2FoldChange	padj
[truncated: 5,964 more rows]

[truncated: 1 more sheets: H24_H5]
