# Supplementary material for: Dynamic Transcriptional Landscape of Mycobacterium smegmatis under Cold Stress
Source: Int J Mol Sci. 2023 Aug 11;24(16):12706. doi: 10.3390/ijms241612706 (PMC10454040; doi:10.3390/ijms241612706)
Supplement: Supplementary file 1 [file ijms-24-12706-s001.zip › Supplementary_table_S3.xlsx]

## Sheet: TCseq Analysis
Locus	Сluster_1_weight	Cluster_2_weight	Cluster_3_weight	Cluster_4_weight	Cluster_5_weight	Cluster_6_weight	Cluster
MSMEG_0120	0.868275	0.0138056	0.0663797	0.0151112	0.019613	0.0168157	Cluster 1
MSMEG_0406	0.944224	0.00629543	0.0263423	0.00673891	0.00866515	0.00773422	Cluster 1
MSMEG_0557	0.924592	0.0102374	0.0289952	0.0104471	0.0131205	0.012608	Cluster 1
MSMEG_0558	0.963864	0.00464245	0.0150807	0.00470268	0.00587574	0.00583457	Cluster 1
MSMEG_0587	0.799635	0.0208916	0.108835	0.0184753	0.0212799	0.0308828	Cluster 1
MSMEG_0588	0.909143	0.00927981	0.0479611	0.00965369	0.0121524	0.0118099	Cluster 1
MSMEG_0589	0.960367	0.00431707	0.0200908	0.00428231	0.0052603	0.00568277	Cluster 1
MSMEG_0591	0.768959	0.0195476	0.143147	0.0187966	0.0224911	0.0270587	Cluster 1
MSMEG_0826	0.918594	0.00862899	0.0429148	0.00819016	0.00980646	0.0118656	Cluster 1
MSMEG_1201	0.970902	0.00331082	0.0138494	0.00343344	0.00433416	0.00416992	Cluster 1
MSMEG_1203	0.897486	0.0111102	0.0533436	0.0102951	0.0121734	0.0155917	Cluster 1
MSMEG_1205	0.790349	0.0182413	0.127769	0.0174611	0.0208635	0.0253156	Cluster 1
MSMEG_1207	0.953616	0.00524838	0.0229277	0.00504189	0.00608973	0.00707599	Cluster 1
MSMEG_1208	0.936699	0.0069785	0.0321871	0.00663851	0.00796815	0.00952917	Cluster 1
MSMEG_1209	0.888307	0.0114985	0.0605711	0.0107683	0.0127871	0.0160676	Cluster 1
MSMEG_1455	0.895545	0.0103816	0.056665	0.010687	0.013357	0.0133642	Cluster 1
MSMEG_1489	0.760305	0.0310131	0.106396	0.0262228	0.0296434	0.0464195	Cluster 1
MSMEG_1733	0.774254	0.0325	0.0866505	0.028344	0.032595	0.0456569	Cluster 1
MSMEG_1746	0.778308	0.0325503	0.0821844	0.0288398	0.0334408	0.0446762	Cluster 1
MSMEG_1748	0.839293	0.023401	0.0582308	0.0222234	0.0267666	0.0300849	Cluster 1
MSMEG_1750	0.853034	0.0208112	0.0562173	0.0193446	0.0230264	0.0275664	Cluster 1
MSMEG_1749	0.937346	0.00838196	0.0246555	0.00853213	0.010698	0.0103869	Cluster 1
MSMEG_1751	0.93554	0.00862301	0.0251776	0.00887409	0.0111999	0.0105857	Cluster 1
MSMEG_1784	0.94097	0.00776641	0.0232857	0.00815148	0.0104089	0.0094172	Cluster 1
MSMEG_1786	0.770398	0.0203366	0.139286	0.0187671	0.0220047	0.0292077	Cluster 1
MSMEG_1929	0.887443	0.0110012	0.0620931	0.0112235	0.0139469	0.0142923	Cluster 1
MSMEG_1930	0.977943	0.00259667	0.0101149	0.00269059	0.00339899	0.00325559	Cluster 1
MSMEG_2014	0.86854	0.0130328	0.0734372	0.0122251	0.0145126	0.0182523	Cluster 1
MSMEG_2015	0.834656	0.0152617	0.0969801	0.0145462	0.0173764	0.0211795	Cluster 1
MSMEG_2016	0.877053	0.0119229	0.0694418	0.0114578	0.013772	0.0163523	Cluster 1
MSMEG_2017	0.902336	0.00993614	0.0532198	0.00948164	0.0113713	0.0136553	Cluster 1
MSMEG_2453	0.838649	0.0154426	0.0894909	0.0162829	0.020588	0.0195462	Cluster 1
MSMEG_2454	0.840359	0.0152393	0.0888348	0.0160134	0.020206	0.0193478	Cluster 1
MSMEG_2721	0.827371	0.0226645	0.0746012	0.0199455	0.0230325	0.032385	Cluster 1
MSMEG_3582	0.975047	0.00294144	0.011385	0.00306831	0.0038918	0.00366651	Cluster 1
MSMEG_3583	0.909276	0.00995718	0.0437425	0.0108444	0.0140694	0.0121108	Cluster 1
MSMEG_3713	0.982616	0.00206993	0.00798794	0.00208312	0.00258778	0.00265557	Cluster 1
MSMEG_3714	0.981059	0.00230855	0.00842922	0.00234579	0.00293261	0.00292494	Cluster 1
MSMEG_3715	0.954256	0.00584732	0.0196367	0.00569108	0.00694622	0.00762237	Cluster 1
MSMEG_3760	0.885234	0.0142975	0.0522471	0.0129721	0.0152155	0.0200341	Cluster 1
MSMEG_3761	0.850628	0.0193156	0.0654972	0.0172104	0.0200024	0.0273463	Cluster 1
MSMEG_4409	0.872816	0.0172886	0.0517598	0.0159034	0.0188187	0.0234139	Cluster 1
MSMEG_4413	0.910003	0.00985017	0.0435616	0.010708	0.0138751	0.0120024	Cluster 1
MSMEG_4429	0.885776	0.0161083	0.0425416	0.0158398	0.0194652	0.0202691	Cluster 1
MSMEG_4430	0.925396	0.0100509	0.0285632	0.0104793	0.0133313	0.0121792	Cluster 1
MSMEG_4736	0.812807	0.0173151	0.110168	0.0161192	0.0190147	0.024576	Cluster 1
MSMEG_4737	0.83513	0.0153066	0.0964116	0.0145196	0.0173035	0.0213286	Cluster 1
MSMEG_4963	0.754472	0.0369675	0.087685	0.0326652	0.0378117	0.0503982	Cluster 1
MSMEG_5029	0.876806	0.0122244	0.0686612	0.0115449	0.0137562	0.0170077	Cluster 1
MSMEG_5107	0.823785	0.0208061	0.0856904	0.018239	0.0209763	0.0305037	Cluster 1
MSMEG_5109	0.776151	0.0283342	0.10171	0.0241554	0.0274136	0.042236	Cluster 1
MSMEG_5178	0.894976	0.0147107	0.039001	0.01475	0.0183335	0.0182291	Cluster 1
MSMEG_5523	0.885056	0.0157066	0.041542	0.0170838	0.0223108	0.0183009	Cluster 1
MSMEG_5549	0.85615	0.0206256	0.0533515	0.0196073	0.0236323	0.0266328	Cluster 1
MSMEG_5967	0.907231	0.0110524	0.044145	0.0101638	0.0119981	0.0154093	Cluster 1
MSMEG_5993	0.958576	0.00465141	0.0198684	0.00488588	0.00621104	0.00580726	Cluster 1
MSMEG_5994	0.881243	0.0114893	0.0661411	0.0116701	0.0144602	0.0149961	Cluster 1
MSMEG_6057	0.758757	0.0314342	0.106221	0.0265627	0.0300215	0.0470028	Cluster 1
MSMEG_6225	0.91901	0.00857368	0.042732	0.00814555	0.00975786	0.0117806	Cluster 1
MSMEG_6509	0.921723	0.00843619	0.0388406	0.0090099	0.0115445	0.0104457	Cluster 1
MSMEG_0121	0.807339	0.0209799	0.0904875	0.0242279	0.0325403	0.0244248	Cluster 1
MSMEG_2456	0.818167	0.0195329	0.0873437	0.0222861	0.0296874	0.022983	Cluster 1
MSMEG_2457	0.77379	0.0271603	0.0896673	0.0330954	0.0463275	0.0299594	Cluster 1
MSMEG_2458	0.786745	0.026713	0.0793222	0.0324689	0.0455001	0.0292513	Cluster 1
MSMEG_5942	0.8709	0.0172259	0.0469295	0.0193962	0.02589	0.0196589	Cluster 1
MSMEG_6512	0.754725	0.0286429	0.10097	0.0349981	0.04897	0.0316935	Cluster 1
MSMEG_0550	0.0162482	0.758233	0.0209789	0.0848315	0.0387538	0.0809547	Cluster 2
MSMEG_1065	0.00921243	0.848583	0.011057	0.0271224	0.0151314	0.088894	Cluster 2
MSMEG_1066	0.0126644	0.77574	0.0155571	0.0346148	0.0197755	0.141649	Cluster 2
MSMEG_1584	0.00246286	0.963825	0.00293101	0.0105782	0.00516323	0.01504	Cluster 2
MSMEG_1627	0.0119035	0.821377	0.0155446	0.0463124	0.0235413	0.0813213	Cluster 2
MSMEG_1629	0.0107405	0.835869	0.0139365	0.0392842	0.0203849	0.079785	Cluster 2
MSMEG_1758	0.006368	0.90124	0.00747535	0.0201543	0.0109853	0.0537773	Cluster 2
MSMEG_1785	0.0149483	0.777991	0.0192284	0.0762366	0.0351002	0.0764959	Cluster 2
MSMEG_1787	0.00380411	0.943939	0.00447503	0.0188965	0.00872462	0.0201604	Cluster 2
MSMEG_2449	0.0126174	0.799162	0.0137311	0.0901599	0.0360486	0.0482812	Cluster 2
MSMEG_3311	0.0146606	0.762761	0.015702	0.11015	0.0432278	0.0534983	Cluster 2
MSMEG_5559	0.00293663	0.957128	0.00336816	0.0106674	0.00555025	0.0203494	Cluster 2
MSMEG_6305	0.00328679	0.951694	0.00389906	0.0154367	0.00728313	0.0184009	Cluster 2
MSMEG_0686	0.0139479	0.795068	0.014436	0.0858451	0.0371326	0.0535704	Cluster 2
MSMEG_0880	0.0177556	0.768645	0.0182676	0.0536792	0.0303059	0.111346	Cluster 2
MSMEG_1801	0.0148336	0.788045	0.0159889	0.0421174	0.0240458	0.11497	Cluster 2
MSMEG_2655	0.015223	0.75	0.016341	0.117979	0.0456304	0.0548259	Cluster 2
MSMEG_3593	0.00848374	0.885896	0.00899705	0.0317723	0.0165526	0.0482981	Cluster 2
MSMEG_6836	0.0164573	0.758915	0.0167477	0.102794	0.0444762	0.0606102	Cluster 2
MSMEG_0051	0.00193224	0.971904	0.00222865	0.00747295	0.0037989	0.0126634	Cluster 2
MSMEG_0521	0.00279818	0.960545	0.0031056	0.0119225	0.00587256	0.0157562	Cluster 2
MSMEG_0576	0.00651506	0.90178	0.00746706	0.0378584	0.0164272	0.0299519	Cluster 2
MSMEG_0696	0.00798621	0.87582	0.00925081	0.0242575	0.0134212	0.0692641	Cluster 2
MSMEG_0697	0.00939435	0.848981	0.0110093	0.0274402	0.0153693	0.0878056	Cluster 2
MSMEG_1775	0.00231018	0.966111	0.00268115	0.00863931	0.0044437	0.0158147	Cluster 2
MSMEG_2202	0.00794098	0.88097	0.00961338	0.0425646	0.0190795	0.0398321	Cluster 2
MSMEG_3443	0.00991761	0.836445	0.0118021	0.0285997	0.0160723	0.0971636	Cluster 2
MSMEG_3560	0.00817067	0.867982	0.0101299	0.0258557	0.0140696	0.0737924	Cluster 2
MSMEG_4562	0.0105332	0.827198	0.0123881	0.0299203	0.0169102	0.10305	Cluster 2
MSMEG_4618	0.0126622	0.792085	0.0146371	0.0344667	0.0197791	0.12637	Cluster 2
MSMEG_4933	0.00942165	0.857333	0.0113996	0.0532845	0.0233806	0.0451808	Cluster 2
MSMEG_5402	0.0101769	0.833636	0.0119819	0.0291504	0.0164286	0.0986258	Cluster 2
MSMEG_6116	0.0161265	0.762579	0.0215123	0.067092	0.0334361	0.0992543	Cluster 2
MSMEG_6431	0.0102399	0.827295	0.0126294	0.0300136	0.0167574	0.103065	Cluster 2
MSMEG_6667	0.00700977	0.89432	0.00800794	0.0220715	0.0120785	0.0565125	Cluster 2
MSMEG_0601	0.0128292	0.826407	0.0131221	0.0626552	0.0298686	0.0551178	Cluster 2
MSMEG_1131	0.00393136	0.945109	0.00429839	0.0171363	0.00838896	0.0211357	Cluster 2
MSMEG_1759	0.00740014	0.895603	0.00789864	0.0378136	0.017489	0.0337955	Cluster 2
MSMEG_1782	0.00408279	0.943195	0.00445834	0.0172757	0.00855469	0.022433	Cluster 2
MSMEG_1853	0.00934435	0.864507	0.00994013	0.053082	0.0235396	0.0395869	Cluster 2
MSMEG_2376	0.00739719	0.893073	0.00797653	0.0405454	0.0181853	0.0328227	Cluster 2
MSMEG_3312	0.0106581	0.845439	0.011232	0.0615387	0.0271775	0.0439548	Cluster 2
MSMEG_4993	0.00387762	0.945914	0.0042584	0.0155799	0.00785767	0.0225122	Cluster 2
MSMEG_5454	0.00800638	0.892231	0.00845933	0.0325922	0.0164874	0.0422232	Cluster 2
MSMEG_5722	0.00827846	0.880302	0.00886629	0.0460181	0.0205543	0.0359806	Cluster 2
MSMEG_6616	0.00359291	0.949692	0.0039441	0.0156161	0.00764772	0.0195072	Cluster 2
MSMEG_6665	0.00897343	0.869235	0.00959303	0.0513581	0.0226758	0.0381646	Cluster 2
MSMEG_6895	0.0104348	0.847228	0.0115406	0.031396	0.0175154	0.0818857	Cluster 2
MSMEG_2907	0.041831	0.0159237	0.889539	0.0124677	0.0127056	0.0275324	Cluster 3
MSMEG_2908	0.0514418	0.0166813	0.876135	0.0129645	0.0133154	0.0294622	Cluster 3
MSMEG_2909	0.0294768	0.00818419	0.934976	0.0070018	0.00748228	0.0128785	Cluster 3
MSMEG_4303	0.0500964	0.0214943	0.858109	0.0186025	0.0193715	0.0323262	Cluster 3
MSMEG_5973	0.0639087	0.0200563	0.848746	0.0153851	0.0157714	0.0361319	Cluster 3
MSMEG_6903	0.15079	0.0222346	0.750741	0.0203586	0.022994	0.0328824	Cluster 3
MSMEG_0073	0.0445576	0.0140217	0.894401	0.0127693	0.013854	0.0203962	Cluster 3
MSMEG_0887	0.0377786	0.0152669	0.896852	0.0124429	0.0127764	0.0248833	Cluster 3
MSMEG_0888	0.056793	0.018587	0.862075	0.0173313	0.0189242	0.0262897	Cluster 3
MSMEG_1077	0.0518362	0.0214734	0.856141	0.0189549	0.0199246	0.0316702	Cluster 3
MSMEG_1678	0.0655823	0.0365692	0.780598	0.0288991	0.0286546	0.0596969	Cluster 3
MSMEG_1713	0.0457496	0.0165794	0.882551	0.0128647	0.0131184	0.0291373	Cluster 3
MSMEG_2911	0.0395468	0.0151248	0.895494	0.0130832	0.0137448	0.0230065	Cluster 3
MSMEG_3450	0.0434541	0.0104315	0.91091	0.00929187	0.0101585	0.0157537	Cluster 3
MSMEG_3786	0.0457845	0.020357	0.867333	0.0161864	0.0163845	0.0339549	Cluster 3
MSMEG_5595	0.0583838	0.0129885	0.884508	0.0118405	0.0131155	0.0191637	Cluster 3
MSMEG_0018	0.00540804	0.0166528	0.00507847	0.818905	0.147242	0.00671462	Cluster 4
MSMEG_0020	0.00325472	0.0159609	0.00331619	0.936265	0.0359738	0.00522932	Cluster 4
MSMEG_0059	0.0083822	0.0532651	0.00858042	0.84456	0.0700685	0.0151437	Cluster 4
MSMEG_0060	0.00437613	0.0233248	0.00445788	0.916509	0.0440306	0.00730166	Cluster 4
MSMEG_0061	0.00423707	0.0229545	0.00426034	0.919078	0.0423894	0.00708079	Cluster 4
MSMEG_0062	0.0118746	0.0856408	0.0119694	0.77943	0.0886006	0.0224842	Cluster 4
MSMEG_0136	0.0067886	0.0387308	0.00705432	0.873675	0.0619635	0.0117881	Cluster 4
MSMEG_0155	0.00501184	0.0275087	0.0051169	0.905163	0.048718	0.00848173	Cluster 4
MSMEG_0279	0.00546679	0.0306366	0.00558778	0.897053	0.0519137	0.00934266	Cluster 4
MSMEG_0446	0.00508849	0.0159227	0.00483317	0.837013	0.130748	0.00639427	Cluster 4
MSMEG_0449	0.00400862	0.0130445	0.00381893	0.879911	0.0940731	0.0051441	Cluster 4
MSMEG_0530	0.00141497	0.00600267	0.00134407	0.969106	0.0200648	0.00206789	Cluster 4
MSMEG_0636	0.00239677	0.00914547	0.00239008	0.944246	0.0384338	0.00338739	Cluster 4
MSMEG_0779	0.0109772	0.0494581	0.0119526	0.798334	0.111719	0.0175583	Cluster 4
MSMEG_1275	0.00641382	0.0194093	0.0061497	0.787301	0.172778	0.0079485	Cluster 4
MSMEG_2203	0.0114805	0.0821333	0.0117231	0.786742	0.0861369	0.0217838	Cluster 4
MSMEG_2487	0.00322602	0.0113204	0.00297974	0.913443	0.0647709	0.00425962	Cluster 4
MSMEG_2493	0.00116953	0.00441802	0.0011137	0.971295	0.0203873	0.00161672	Cluster 4
MSMEG_2497	0.00895037	0.0447489	0.00961583	0.835422	0.08635	0.0149128	Cluster 4
MSMEG_2633	0.00267392	0.00989845	0.0026559	0.935723	0.0453318	0.0037173	Cluster 4
MSMEG_2634	0.00370433	0.0155196	0.0037983	0.922633	0.0487999	0.00554502	Cluster 4
MSMEG_2725	0.0049787	0.0243333	0.00517734	0.904269	0.053176	0.00806592	Cluster 4
MSMEG_3161	0.00820399	0.0294067	0.00853859	0.8184	0.123988	0.011463	Cluster 4
MSMEG_3249	0.00928033	0.0589759	0.00969683	0.829121	0.0759881	0.0169377	Cluster 4
MSMEG_3509	0.00262257	0.01274	0.00253252	0.947603	0.030394	0.0041075	Cluster 4
MSMEG_3536	0.011717	0.0844373	0.0118937	0.782245	0.087465	0.0222425	Cluster 4
MSMEG_3541	0.00422823	0.0138217	0.00407756	0.876625	0.0957861	0.00546185	Cluster 4
MSMEG_3598	0.00216609	0.00898157	0.00218244	0.953309	0.0301602	0.0032009	Cluster 4
MSMEG_3599	0.000906853	0.00374194	0.000866569	0.979673	0.0135015	0.00131019	Cluster 4
MSMEG_3601	0.00711227	0.0414499	0.00691719	0.867019	0.0653719	0.0121294	Cluster 4
MSMEG_3688	0.00321104	0.0109647	0.00311324	0.912356	0.0661071	0.0042484	Cluster 4
MSMEG_3875	0.00555081	0.0269655	0.00580516	0.893764	0.0589209	0.00899378	Cluster 4
MSMEG_3962	0.00659735	0.0194354	0.00613565	0.756135	0.203716	0.00798143	Cluster 4
MSMEG_3965	0.00966868	0.064645	0.00975604	0.820734	0.0774572	0.0177394	Cluster 4
MSMEG_3966	0.00117329	0.00504911	0.00116658	0.974958	0.0158982	0.0017549	Cluster 4
MSMEG_4707	0.00379241	0.0195025	0.00367297	0.926233	0.0406954	0.00610376	Cluster 4
MSMEG_4830	0.00691087	0.0237598	0.00704417	0.833277	0.119642	0.00936544	Cluster 4
MSMEG_4918	0.00367897	0.0120834	0.00347652	0.89039	0.0856403	0.00473045	Cluster 4
MSMEG_5131	0.0041461	0.0162692	0.00423611	0.909452	0.0598929	0.00600366	Cluster 4
MSMEG_5205	0.00753617	0.0441784	0.00785904	0.8605	0.0666586	0.0132676	Cluster 4
MSMEG_5322	0.00328747	0.0109726	0.00311793	0.90476	0.0735948	0.00426675	Cluster 4
MSMEG_5342	0.00598659	0.0349377	0.00603291	0.887601	0.0550911	0.0103505	Cluster 4
MSMEG_5418	0.00738546	0.030679	0.00780089	0.853059	0.0899018	0.0111737	Cluster 4
MSMEG_5419	0.0128873	0.0958717	0.0134626	0.760365	0.0922856	0.0251274	Cluster 4
MSMEG_5480	0.00432429	0.0151345	0.00431241	0.891359	0.0790135	0.00585677	Cluster 4
MSMEG_5483	0.00693287	0.0206092	0.00663986	0.762611	0.194698	0.0085096	Cluster 4
MSMEG_5502	0.00788844	0.0493833	0.0079082	0.85324	0.0675469	0.0140329	Cluster 4
MSMEG_5557	0.00940694	0.036809	0.0100196	0.811691	0.118187	0.0138866	Cluster 4
MSMEG_5631	0.00576921	0.0175483	0.00542531	0.802733	0.161402	0.00712121	Cluster 4
MSMEG_5834	0.00390516	0.016688	0.00401777	0.919692	0.0497869	0.00591048	Cluster 4
MSMEG_5864	0.00614568	0.0184609	0.00578577	0.785249	0.176819	0.00753977	Cluster 4
MSMEG_5872	0.0106723	0.0687104	0.0113273	0.805046	0.0844881	0.0197558	Cluster 4
MSMEG_5896	0.00922607	0.0607467	0.00931521	0.828881	0.0750094	0.0168214	Cluster 4
MSMEG_5943	0.00570481	0.0236039	0.00594565	0.883394	0.0727958	0.00855591	Cluster 4
MSMEG_6016	0.00271711	0.0137304	0.00268301	0.946642	0.0298594	0.00436793	Cluster 4
MSMEG_6138	0.0051166	0.0269991	0.00528523	0.903021	0.0510231	0.00855502	Cluster 4
MSMEG_6243	0.0077558	0.0251558	0.00783418	0.79812	0.150969	0.0101655	Cluster 4
MSMEG_6306	0.00305344	0.015551	0.00306777	0.940514	0.0328536	0.0049606	Cluster 4
MSMEG_6354	0.0016187	0.00766039	0.00159137	0.967175	0.0194343	0.00252041	Cluster 4
MSMEG_6769	0.0115609	0.0799538	0.011409	0.786623	0.0891106	0.0213423	Cluster 4
MSMEG_6857	0.00415882	0.0149285	0.00417108	0.89918	0.0718435	0.00571763	Cluster 4
MSMEG_0077	0.00974686	0.0577492	0.00928182	0.820858	0.0857141	0.0166502	Cluster 4
MSMEG_0078	0.00759154	0.0407441	0.0071621	0.857423	0.0747088	0.0123703	Cluster 4
MSMEG_0080	0.00392063	0.0169318	0.00363676	0.917359	0.0524094	0.00574199	Cluster 4
MSMEG_0148	0.00732885	0.0222692	0.00655218	0.753232	0.201704	0.00891387	Cluster 4
MSMEG_0179	0.00773494	0.0240525	0.00686063	0.757954	0.193892	0.00950537	Cluster 4
MSMEG_0280	0.00682693	0.022021	0.0060954	0.798801	0.157693	0.00856313	Cluster 4
MSMEG_0501	0.00624253	0.0186372	0.00581598	0.776011	0.185685	0.00760888	Cluster 4
MSMEG_0506	0.00564795	0.0181116	0.00511781	0.826444	0.137592	0.00708728	Cluster 4
MSMEG_0637	0.00605216	0.0353549	0.0060354	0.886291	0.0558425	0.0104237	Cluster 4
MSMEG_0671	0.00985904	0.0583422	0.00937695	0.818937	0.0866568	0.0168277	Cluster 4
MSMEG_0876	0.000832421	0.00322947	0.00080293	0.980234	0.0137302	0.00117093	Cluster 4
MSMEG_1358	0.00563675	0.0251442	0.00518977	0.885537	0.0701203	0.00837189	Cluster 4
MSMEG_2913	0.00202091	0.00949122	0.00194887	0.958848	0.0245763	0.00311432	Cluster 4
MSMEG_3046	0.00843893	0.0276479	0.00742382	0.769122	0.176728	0.01064	Cluster 4
MSMEG_4002	0.00413317	0.0149074	0.00377104	0.89517	0.0765026	0.00551598	Cluster 4
MSMEG_5330	0.00386683	0.0127808	0.00358712	0.88535	0.0894554	0.00495948	Cluster 4
MSMEG_5542	0.00290207	0.00984539	0.00275108	0.917907	0.0627978	0.00379703	Cluster 4
MSMEG_6500	0.004583	0.0148382	0.00421836	0.859446	0.111111	0.00580337	Cluster 4
MSMEG_6538	0.00417707	0.015495	0.00381083	0.898212	0.0726509	0.00565375	Cluster 4
MSMEG_6664	0.0110095	0.0596249	0.0101751	0.798934	0.10231	0.0179462	Cluster 4
MSMEG_0149	0.00443684	0.0087662	0.00388124	0.0918441	0.886825	0.00424704	Cluster 5
MSMEG_0150	0.0074897	0.0160737	0.00674275	0.203344	0.758781	0.0075688	Cluster 5
MSMEG_0157	0.00514561	0.0103825	0.00452692	0.114006	0.860947	0.0049917	Cluster 5
MSMEG_0158	0.00169545	0.0030643	0.00142674	0.0264975	0.965788	0.00152783	Cluster 5
MSMEG_0168	0.00216406	0.00386222	0.00186613	0.0328658	0.957294	0.00194749	Cluster 5
MSMEG_1392	0.0083892	0.0174672	0.00768814	0.199139	0.758935	0.00838118	Cluster 5
MSMEG_3973	0.00743502	0.0134483	0.00675241	0.112248	0.853274	0.00684171	Cluster 5
MSMEG_3974	0.00629608	0.010608	0.0056196	0.0787473	0.893196	0.00553293	Cluster 5
MSMEG_4657	0.00379862	0.00734363	0.00330934	0.0733958	0.908565	0.00358774	Cluster 5
MSMEG_4885	0.00394285	0.00751417	0.00345995	0.0727235	0.908659	0.00370093	Cluster 5
MSMEG_5497	0.00785618	0.0164954	0.00714603	0.194608	0.766027	0.00786734	Cluster 5
MSMEG_6121	0.0104521	0.0194417	0.00972748	0.164508	0.786022	0.00984864	Cluster 5
MSMEG_6504	0.00664382	0.0140454	0.00591066	0.172107	0.794658	0.00663569	Cluster 5
MSMEG_0153	0.00660656	0.0133384	0.00547056	0.134596	0.833666	0.00632284	Cluster 5
MSMEG_0156	0.00554872	0.01114	0.00464106	0.114449	0.858917	0.00530383	Cluster 5
MSMEG_0159	0.00175962	0.00288989	0.00141699	0.0205705	0.971877	0.00148566	Cluster 5
MSMEG_0160	0.028875	0.0333154	0.0198049	0.135788	0.763036	0.0191806	Cluster 5
MSMEG_0161	0.00388979	0.00603451	0.00304299	0.0384168	0.945458	0.00315817	Cluster 5
MSMEG_0162	0.00191178	0.00342908	0.00158511	0.0288402	0.962524	0.00170963	Cluster 5
MSMEG_0164	0.00487246	0.00765339	0.00423576	0.0513929	0.927766	0.00407975	Cluster 5
MSMEG_0167	0.000818085	0.00138325	0.000686837	0.0106513	0.985752	0.000708861	Cluster 5
MSMEG_0170	0.00165974	0.00258044	0.00132912	0.0169695	0.976106	0.00135497	Cluster 5
MSMEG_0171	0.00124824	0.00212079	0.00102221	0.0161652	0.978365	0.00107874	Cluster 5
MSMEG_0340	0.00750696	0.015651	0.00625083	0.168601	0.794665	0.00732488	Cluster 5
MSMEG_0374	0.0024188	0.00442047	0.00208722	0.0393876	0.949479	0.00220698	Cluster 5
MSMEG_0418	0.00273806	0.00514907	0.00230717	0.0478284	0.939452	0.00252514	Cluster 5
MSMEG_0419	0.00712861	0.0140018	0.00580587	0.129276	0.837092	0.00669584	Cluster 5
MSMEG_0420	0.0064236	0.0102761	0.00496535	0.0660409	0.906991	0.0053029	Cluster 5
MSMEG_0426	0.00760425	0.0116336	0.00579918	0.0697322	0.899132	0.00609875	Cluster 5
MSMEG_0605	0.00388136	0.00549528	0.00304853	0.0316032	0.952987	0.00298416	Cluster 5
MSMEG_1079	0.00076094	0.00121966	0.000631823	0.00858014	0.98817	0.000637378	Cluster 5
MSMEG_1298	0.0174386	0.0211636	0.0125959	0.0961037	0.84067	0.0120283	Cluster 5
MSMEG_1377	0.00442588	0.0088497	0.00379691	0.0941965	0.884487	0.00424447	Cluster 5
MSMEG_1378	0.00374803	0.00731605	0.0032362	0.0744719	0.907677	0.00355128	Cluster 5
MSMEG_1478	0.00549175	0.0106477	0.00490486	0.105767	0.867958	0.00523094	Cluster 5
MSMEG_1504	0.00597021	0.0124725	0.0052503	0.148542	0.82186	0.00590505	Cluster 5
MSMEG_1896	0.0102449	0.0127222	0.00794343	0.0624291	0.899409	0.00725126	Cluster 5
MSMEG_1897	0.0251382	0.0277233	0.0177084	0.114073	0.799095	0.0162617	Cluster 5
MSMEG_1898	0.00259591	0.00382362	0.00205863	0.0232564	0.966218	0.00204786	Cluster 5
MSMEG_1899	0.0131864	0.0162237	0.0097947	0.0768129	0.874772	0.00921016	Cluster 5
MSMEG_1909	0.0153545	0.0179907	0.0114759	0.0817272	0.86304	0.0104118	Cluster 5
MSMEG_1910	0.00111414	0.00171724	0.000915	0.0113421	0.984002	0.000909629	Cluster 5
MSMEG_1911	0.00128638	0.00224108	0.00109254	0.0182312	0.976011	0.0011373	Cluster 5
MSMEG_1912	0.00171537	0.00310545	0.00144854	0.0269999	0.965182	0.0015485	Cluster 5
MSMEG_2169	0.00993343	0.0127583	0.00749289	0.0638008	0.898871	0.00714373	Cluster 5
MSMEG_3970	0.00593931	0.00881522	0.00510699	0.0543403	0.921003	0.00479528	Cluster 5
MSMEG_4169	0.00466156	0.00936658	0.00405243	0.101705	0.875717	0.00449748	Cluster 5
MSMEG_4170	0.00696931	0.0150697	0.00616655	0.195494	0.769262	0.00703818	Cluster 5
MSMEG_4171	0.00325778	0.00626298	0.00279693	0.0616272	0.922999	0.00305587	Cluster 5
MSMEG_4458	0.00773796	0.0157778	0.00636391	0.157933	0.804749	0.00743846	Cluster 5
MSMEG_4462	0.00307633	0.00569915	0.00267826	0.0521154	0.933595	0.00283539	Cluster 5
MSMEG_4652	0.00121173	0.00193586	0.00101744	0.0135694	0.98125	0.00101567	Cluster 5
MSMEG_4653	0.00155857	0.00248806	0.00131613	0.0174112	0.975918	0.0013076	Cluster 5
MSMEG_4656	0.00323863	0.00619321	0.00279589	0.0604317	0.924308	0.00303288	Cluster 5
MSMEG_4664	0.000737017	0.00123788	0.00061666	0.00941471	0.987358	0.000635626	Cluster 5
MSMEG_4666	0.00156057	0.00239642	0.00125253	0.0155358	0.97799	0.0012652	Cluster 5
MSMEG_4773	0.0134621	0.0222564	0.0101251	0.135999	0.806856	0.0113014	Cluster 5
MSMEG_4778	0.00204638	0.00340751	0.0016476	0.0246998	0.966457	0.00174186	Cluster 5
MSMEG_4792	0.00444907	0.00882625	0.00388365	0.0932978	0.885277	0.00426617	Cluster 5
MSMEG_4793	0.00450225	0.00775508	0.00358012	0.0573334	0.922928	0.00390121	Cluster 5
MSMEG_4794	0.000820996	0.00138651	0.000678351	0.0105611	0.985845	0.000708339	Cluster 5
MSMEG_4801	0.0215875	0.0311732	0.0154011	0.152408	0.762828	0.0166015	Cluster 5
MSMEG_4812	0.00586674	0.00849056	0.0045024	0.0487918	0.927795	0.00455299	Cluster 5
MSMEG_5335	0.0104759	0.0129714	0.00819549	0.0635883	0.897354	0.00741467	Cluster 5
MSMEG_5625	0.00939965	0.0141391	0.00708638	0.0815407	0.880384	0.00745023	Cluster 5
MSMEG_5626	0.00899912	0.0140304	0.00683253	0.0846183	0.878223	0.00729684	Cluster 5
MSMEG_5862	0.00137555	0.00244365	0.00116205	0.0205476	0.973243	0.00122838	Cluster 5
MSMEG_5882	0.033184	0.0340464	0.0227716	0.129965	0.75961	0.020423	Cluster 5
MSMEG_6320	0.00543656	0.0106913	0.00484287	0.109971	0.863842	0.00521612	Cluster 5
MSMEG_6321	0.00438634	0.00869052	0.00382536	0.0915915	0.887304	0.00420193	Cluster 5
MSMEG_6811	0.00209988	0.00379567	0.00180481	0.0331061	0.957292	0.00190201	Cluster 5
MSMEG_6826	0.00637257	0.0131369	0.00569357	0.150859	0.817654	0.00628347	Cluster 5
MSMEG_0857	0.0110855	0.0177699	0.0100993	0.116974	0.834549	0.00952194	Cluster 5
MSMEG_1905	0.00730965	0.0122757	0.00656698	0.0898128	0.877611	0.0064239	Cluster 5
MSMEG_4775	0.0113534	0.0161146	0.0099538	0.0910657	0.862539	0.00897347	Cluster 5
MSMEG_4844	0.0166851	0.0205435	0.014007	0.0982815	0.838522	0.0119612	Cluster 5
MSMEG_4887	0.00486386	0.00814075	0.00428992	0.0604672	0.917995	0.00424339	Cluster 5
MSMEG_5032	0.00896675	0.0115699	0.00682501	0.0585739	0.907588	0.00647666	Cluster 5
MSMEG_5143	0.0071939	0.0119352	0.00644303	0.0857007	0.882455	0.00627194	Cluster 5
MSMEG_5147	0.0292621	0.0295189	0.0215872	0.11589	0.785734	0.0180076	Cluster 5
MSMEG_5187	0.0257251	0.0277026	0.020571	0.115442	0.793784	0.0167748	Cluster 5
MSMEG_5304	0.0126132	0.0194502	0.0114742	0.120016	0.82586	0.0105858	Cluster 5
MSMEG_5476	0.0147294	0.0176726	0.0109006	0.0815207	0.865055	0.0101214	Cluster 5
MSMEG_5477	0.0248603	0.026297	0.0180707	0.107204	0.807839	0.0157289	Cluster 5
MSMEG_5609	0.0238757	0.0293793	0.0209958	0.135122	0.773302	0.017325	Cluster 5
MSMEG_5648	0.00321281	0.00491785	0.00272866	0.0320779	0.954429	0.00263331	Cluster 5
MSMEG_5649	0.00887662	0.0122397	0.00754566	0.0679346	0.896565	0.0068379	Cluster 5
MSMEG_5650	0.0201156	0.0236064	0.0166965	0.106978	0.818643	0.0139612	Cluster 5
MSMEG_5659	0.00480914	0.00657999	0.00379097	0.036399	0.944797	0.00362401	Cluster 5
MSMEG_6513	0.0218878	0.028564	0.0196489	0.139021	0.774319	0.0165599	Cluster 5
MSMEG_6730	0.00640253	0.00884744	0.00533105	0.049775	0.924731	0.00491281	Cluster 5
MSMEG_1976	0.0298342	0.083255	0.0356874	0.025507	0.0198369	0.805879	Cluster 6
MSMEG_1977	0.0209284	0.0675982	0.0255587	0.0193703	0.014805	0.851739	Cluster 6
MSMEG_1978	0.0250465	0.07616	0.0301825	0.0224404	0.0172771	0.828894	Cluster 6
MSMEG_3553	0.00390082	0.0226102	0.00520042	0.00487705	0.0034743	0.959937	Cluster 6
MSMEG_3709	0.035846	0.0738604	0.0555587	0.0265116	0.0212517	0.786972	Cluster 6
MSMEG_3721	0.00285898	0.0150327	0.00383583	0.00341679	0.0024608	0.972395	Cluster 6
MSMEG_3722	0.00329533	0.016275	0.00438695	0.00381447	0.00276818	0.96946	Cluster 6
MSMEG_3723	0.00265776	0.013528	0.00357262	0.00312792	0.00226105	0.974853	Cluster 6
MSMEG_3724	0.0025156	0.0129538	0.0033912	0.00297915	0.00215033	0.97601	Cluster 6
MSMEG_3725	0.00309802	0.0168368	0.00415108	0.00376072	0.00269834	0.969455	Cluster 6
MSMEG_3726	0.00242451	0.0128775	0.0032814	0.00291732	0.00209773	0.976402	Cluster 6
MSMEG_3727	0.00213593	0.0110685	0.00290181	0.00254175	0.00183259	0.979519	Cluster 6
MSMEG_5305	0.020821	0.0546315	0.0282984	0.0173465	0.0135457	0.865357	Cluster 6
MSMEG_5391	0.0114342	0.0339972	0.016956	0.0103774	0.00796678	0.919268	Cluster 6
MSMEG_5392	0.014828	0.0414682	0.0213128	0.0129171	0.00999769	0.899476	Cluster 6
MSMEG_5393	0.00642817	0.0244549	0.00855964	0.00652619	0.00488198	0.949149	Cluster 6
MSMEG_1129	0.00517957	0.0199679	0.00801146	0.0055018	0.00408538	0.957254	Cluster 6
MSMEG_1351	0.0295312	0.0725141	0.0521238	0.0251724	0.0197049	0.800954	Cluster 6
MSMEG_3554	0.00438062	0.0262906	0.00582853	0.00556465	0.00394873	0.953987	Cluster 6
MSMEG_3719	0.00213533	0.0117461	0.00292803	0.00262183	0.0018763	0.978692	Cluster 6
MSMEG_3720	0.0026313	0.0147639	0.00357555	0.00325402	0.00232449	0.973451	Cluster 6
MSMEG_0383	0.0137748	0.0401815	0.0216615	0.0125574	0.00964707	0.902178	Cluster 6
MSMEG_0462	0.0264765	0.109476	0.0479598	0.0320936	0.0233783	0.760616	Cluster 6
MSMEG_0650	0.00798517	0.0578303	0.0115182	0.0114143	0.00787639	0.903376	Cluster 6
MSMEG_0757	0.025055	0.0800356	0.0455427	0.0255968	0.0193395	0.80443	Cluster 6
MSMEG_0818	0.00691585	0.0457752	0.00902814	0.00915306	0.00642967	0.922698	Cluster 6
MSMEG_0819	0.00787173	0.0527953	0.0101767	0.0104618	0.00734183	0.911353	Cluster 6
MSMEG_0821	0.00754336	0.0513605	0.00981814	0.0101057	0.00707743	0.914095	Cluster 6
MSMEG_1128	0.00193098	0.00789852	0.00280216	0.00207377	0.00153305	0.983762	Cluster 6
MSMEG_1971	0.00377527	0.0229913	0.00510119	0.00484665	0.00343053	0.959855	Cluster 6
MSMEG_1972	0.00292471	0.0174057	0.00402352	0.00373282	0.00264642	0.969267	Cluster 6
MSMEG_1973	0.00338767	0.0192469	0.004542	0.00420089	0.00299865	0.965624	Cluster 6
MSMEG_1974	0.00289004	0.0155657	0.00388281	0.00349515	0.00251008	0.971656	Cluster 6
MSMEG_1975	0.00429557	0.0212031	0.00564677	0.00496022	0.00360182	0.960293	Cluster 6
MSMEG_1979	0.00886763	0.0347173	0.0114234	0.00909989	0.00679197	0.9291	Cluster 6
MSMEG_2027	0.0234415	0.0989351	0.0416528	0.0283677	0.0206358	0.786967	Cluster 6
MSMEG_2705	0.00310484	0.0130429	0.00422237	0.00332845	0.00245932	0.973842	Cluster 6
MSMEG_2706	0.0147841	0.0673847	0.0179002	0.016318	0.0119923	0.871621	Cluster 6
MSMEG_2711	0.00144576	0.00718689	0.00199354	0.00169176	0.00122481	0.986457	Cluster 6
MSMEG_2713	0.0114295	0.044733	0.0144013	0.0117059	0.00874343	0.908987	Cluster 6
MSMEG_2715	0.0179383	0.0584633	0.0223658	0.0166932	0.0127385	0.871801	Cluster 6
MSMEG_2716	0.0080628	0.0314992	0.0104721	0.00827206	0.00617398	0.93552	Cluster 6
MSMEG_2717	0.0155402	0.0489625	0.0200329	0.0142337	0.0108944	0.890336	Cluster 6
MSMEG_2827	0.00137817	0.00724119	0.00195862	0.00167238	0.00120093	0.986549	Cluster 6
MSMEG_2831	0.00764284	0.0250408	0.0108987	0.00725621	0.00551242	0.943649	Cluster 6
MSMEG_2984	0.003321	0.0195159	0.00479844	0.00428769	0.0030345	0.965042	Cluster 6
MSMEG_2985	0.00514064	0.034886	0.00715472	0.00700911	0.00488945	0.94092	Cluster 6
MSMEG_2986	0.00260604	0.0151887	0.00369665	0.00332662	0.00235968	0.972822	Cluster 6
MSMEG_2987	0.00234628	0.0125095	0.00342976	0.00289817	0.00207389	0.976742	Cluster 6
MSMEG_2988	0.00442549	0.0250287	0.00658775	0.00567991	0.00402982	0.954248	Cluster 6
MSMEG_3005	0.00962282	0.0389839	0.0156525	0.0107431	0.00790694	0.917091	Cluster 6
MSMEG_3006	0.0124405	0.0395804	0.0201616	0.012046	0.00914607	0.906625	Cluster 6
MSMEG_3007	0.00873312	0.0353151	0.0140961	0.00970322	0.00714634	0.925006	Cluster 6
MSMEG_3241	0.00393846	0.023916	0.0052973	0.00504337	0.00357189	0.958233	Cluster 6
MSMEG_3242	0.00788853	0.0476451	0.0100713	0.00997886	0.00709017	0.917326	Cluster 6
MSMEG_3380	0.030447	0.0884944	0.057125	0.0297144	0.022714	0.771505	Cluster 6
MSMEG_3555	0.00471538	0.0284285	0.00624576	0.00599675	0.00425414	0.950359	Cluster 6
MSMEG_3556	0.00463058	0.0281074	0.00614899	0.00591075	0.00418933	0.951013	Cluster 6
MSMEG_4727	0.00675277	0.0257702	0.0106499	0.00718595	0.00533798	0.944303	Cluster 6
MSMEG_4961	0.00486308	0.0292569	0.00715957	0.00640748	0.00451521	0.947798	Cluster 6
MSMEG_5168	0.00595849	0.0391007	0.00787399	0.00787539	0.00553383	0.933658	Cluster 6
MSMEG_5298	0.0062127	0.0232375	0.00969954	0.00651127	0.00485126	0.949488	Cluster 6
MSMEG_5385	0.0181954	0.0724833	0.0217929	0.0187804	0.01402	0.854728	Cluster 6
MSMEG_5394	0.0110071	0.0444832	0.0138474	0.011457	0.00852644	0.910679	Cluster 6
MSMEG_5434	0.00532841	0.0365462	0.00735042	0.00727729	0.00507357	0.938424	Cluster 6
MSMEG_6281	0.0125196	0.0450002	0.0208049	0.0131606	0.00982758	0.898687	Cluster 6
MSMEG_6348	0.0099277	0.0832974	0.0137278	0.0148827	0.0101328	0.868032	Cluster 6
MSMEG_6444	0.00862533	0.052571	0.0109445	0.0109486	0.00777329	0.909137	Cluster 6
MSMEG_6446	0.00780783	0.0326667	0.0100449	0.00828544	0.00613711	0.935058	Cluster 6
MSMEG_6540	0.0143792	0.0447361	0.0188763	0.0131039	0.0100395	0.898865	Cluster 6
MSMEG_6668	0.00535045	0.035132	0.00715068	0.00709287	0.00498037	0.940294	Cluster 6
MSMEG_0635	0.0134532	0.0808479	0.0213537	0.0185573	0.0129842	0.852804	Cluster 6
MSMEG_0694	0.0100823	0.0848447	0.0134671	0.0149282	0.0101913	0.866486	Cluster 6
MSMEG_1336	0.00754949	0.0472697	0.0113421	0.0102632	0.00718337	0.916392	Cluster 6
MSMEG_2601	0.0130801	0.0687879	0.0212164	0.0169706	0.0120656	0.867879	Cluster 6
MSMEG_2702	0.00976036	0.0808314	0.0135812	0.0145886	0.00994169	0.871297	Cluster 6
MSMEG_3194	0.0125505	0.119255	0.0169472	0.0196621	0.0132276	0.818358	Cluster 6
MSMEG_4396	0.007087	0.0368763	0.0110208	0.00890139	0.00636089	0.929754	Cluster 6
MSMEG_4728	0.00620632	0.0440623	0.0086859	0.00866237	0.00600807	0.926375	Cluster 6
MSMEG_4729	0.0112578	0.0961627	0.0159395	0.0172241	0.011673	0.847743	Cluster 6
MSMEG_4730	0.0135397	0.133921	0.0185043	0.021702	0.0145149	0.797818	Cluster 6
MSMEG_4731	0.015467	0.16569	0.0213027	0.0257696	0.0170614	0.75471	Cluster 6
MSMEG_4892	0.00854443	0.0672415	0.0114747	0.0123067	0.0084621	0.89197	Cluster 6
MSMEG_5565	0.0161595	0.115029	0.0252099	0.0241871	0.0165696	0.802845	Cluster 6
MSMEG_6292	0.0223018	0.133041	0.0373099	0.0321139	0.022337	0.752896	Cluster 6

## Sheet: GO Analysis
Cluster_1
Category	Term	Count	%	P-value	Benjamini	Genes
GOTERM Biological Process	molybdate ion transport	3	4,5	1,9E-4	3,4E-3	MSMEG_2014, MSMEG_2016, MSMEG_2017
GOTERM Biological Process	lipid biosynthetic process	3	4,5	1,7E-2	1,5E-1	MSMEG_4963, MSMEG_1203, MSMEG_3715
Cluster_2
Category	Term	Count	%	P-value	Benjamini	Genes
GOTERM Molecular Function	oxidoreductase activity	6	13,3	2,5E-2	5,8E-1	MSMEG_0686, MSMEG_2449, MSMEG_5402, MSMEG_1782, MSMEG_5559, MSMEG_6616
Cluster 4
Category	Term	Count	%	P-value	Benjamini	Genes
GOTERM Biological Process	carbohydrate transport	4	5,0	1,1E-3	2,9E-2	MSMEG_3601, MSMEG_3536, MSMEG_3599, MSMEG_3598
GOTERM Biological Process	cellular response to carbohydrate stimulus	2	2,5	8,7E-2	1,0E0	MSMEG_3599, MSMEG_3598
GOTERM Molecular Function	transaminase activity	3	3,8	5,7E-2	1,0E0	MSMEG_2493, MSMEG_5330, MSMEG_2487
GOTERM Molecular Function	zinc ion binding	4	5,0	9,3E-2	1,0E0	MSMEG_6138, MSMEG_6306, MSMEG_4002, MSMEG_0671
Cluster 5
Category	Term	Count	%	P-value	Benjamini	Genes
GOTERM Biological Process	oxalate catabolic process	3	3,3	5,9E-4	1,2E-2	MSMEG_0157, MSMEG_0158, MSMEG_0168
GOTERM Biological Process	inositol catabolic process	2	2,2	3,1E-2	2,1E-1	MSMEG_4664, MSMEG_4666
GOTERM Biological Process	beta-ketoadipate pathway	2	2,2	3,1E-2	2,1E-1	MSMEG_1897, MSMEG_1912
GOTERM Cellular Component	integral component of membrane	20	22,2	6,9E-3	2,8E-2	MSMEG_5659, MSMEG_4657, MSMEG_1478, MSMEG_4793, MSMEG_4794, MSMEG_6513, MSMEG_0150, MSMEG_0164, MSMEG_0167, MSMEG_0170, MSMEG_5147, MSMEG_4458, MSMEG_5648, MSMEG_6504, MSMEG_0419, MSMEG_1504, MSMEG_4171, MSMEG_5304, MSMEG_4462, MSMEG_5187
GOTERM Molecular Function	transmembrane transporter activity	9	10,0	5,5E-3	4,2E-1	MSMEG_4657, MSMEG_6513, MSMEG_0164, MSMEG_0167, MSMEG_0170, MSMEG_4458, MSMEG_4171, MSMEG_4462, MSMEG_5187
GOTERM Molecular Function	ligase activity	6	6,7	3,3E-2	7,2E-1	MSMEG_5649, MSMEG_5650, MSMEG_3970, MSMEG_2169, MSMEG_5476, MSMEG_3973
GOTERM Molecular Function	3-oxoacid CoA-transferase activity	2	2,2	3,3E-2	7,2E-1	MSMEG_1898, MSMEG_1899
GOTERM Molecular Function	thiamine pyrophosphate binding	3	3,3	4,3E-2	7,2E-1	MSMEG_4664, MSMEG_5476, MSMEG_0157
GOTERM Molecular Function	4 iron, 4 sulfur cluster binding	4	4,4	5,2E-2	7,2E-1	MSMEG_0160, MSMEG_4812, MSMEG_0161, MSMEG_0149
GOTERM Molecular Function	oxidoreductase activity	17	18,9	5,7E-2	7,2E-1	MSMEG_0153, MSMEG_5477, MSMEG_0374, MSMEG_4652, MSMEG_4812, MSMEG_4169, MSMEG_5862, MSMEG_4844, MSMEG_6730, MSMEG_5609, MSMEG_0162, MSMEG_0159, MSMEG_0418, MSMEG_1392, MSMEG_4801, MSMEG_6811, MSMEG_5882
GOTERM Molecular Function	oxidoreductase activity, acting on single donors with incorporation of molecular oxygen, incorporation of two atoms of oxygen	2	2,2	8,0E-2	8,7E-1	MSMEG_5609, MSMEG_1911
Cluster 6
Category	Term	Count	%	P-value	Benjamini	Genes
GOTERM Biological Process	pyrroloquinoline quinone biosynthetic process	4	4,9	4,3E-6	8,2E-5	MSMEG_3722, MSMEG_3724, MSMEG_3725, MSMEG_3723
GOTERM Biological Process	cellular aromatic compound metabolic process	3	3,7	2,3E-3	2,1E-2	MSMEG_1974, MSMEG_1971, MSMEG_3723
GOTERM Biological Process	lipid biosynthetic process	3	3,7	2,9E-2	1,8E-1	MSMEG_4731, MSMEG_4728, MSMEG_1351
GOTERM Cellular Component	integral component of plasma membrane	4	4,9	8,3E-4	3,3E-3	MSMEG_5394, MSMEG_5392, MSMEG_5393, MSMEG_3719
GOTERM Molecular Function	potassium-transporting ATPase activity	3	3,7	2,8E-4	1,5E-2	MSMEG_5392, MSMEG_5393, MSMEG_5394
GOTERM Molecular Function	pyrroloquinoline-quinone synthase activity	2	2,4	2,9E-2	8,1E-1	MSMEG_3722, MSMEG_3723
GOTERM Molecular Function	hydrolase activity	10	12,2	6,8E-2	9,7E-1	MSMEG_0819, MSMEG_2984, MSMEG_2986, MSMEG_0821, MSMEG_1975, MSMEG_3555, MSMEG_2988, MSMEG_5394, MSMEG_5392, MSMEG_5393
GOTERM Molecular Function	oxidoreductase activity, acting on CH-OH group of donors	2	2,4	8,4E-2	9,7E-1	MSMEG_5305, MSMEG_3726
GOTERM Molecular Function	ligase activity	4	4,9	8,7E-2	9,7E-1	MSMEG_4731, MSMEG_2986, MSMEG_0821, MSMEG_2711
