# Supplementary material for: Dynamic Transcriptional Landscape of Mycobacterium smegmatis under Cold Stress
Source: Int J Mol Sci. 2023 Aug 11;24(16):12706. doi: 10.3390/ijms241612706 (PMC10454040; doi:10.3390/ijms241612706)
Supplement: Supplementary file 1 [file ijms-24-12706-s001.zip › Supplementary_table_S4.xlsx]

## Sheet: Intergenic sRNA
Locus	Established name	First mention	Transcription Start	Transcription Stop	Length	Strand	Type	H2_H0 FC	H5_H0 FC	H24_H0 FC	H5_H2 FC	H24_H5
ncMSMEG10069c			92444	92318	127	-	intergenic	1.62364	N/A	N/A	N/A	N/A
ncMSMEG10373B	IGR-2	Li et all., 2013 [13]	417812	417967	156	+	intergenic	0.90963	0.940242	1.06776	N/A	N/A
ncMSMEG11192	IGR-3	Li et all., 2013 [13]	1259277	1259422	146	+	intergenic	N/A	N/A	N/A	N/A	N/A
ncMSMEG11248			1324936	1325087	152	+	intergenic	N/A	N/A	N/A	N/A	N/A
ncMSMEG11952			2031348	2031593	246	+	intergenic	N/A	N/A	-0.612102	N/A	-0.582046
ncMSMEG13168			3243077	3243195	119	+	intergenic	0.876472	N/A	N/A	N/A	N/A
ncMSMEG13916			3985421	3985466	46	+	intergenic	0.99594	N/A	N/A	N/A	N/A
ncMSMEG14614			4699121	4699269	149	+	intergenic	1.40499	1.46239	1.30436	N/A	N/A
ncMSMEG14726			4818706	4818880	175	+	intergenic	1.07909	N/A	N/A	N/A	N/A
ncMSMEG15366c			5446025	5445854	172	-	intergenic	1.63656	N/A	N/A	N/A	N/A
ncMSMEG15379			5458677	5458764	88	+	intergenic	1.54573	N/A	N/A	N/A	N/A
ncMSMEG15794c	IGR-5	Li et all., 2013 [13]	5862653	5862475	179	-	intergenic	N/A	1.83807	0.794821	1.39582	-1.04325
ncMSMEG16173	Ms1	Pánek et all., 2011 [15]	6242371	6242646	276	+	intergenic	N/A	0.816209	1.888	0.965859	1.07179

## Sheet: Antisense sRNA
Locus	Established name	First mention	Transcription Start	Transcription Stop	Length	Strand	Type	H2_H0 FC	H5_H0 FC	H24_H0 FC	H5_H2 FC	H24_H5
ncMSMEG0097c			121438	121297	142	-	antisense	N/A	N/A	N/A	N/A	N/A
ncMSMEG0169			194972	195164	193	+	antisense	-1.69035	-3.83098	-4.4494	-2.14063	N/A
ncMSMEG0222c			248490	248427	64	-	antisense	1.35522	N/A	1.31462	N/A	N/A
ncMSMEG0560			635378	635587	210	+	antisense	2.20329	2.36631	1.39527	N/A	-0.971039
ncMSMEG0651c			733045	732942	104	-	antisense	N/A	-2.07804	N/A	N/A	2.07429
ncMSMEG0671			754460	754617	158	+	antisense	N/A	3.05603	N/A	N/A	N/A
ncMSMEG0931			1012296	1012438	143	+	antisense	N/A	0.82988	N/A	N/A	N/A
ncMSMEG1219			1289000	1289157	158	+	antisense	N/A	N/A	N/A	N/A	N/A
ncMSMEG1239			1310204	1310436	233	+	antisense	N/A	N/A	N/A	N/A	N/A
ncMSMEG1248c			1324789	1324662	128	-	antisense	N/A	N/A	N/A	-1.40125	N/A
ncMSMEG1286	AS-5	Li et all., 2013 [13]	1377215	1377427	213	+	antisense	1.58148	1.01633	0.831592	N/A	N/A
ncMSMEG1362c			1457286	1457142	145	-	antisense	N/A	N/A	N/A	1.46637	N/A
ncMSMEG1429			1532901	1533060	160	+	antisense	0.759759	N/A	N/A	N/A	N/A
ncMSMEG1504c			1596468	1596337	132	-	antisense	0.906958	N/A	N/A	N/A	N/A
ncMSMEG1717			1814601	1814759	159	+	antisense	0.768835	N/A	0.888555	N/A	N/A
ncMSMEG1920			2000698	2000763	66	+	antisense	N/A	N/A	0.941365	N/A	N/A
ncMSMEG2251c			2333658	2333518	141	-	antisense	N/A	N/A	N/A	N/A	N/A
ncMSMEG2387c			2470602	2470457	146	-	antisense	N/A	N/A	N/A	N/A	1.82096
ncMSMEG2423c			2503630	2503457	174	-	antisense	N/A	N/A	N/A	N/A	N/A
ncMSMEG2254			2638875	2639024	150	+	antisense	N/A	N/A	1.0459	N/A	0.885889
ncMSMEG2583c			2665826	2665729	98	-	antisense	N/A	N/A	N/A	N/A	N/A
ncMSMEG3182			3258011	3257975	37	-	antisense	1.54107	1.11448	1.03357	N/A	N/A
ncMSMEG3452c			3520171	3520017	155	-	antisense	0.877246	N/A	N/A	N/A	N/A
ncMSMEG3703c			3767507	3767381	127	-	antisense	1.12704	0.932662	N/A	N/A	N/A
ncMSMEG3735			3801059	3801223	165	+	antisense	1.09794	1.14125	0.906912	N/A	N/A
ncMSMEG3950c			4019746	4019602	145	-	antisense	1.1679	1.50658	1.05945	N/A	N/A
ncMSMEG4042c			4114596	4114445	152	-	antisense	N/A	N/A	N/A	-1.77015	N/A
ncMSMEG4053			4125416	4125565	150	+	antisense	N/A	1.38936	N/A	N/A	N/A
ncMSMEG4100			4178949	4179098	150	+	antisense	1.49065	1.50009	2.19691	N/A	N/A
ncMSMEG4113			4194388	4194524	137	+	antisense	N/A	N/A	-1.18815	N/A	-1.79334
ncMSMEG4302c			4393065	4392628	438	-	antisense	N/A	0.778584	0.899957	0.952807	N/A
ncMSMEG4592c			4684618	4684466	153	-	antisense	0.791651	N/A	N/A	-0.734775	N/A
ncMSMEG4593c			4684937	4684808	130	-	antisense	0.953979	1.23308	N/A	N/A	-0.993048
ncMSMEG5526c			5617527	5617373	155	-	antisense	N/A	N/A	N/A	N/A	N/A
ncMSMEG5578			5667415	5667571	157	+	antisense	N/A	N/A	N/A	N/A	N/A
ncMSMEG5956			6016248	6016382	135	+	antisense	N/A	N/A	N/A	N/A	N/A
ncMSMEG6024			6092564	6092713	150	+	antisense	N/A	N/A	N/A	N/A	N/A
ncMSMEG6179c			6248547	6248398	150	-	antisense	N/A	N/A	N/A	N/A	N/A
ncMSMEG6289c			6355048	6354881	168	-	antisense	-1.20851	-1.50596	-0.925142	N/A	N/A
ncMSMEG6316c			6382393	6382235	159	-	antisense	N/A	N/A	N/A	N/A	N/A
ncMSMEG6412			6483711	6483899	189	+	antisense	N/A	N/A	N/A	N/A	N/A
ncMSMEG6430			6499589	6499671	83	+	antisense	1.00599	N/A	N/A	N/A	N/A
ncMSMEG6646c			6697778	6697628	151	-	antisense	1.12957	2.06956	1.12082	N/A	N/A
