# Supplementary material for: Dynamic Transcriptional Landscape of Mycobacterium smegmatis under Cold Stress
Source: Int J Mol Sci. 2023 Aug 11;24(16):12706. doi: 10.3390/ijms241612706 (PMC10454040; doi:10.3390/ijms241612706)
Supplement: Supplementary file 1 [file ijms-24-12706-s001.zip › Supplementary_table_S5.xlsx]

## Sheet: Transporters
Gene	Name	Orthologues M. tuberculosis	Cluster	Substrate	Subtype	Family	Family name	H2_vs_H0	H5_H0	H24_H0	H2_vs_H0	H5_vs_H2	H24_H5
MSMEG_0015	MSMEG_0015			phosphonate	binding	ABC	The ATP-binding Cassette (ABC) Superfamily	N/A	-1.30299	N/A	N/A	N/A	1.72422
MSMEG_0018	MSMEG_0018		Cluster4	lipid A	binding	ABC	The ATP-binding Cassette (ABC) Superfamily	-2.08378	-2.45648	N/A	-2.08378	N/A	N/A
MSMEG_0020	MSMEG_0020		Cluster4	iron-hydroxamate	binding	ABC	The ATP-binding Cassette (ABC) Superfamily	-2.90163	-2.44275	-1.10273	-2.90163	N/A	1.34002
MSMEG_0133	MSMEG_0133	Rv0168,Rv0588		toluene tolerance	membrane	ABC	The ATP-binding Cassette (ABC) Superfamily	-1.13689	N/A	N/A	-1.13689	N/A	N/A
MSMEG_0134	MSMEG_0134	Rv0589		toluene tolerance	binding protein	ABC	The ATP-binding Cassette (ABC) Superfamily	-1.61139	-1.40247	N/A	-1.61139	N/A	N/A
MSMEG_0135	MSMEG_0135			toluene tolerance	binding protein	ABC	The ATP-binding Cassette (ABC) Superfamily	-1.85053	-1.58567	N/A	-1.85053	N/A	1.17409
MSMEG_0136	MSMEG_0136	Rv0171	Cluster4	toluene tolerance	binding protein	ABC	The ATP-binding Cassette (ABC) Superfamily	-2.00998	-1.67827	N/A	-2.00998	N/A	N/A
MSMEG_0139	MSMEG_0139	Rv0174		toluene tolerance	binding protein	ABC	The ATP-binding Cassette (ABC) Superfamily	-1.94803	-1.78339	N/A	-1.94803	N/A	1.24486
MSMEG_0143	MSMEG_0143			Unclassified	binding protein	ABC	The ATP-binding Cassette (ABC) Superfamily	-1.24749	-1.55203	N/A	-1.24749	N/A	1.19452
MSMEG_0505	MSMEG_0505			sugar	binding protein	ABC	The ATP-binding Cassette (ABC) Superfamily	-1.07996	-1.2662	N/A	-1.07996	N/A	N/A
MSMEG_0506	MSMEG_0506		Cluster4	sugar	membrane	ABC	The ATP-binding Cassette (ABC) Superfamily	-1.76585	-2.41532	-1.30547	-1.76585	N/A	N/A
MSMEG_0507	MSMEG_0507			sugar	membrane	ABC	The ATP-binding Cassette (ABC) Superfamily	-1.65292	-1.97561	N/A	-1.65292	N/A	N/A
MSMEG_0508	MSMEG_0508	Rv2038c,Rv2832c		polyamine	binding	ABC	The ATP-binding Cassette (ABC) Superfamily	-1.49602	-1.88619	N/A	-1.49602	N/A	N/A
MSMEG_0515	MSMEG_0515			sugar	binding protein	ABC	The ATP-binding Cassette (ABC) Superfamily	1.51024	N/A	N/A	1.51024	N/A	N/A
MSMEG_0516	MSMEG_0516			sugar	membrane	ABC	The ATP-binding Cassette (ABC) Superfamily	1.56967	N/A	N/A	1.56967	N/A	N/A
MSMEG_0517	MSMEG_0517			sugar	membrane	ABC	The ATP-binding Cassette (ABC) Superfamily	1.79062	N/A	N/A	1.79062	N/A	N/A
MSMEG_0518	MSMEG_0518			polyamine	binding	ABC	The ATP-binding Cassette (ABC) Superfamily	1.08204	N/A	N/A	1.08204	N/A	N/A
MSMEG_0549	MSMEG_0549			nitrate/sulfonate/taurine	membrane	ABC	The ATP-binding Cassette (ABC) Superfamily	-2.76091	-1.70595	N/A	-2.76091	N/A	1.02051
MSMEG_0550	MSMEG_0550			nitrate/sulfonate/taurine	binding protein	ABC	The ATP-binding Cassette (ABC) Superfamily	-2.21564	N/A	N/A	-2.21564	1.25738	1.20213
MSMEG_0551	MSMEG_0551			nitrate	binding	ABC	The ATP-binding Cassette (ABC) Superfamily	-1.57687	N/A	N/A	-1.57687	N/A	N/A
MSMEG_0639	MSMEG_0639			glycine betaine	binding	ABC	The ATP-binding Cassette (ABC) Superfamily	N/A	N/A	-1.09504	N/A	N/A	N/A
MSMEG_0640	MSMEG_0640			glycine betaine	binding	ABC	The ATP-binding Cassette (ABC) Superfamily	N/A	N/A	-1.16496	N/A	N/A	N/A
MSMEG_0641	MSMEG_0641			dipeptide/oligopeptide	membrane	ABC	The ATP-binding Cassette (ABC) Superfamily	N/A	N/A	-1.13104	N/A	N/A	N/A
MSMEG_0646	MSMEG_0646			phosphonate	membrane	ABC	The ATP-binding Cassette (ABC) Superfamily	1.66358	N/A	1.52587	1.66358	N/A	N/A
MSMEG_0649	MSMEG_0649			phosphonates	binding	ABC	The ATP-binding Cassette (ABC) Superfamily	N/A	N/A	1.65599	N/A	N/A	2.09886
MSMEG_0662	MSMEG_0662			polyamine	binding	ABC	The ATP-binding Cassette (ABC) Superfamily	1.04968	N/A	N/A	1.04968	N/A	N/A
MSMEG_0787	MSMEG_0787	Rv0411c		amino acid (glutamine/glutamate/aspartate?)	binding protein	ABC	The ATP-binding Cassette (ABC) Superfamily	N/A	-1.13863	N/A	N/A	N/A	N/A
MSMEG_1141	MSMEG_1141			toluene tolerance	membrane	ABC	The ATP-binding Cassette (ABC) Superfamily	-1.20951	-1.02296	-1.96505	-1.20951	N/A	N/A
MSMEG_1142	MSMEG_1142			toluene tolerance	membrane	ABC	The ATP-binding Cassette (ABC) Superfamily	-2.07886	-1.82885	-2.4436	-2.07886	N/A	N/A
MSMEG_1143	MSMEG_1143			toluene tolerance	binding protein	ABC	The ATP-binding Cassette (ABC) Superfamily	-2.33801	-2.47057	-2.08363	-2.33801	N/A	N/A
MSMEG_1144	MSMEG_1144			toluene tolerance	binding protein	ABC	The ATP-binding Cassette (ABC) Superfamily	-2.66767	-3.22794	-2.68145	-2.66767	N/A	N/A
MSMEG_1145	MSMEG_1145			toluene tolerance	binding protein	ABC	The ATP-binding Cassette (ABC) Superfamily	-3.02625	-3.80211	-2.70265	-3.02625	N/A	N/A
MSMEG_1146	MSMEG_1146			toluene tolerance	binding protein	ABC	The ATP-binding Cassette (ABC) Superfamily	-2.97088	-3.7759	-2.70251	-2.97088	N/A	N/A
MSMEG_1147	MSMEG_1147			toluene tolerance	binding protein	ABC	The ATP-binding Cassette (ABC) Superfamily	-2.98572	-3.56736	-2.74154	-2.98572	N/A	N/A
MSMEG_1148	MSMEG_1148			toluene tolerance	binding protein	ABC	The ATP-binding Cassette (ABC) Superfamily	-3.14366	-4.42909	-3.17435	-3.14366	N/A	N/A
MSMEG_1159	MSMEG_1159			nitrate/sulfonate/taurine	binding protein	ABC	The ATP-binding Cassette (ABC) Superfamily	N/A	-2.60465	-3.02829	N/A	N/A	N/A
MSMEG_1216	MSMEG_1216			leucine/valine	binding	ABC	The ATP-binding Cassette (ABC) Superfamily	N/A	-1.14028	N/A	N/A	N/A	N/A
MSMEG_1220	MSMEG_1220			branched-chain amino acid	membrane	ABC	The ATP-binding Cassette (ABC) Superfamily	1.05174	N/A	N/A	1.05174	-1.10588	N/A
MSMEG_1373	MSMEG_1373			sugar (ribose?)	membrane	ABC	The ATP-binding Cassette (ABC) Superfamily	N/A	N/A	-2.15491	N/A	N/A	N/A
MSMEG_1374	MSMEG_1374			rhamnose	binding	ABC	The ATP-binding Cassette (ABC) Superfamily	N/A	N/A	-1.82824	N/A	N/A	N/A
MSMEG_1704	MSMEG_1704			xylose	binding	ABC	The ATP-binding Cassette (ABC) Superfamily	1.61943	1.40228	N/A	1.61943	N/A	N/A
MSMEG_1705	MSMEG_1705			sugar (ribose?)	ABC	ABC	The ATP-binding Cassette (ABC) Superfamily	1.49107	1.40318	N/A	1.49107	N/A	N/A
MSMEG_1706	MSMEG_1706			sugar (xylose?)	membrane	ABC	The ATP-binding Cassette (ABC) Superfamily	1.2622	1.32139	N/A	1.2622	N/A	N/A
MSMEG_1709	MSMEG_1709			sugar (ribose?)	membrane	ABC	The ATP-binding Cassette (ABC) Superfamily	1.04177	1.90731	1.46002	1.04177	N/A	N/A
MSMEG_1710	MSMEG_1710			sugar (ribose?)	membrane	ABC	The ATP-binding Cassette (ABC) Superfamily	1.19463	2.02468	1.34831	1.19463	N/A	N/A
MSMEG_1711	MSMEG_1711			sugar (ribose?)	ABC	ABC	The ATP-binding Cassette (ABC) Superfamily	1.31279	1.91643	2.17072	1.31279	N/A	N/A
MSMEG_1712	MSMEG_1712			ribose	binding	ABC	The ATP-binding Cassette (ABC) Superfamily	1.26529	2.17545	1.74621	1.26529	N/A	N/A
MSMEG_2014	MSMEG_2014	Rv1859	Cluster1	polyamine	binding	ABC	The ATP-binding Cassette (ABC) Superfamily	3.24781	2.50621	1.70353	3.24781	N/A	N/A
MSMEG_2015	modB	Rv1858	Cluster1	molybdate	membrane	ABC	The ATP-binding Cassette (ABC) Superfamily	3.34166	2.69777	1.66824	3.34166	N/A	-1.02953
MSMEG_2016	modA	Rv1857	Cluster1	mobybdenate	binding	ABC	The ATP-binding Cassette (ABC) Superfamily	3.61822	2.8759	1.80274	3.61822	N/A	-1.07316
MSMEG_2090	MSMEG_2090	Rv3101c		cell division	membrane	ABC	The ATP-binding Cassette (ABC) Superfamily	-1.41487	N/A	N/A	-1.41487	N/A	N/A
MSMEG_2099	MSMEG_2099			nitrate/sulfonate/taurine	binding protein	ABC	The ATP-binding Cassette (ABC) Superfamily	N/A	-1.23707	-1.22741	N/A	-1.33667	N/A
MSMEG_2102	MSMEG_2102			nitrate	binding	ABC	The ATP-binding Cassette (ABC) Superfamily	1.42347	N/A	N/A	1.42347	-1.64133	N/A
MSMEG_2459	MSMEG_2459			nitrate	binding	ABC	The ATP-binding Cassette (ABC) Superfamily	N/A	N/A	-1.42735	N/A	N/A	-1.42473
MSMEG_2460	MSMEG_2460			nitrate/sulfonate/taurine	membrane	ABC	The ATP-binding Cassette (ABC) Superfamily	1.05993	N/A	-1.4476	1.05993	-1.00548	-1.50206
MSMEG_2461	MSMEG_2461			nitrate/sulfonate/taurine	membrane	ABC	The ATP-binding Cassette (ABC) Superfamily	N/A	N/A	-1.57297	N/A	N/A	-1.79457
MSMEG_2499	MSMEG_2499			nitrate/sulfonate/taurine	membrane	ABC	The ATP-binding Cassette (ABC) Superfamily	-1.04964	N/A	N/A	-1.04964	N/A	N/A
MSMEG_2633	MSMEG_2633		Cluster4	nitrate	binding	ABC	The ATP-binding Cassette (ABC) Superfamily	-2.55147	-2.22868	-1.30957	-2.55147	N/A	N/A
MSMEG_2635	MSMEG_2635			nitrate/sulfonate/taurine	membrane	ABC	The ATP-binding Cassette (ABC) Superfamily	-1.49981	-1.36701	-1.11854	-1.49981	N/A	N/A
MSMEG_2725	MSMEG_2725		Cluster4	amino aicd (glutamine/glutamate/aspartate?)	membrane	ABC	The ATP-binding Cassette (ABC) Superfamily	-2.24956	-1.78116	N/A	-2.24956	N/A	N/A
MSMEG_2726	MSMEG_2726			amino aicd (glutamine/glutamate/aspartate?)	membrane	ABC	The ATP-binding Cassette (ABC) Superfamily	-1.73243	-1.6036	N/A	-1.73243	N/A	N/A
MSMEG_2727	MSMEG_2727			amino acid (glutamine/glutamate/aspartate?)	binding protein	ABC	The ATP-binding Cassette (ABC) Superfamily	-1.54157	-1.4974	N/A	-1.54157	N/A	1.0522
MSMEG_2847	MSMEG_2847			dipeptide/oligopeptide	binding protein	ABC	The ATP-binding Cassette (ABC) Superfamily	1.76124	N/A	N/A	1.76124	N/A	N/A
MSMEG_2860	MSMEG_2860			toluene tolerance	binding protein	ABC	The ATP-binding Cassette (ABC) Superfamily	-2.02957	N/A	N/A	-2.02957	N/A	N/A
MSMEG_2978	MSMEG_2978			daunorubicin	binding	ABC	The ATP-binding Cassette (ABC) Superfamily	-1.82119	N/A	N/A	-1.82119	N/A	N/A
MSMEG_2979	MSMEG_2979			daunorubicin	binding	ABC	The ATP-binding Cassette (ABC) Superfamily	-1.90513	N/A	N/A	-1.90513	N/A	N/A
MSMEG_3058	MSMEG_3058			methionine	binding	ABC	The ATP-binding Cassette (ABC) Superfamily	-1.75315	-1.23116	N/A	-1.75315	N/A	N/A
MSMEG_3090	MSMEG_3090			sugar (ribose?)	membrane	ABC	The ATP-binding Cassette (ABC) Superfamily	-1.8506	-1.73483	N/A	-1.8506	N/A	1.36325
MSMEG_3091	MSMEG_3091			sugar (ribose?)	ABC	ABC	The ATP-binding Cassette (ABC) Superfamily	-1.04877	-1.02712	N/A	-1.04877	N/A	1.43561
MSMEG_3122	sufB			? (Fe-S assembly/SufBCD system)	membrane	ABC	The ATP-binding Cassette (ABC) Superfamily	N/A	N/A	1.39058	N/A	N/A	N/A
MSMEG_3215	MSMEG_3215			daunorubicin	binding	ABC	The ATP-binding Cassette (ABC) Superfamily	N/A	1.35719	1.04954	N/A	N/A	N/A
MSMEG_3235	MSMEG_3235			amino acid (glutamine/glutamate/aspartate?)	binding protein	ABC	The ATP-binding Cassette (ABC) Superfamily	-1.55234	-1.60216	-1.28976	-1.55234	N/A	N/A
MSMEG_3236	MSMEG_3236			amino aicd (glutamine/glutamate/aspartate?)	membrane	ABC	The ATP-binding Cassette (ABC) Superfamily	-1.10067	-1.42313	-1.10899	-1.10067	N/A	N/A
MSMEG_3237	MSMEG_3237			phosphate	binding	ABC	The ATP-binding Cassette (ABC) Superfamily	-1.24451	-1.47146	-1.02273	-1.24451	N/A	N/A
MSMEG_3247	MSMEG_3247			leucine/valine	binding	ABC	The ATP-binding Cassette (ABC) Superfamily	-2.20726	-1.48614	N/A	-2.20726	N/A	1.32689
MSMEG_3248	MSMEG_3248			branched-chain amino acid	membrane	ABC	The ATP-binding Cassette (ABC) Superfamily	-2.34115	-1.87687	N/A	-2.34115	N/A	1.41226
MSMEG_3249	MSMEG_3249		Cluster4	branched-chain amino acid	membrane	ABC	The ATP-binding Cassette (ABC) Superfamily	-2.10381	-1.74846	N/A	-2.10381	N/A	1.02158
MSMEG_3250	MSMEG_3250			daunorubicin	binding	ABC	The ATP-binding Cassette (ABC) Superfamily	-2.15891	-1.77594	N/A	-2.15891	N/A	1.18236
MSMEG_3251	MSMEG_3251			daunorubicin	binding	ABC	The ATP-binding Cassette (ABC) Superfamily	-2.48362	-1.7682	N/A	-2.48362	N/A	1.15226
MSMEG_3268	MSMEG_3268			sugar	membrane	ABC	The ATP-binding Cassette (ABC) Superfamily	-1.29755	N/A	N/A	-1.29755	1.66532	N/A
MSMEG_3277	MSMEG_3277			spermidine/putrescine	membrane	ABC	The ATP-binding Cassette (ABC) Superfamily	N/A	-1.33029	N/A	N/A	N/A	N/A
MSMEG_3279	MSMEG_3279			spermidine/putrescine	membrane	ABC	The ATP-binding Cassette (ABC) Superfamily	N/A	-1.43446	N/A	N/A	N/A	1.0639
MSMEG_3598	MSMEG_3598		Cluster4	xylose	binding	ABC	The ATP-binding Cassette (ABC) Superfamily	-1.99908	-1.74803	-1.02603	-1.99908	N/A	N/A
MSMEG_3599	MSMEG_3599		Cluster4	xylose	binding	ABC	The ATP-binding Cassette (ABC) Superfamily	-2.32027	-2.74362	-1.20677	-2.32027	N/A	1.53686
MSMEG_3601	MSMEG_3601		Cluster4	sugar (ribose?)	membrane	ABC	The ATP-binding Cassette (ABC) Superfamily	-2.31561	-2.79836	N/A	-2.31561	N/A	1.93373
MSMEG_3602	MSMEG_3602			sugar (ribose?)	ABC	ABC	The ATP-binding Cassette (ABC) Superfamily	-1.30437	-1.53412	N/A	-1.30437	N/A	N/A
MSMEG_3633	MSMEG_3633			polyamine	binding	ABC	The ATP-binding Cassette (ABC) Superfamily	-1.73473	N/A	N/A	-1.73473	N/A	N/A
MSMEG_3635	MSMEG_3635			iron(III)	membrane	ABC	The ATP-binding Cassette (ABC) Superfamily	-1.20302	N/A	N/A	-1.20302	N/A	N/A
MSMEG_3636	MSMEG_3636			iron(III)	binding protein	ABC	The ATP-binding Cassette (ABC) Superfamily	-1.12438	N/A	N/A	-1.12438	N/A	1.05061
MSMEG_3656	MSMEG_3656			multidrug	membrane	ABC	The ATP-binding Cassette (ABC) Superfamily	-1.06474	N/A	N/A	-1.06474	N/A	N/A
MSMEG_3762	MSMEG_3762	Rv1687c		daunorubicin	binding	ABC	The ATP-binding Cassette (ABC) Superfamily	1.98351	N/A	1.30966	1.98351	-1.25488	N/A
MSMEG_4000	MSMEG_4000			sugar (ribose?)	ABC	ABC	The ATP-binding Cassette (ABC) Superfamily	N/A	-1.12392	N/A	N/A	N/A	N/A
MSMEG_4001	MSMEG_4001			sugar (ribose?)	membrane	ABC	The ATP-binding Cassette (ABC) Superfamily	-1.46287	-1.65784	N/A	-1.46287	N/A	N/A
MSMEG_4170	MSMEG_4170			sugar (ribose?)	ABC	ABC	The ATP-binding Cassette (ABC) Superfamily	-1.59362	-2.04338	-1.81894	-1.59362	N/A	N/A
MSMEG_4171	MSMEG_4171		Cluster5	sugar (ribose?)	membrane	ABC	The ATP-binding Cassette (ABC) Superfamily	-1.49143	-2.08593	-1.97324	-1.49143	N/A	N/A
MSMEG_4172	MSMEG_4172			ribose	binding	ABC	The ATP-binding Cassette (ABC) Superfamily	-1.49516	-1.852	-1.10273	-1.49516	N/A	N/A
MSMEG_4355	MSMEG_4355			dipeptide/oligopeptide	membrane	ABC	The ATP-binding Cassette (ABC) Superfamily	-1.42948	-1.05988	N/A	-1.42948	N/A	N/A
MSMEG_4380	MSMEG_4380	Rv1819c		multidrug	membrane	ABC	The ATP-binding Cassette (ABC) Superfamily	1.26187	N/A	1.41461	1.26187	N/A	N/A
MSMEG_4468	MSMEG_4468	Rv2318		sugar	binding protein	ABC	The ATP-binding Cassette (ABC) Superfamily	-1.49325	-1.36477	N/A	-1.49325	N/A	N/A
MSMEG_4532	cysT	Rv2399c		sulfate	membrane	ABC	The ATP-binding Cassette (ABC) Superfamily	N/A	-1.34229	N/A	N/A	N/A	N/A
MSMEG_4557	MSMEG_4557			phosphonate	binding	ABC	The ATP-binding Cassette (ABC) Superfamily	-1.23296	-1.5317	-1.43431	-1.23296	N/A	N/A
MSMEG_4559	MSMEG_4559			cobalamin/Fe3+-siderophores	membrane	ABC	The ATP-binding Cassette (ABC) Superfamily	-1.24567	-1.49345	-1.95789	-1.24567	N/A	N/A
MSMEG_4560	MSMEG_4560			cobalamin	binding	ABC	The ATP-binding Cassette (ABC) Superfamily	-1.32833	-1.60028	-1.59942	-1.32833	N/A	N/A
MSMEG_4561	MSMEG_4561			cobalamin	binding	ABC	The ATP-binding Cassette (ABC) Superfamily	N/A	-1.02962	-1.05746	N/A	N/A	N/A
MSMEG_4648	MSMEG_4648			carbohydrate	binding	ABC	The ATP-binding Cassette (ABC) Superfamily	-2.63842	N/A	-2.89577	-2.63842	N/A	N/A
MSMEG_4656	MSMEG_4656		Cluster5	sugar (ribose?)	ABC	ABC	The ATP-binding Cassette (ABC) Superfamily	N/A	-3.12584	N/A	N/A	N/A	N/A
MSMEG_4657	MSMEG_4657		Cluster5	sugar (ribose?)	membrane	ABC	The ATP-binding Cassette (ABC) Superfamily	N/A	-3.11112	N/A	N/A	N/A	N/A
MSMEG_4762	MSMEG_4762			spermidine/putrescine	binding protein	ABC	The ATP-binding Cassette (ABC) Superfamily	-1.28851	-1.44408	N/A	-1.28851	N/A	1.2883
MSMEG_4763	MSMEG_4763			spermidine/putrescine	membrane	ABC	The ATP-binding Cassette (ABC) Superfamily	-1.81883	N/A	N/A	-1.81883	N/A	N/A
MSMEG_4792	MSMEG_4792		Cluster5	toluene tolerance	binding protein	ABC	The ATP-binding Cassette (ABC) Superfamily	-1.64376	-2.18847	-2.16682	-1.64376	N/A	N/A
MSMEG_4793	MSMEG_4793		Cluster5	toluene tolerance	binding protein	ABC	The ATP-binding Cassette (ABC) Superfamily	-1.39934	-3.00629	-2.42983	-1.39934	-1.60694	N/A
MSMEG_4794	MSMEG_4794		Cluster5	toluene tolerance	binding protein	ABC	The ATP-binding Cassette (ABC) Superfamily	-1.31641	-2.0301	-2.09067	-1.31641	N/A	N/A
MSMEG_4795	MSMEG_4795			toluene tolerance	membrane	ABC	The ATP-binding Cassette (ABC) Superfamily	N/A	-1.25539	-1.72621	N/A	N/A	N/A
MSMEG_4796	MSMEG_4796			toluene tolerance	membrane	ABC	The ATP-binding Cassette (ABC) Superfamily	N/A	-1.47503	-1.93666	N/A	N/A	N/A
MSMEG_5054	MSMEG_5054	Rv1244		glycine betaine	binding	ABC	The ATP-binding Cassette (ABC) Superfamily	-1.53311	N/A	N/A	-1.53311	N/A	N/A
MSMEG_5058	MSMEG_5058	Rv1238		polyamine	binding	ABC	The ATP-binding Cassette (ABC) Superfamily	-2.11666	-1.21685	N/A	-2.11666	N/A	1.29109
MSMEG_5059	MSMEG_5059	Rv1237		sugar	membrane	ABC	The ATP-binding Cassette (ABC) Superfamily	-1.50256	N/A	N/A	-1.50256	N/A	1.28694
MSMEG_5060	MSMEG_5060	Rv1236		sugar	membrane	ABC	The ATP-binding Cassette (ABC) Superfamily	-1.13735	N/A	N/A	-1.13735	N/A	N/A
MSMEG_5061	MSMEG_5061	Rv1235		sugar	binding protein	ABC	The ATP-binding Cassette (ABC) Superfamily	N/A	N/A	1.12351	N/A	N/A	N/A
MSMEG_5145	MSMEG_5145			sugar	binding protein	ABC	The ATP-binding Cassette (ABC) Superfamily	N/A	N/A	-1.82999	N/A	-1.11277	-1.04139
MSMEG_5146	MSMEG_5146			sugar	membrane	ABC	The ATP-binding Cassette (ABC) Superfamily	N/A	-1.46074	-2.20562	N/A	N/A	N/A
MSMEG_5147	MSMEG_5147			sugar	membrane	ABC	The ATP-binding Cassette (ABC) Superfamily	N/A	-1.3192	-2.05889	N/A	N/A	N/A
MSMEG_5163	MSMEG_5163			glycine betaine	binding	ABC	The ATP-binding Cassette (ABC) Superfamily	-1.82558	N/A	N/A	-1.82558	N/A	N/A
MSMEG_5312	MSMEG_5312			daunorubicin	binding	ABC	The ATP-binding Cassette (ABC) Superfamily	1.47808	N/A	N/A	1.47808	N/A	N/A
MSMEG_5339	MSMEG_5339			urea	binding	ABC	The ATP-binding Cassette (ABC) Superfamily	N/A	N/A	-1.46405	N/A	N/A	-1.5869
MSMEG_5368	ehuB			amino acid (glutamine/glutamate/aspartate?)	binding protein	ABC	The ATP-binding Cassette (ABC) Superfamily	1.09724	N/A	1.40574	1.09724	N/A	N/A
MSMEG_5371	ehuA			phosphate	binding	ABC	The ATP-binding Cassette (ABC) Superfamily	-1.35044	-1.4364	N/A	-1.35044	N/A	1.63223
MSMEG_5571	MSMEG_5571			polyamine	binding	ABC	The ATP-binding Cassette (ABC) Superfamily	N/A	N/A	-1.22639	N/A	N/A	-1.89039
MSMEG_5572	MSMEG_5572			sugar	membrane	ABC	The ATP-binding Cassette (ABC) Superfamily	N/A	N/A	-1.47503	N/A	N/A	-2.02094
MSMEG_5573	MSMEG_5573			sugar	membrane	ABC	The ATP-binding Cassette (ABC) Superfamily	N/A	N/A	-1.24755	N/A	N/A	-2.03387
MSMEG_5574	MSMEG_5574			sugar	binding protein	ABC	The ATP-binding Cassette (ABC) Superfamily	N/A	N/A	-1.41125	N/A	N/A	-2.11494
MSMEG_5659	MSMEG_5659		Cluster5	multidrug	membrane	ABC	The ATP-binding Cassette (ABC) Superfamily	N/A	-1.57763	-1.97284	N/A	N/A	N/A
MSMEG_5660	MSMEG_5660			lipid A	binding	ABC	The ATP-binding Cassette (ABC) Superfamily	N/A	-1.35278	-1.79279	N/A	N/A	N/A
MSMEG_5781	pstC			phosphate	membrane	ABC	The ATP-binding Cassette (ABC) Superfamily	N/A	N/A	1.26145	N/A	N/A	N/A
MSMEG_5782	pstS			phosphate	binding protein	ABC	The ATP-binding Cassette (ABC) Superfamily	N/A	N/A	1.4812	N/A	N/A	1.73505
MSMEG_5818	MSMEG_5818	Rv0589		toluene tolerance	binding protein	ABC	The ATP-binding Cassette (ABC) Superfamily	-1.20583	-1.41715	-1.63053	-1.20583	N/A	N/A
MSMEG_5894	MSMEG_5894	Rv3493c		Unclassified	binding protein	ABC	The ATP-binding Cassette (ABC) Superfamily	-1.09913	-1.20663	N/A	-1.09913	N/A	N/A
MSMEG_5895	MSMEG_5895	Rv3494c		toluene tolerance	binding protein	ABC	The ATP-binding Cassette (ABC) Superfamily	-1.83892	-1.79131	N/A	-1.83892	N/A	1.16922
MSMEG_5897	MSMEG_5897	Rv3496c		toluene tolerance	binding protein	ABC	The ATP-binding Cassette (ABC) Superfamily	-2.18043	-1.99507	N/A	-2.18043	N/A	1.51647
MSMEG_5898	MSMEG_5898	Rv3497c		toluene tolerance	binding protein	ABC	The ATP-binding Cassette (ABC) Superfamily	-1.87163	-1.78055	N/A	-1.87163	N/A	1.24182
MSMEG_5899	MSMEG_5899	Rv3498c		toluene tolerance	binding protein	ABC	The ATP-binding Cassette (ABC) Superfamily	-1.81634	-1.64241	N/A	-1.81634	N/A	1.48383
MSMEG_5900	MSMEG_5900	Rv3499c		toluene tolerance	binding protein	ABC	The ATP-binding Cassette (ABC) Superfamily	-1.12283	-1.0286	N/A	-1.12283	N/A	1.04808
MSMEG_6018	MSMEG_6018			sugar (xylose?)	membrane	ABC	The ATP-binding Cassette (ABC) Superfamily	-1.89109	-3.0661	-1.70068	-1.89109	N/A	1.36543
MSMEG_6019	MSMEG_6019			sugar (ribose?)	ABC	ABC	The ATP-binding Cassette (ABC) Superfamily	-1.73521	-3.16723	-1.57339	-1.73521	-1.43201	1.59383
MSMEG_6020	MSMEG_6020			xylose	binding	ABC	The ATP-binding Cassette (ABC) Superfamily	-1.56177	-2.60237	-1.24393	-1.56177	N/A	1.35844
MSMEG_6120	MSMEG_6120			D-methionine	binding	ABC	The ATP-binding Cassette (ABC) Superfamily	-3.30642	-4.00653	-3.08221	-3.30642	N/A	N/A
MSMEG_6121	MSMEG_6121			glycine betaine	binding	ABC	The ATP-binding Cassette (ABC) Superfamily	-2.55419	-2.43256	-3.80156	-2.55419	N/A	N/A
MSMEG_6307	MSMEG_6307			amino aicd (glutamine/glutamate/aspartate?)	membrane	ABC	The ATP-binding Cassette (ABC) Superfamily	-1.01175	N/A	N/A	-1.01175	N/A	N/A
MSMEG_6309	MSMEG_6309			phosphate	binding	ABC	The ATP-binding Cassette (ABC) Superfamily	-1.65973	N/A	N/A	-1.65973	1.28836	N/A
MSMEG_6333	MSMEG_6333	Rv3758c		glycine betaine	binding	ABC	The ATP-binding Cassette (ABC) Superfamily	1.39131	N/A	N/A	1.39131	N/A	N/A
MSMEG_6366	MSMEG_6366	Rv3781		daunorubicin	binding	ABC	The ATP-binding Cassette (ABC) Superfamily	1.16085	N/A	N/A	1.16085	N/A	N/A
MSMEG_6493	MSMEG_6493			nitrate/sulfonate/taurine	binding protein	ABC	The ATP-binding Cassette (ABC) Superfamily	N/A	-2.76977	-2.03605	N/A	N/A	N/A
MSMEG_6509	MSMEG_6509		Cluster1	daunorubicin	binding	ABC	The ATP-binding Cassette (ABC) Superfamily	2.32946	1.55401	N/A	2.32946	N/A	-1.52044
MSMEG_6521	MSMEG_6521			polyamine	binding	ABC	The ATP-binding Cassette (ABC) Superfamily	-2.04055	-1.83005	-1.67841	-2.04055	N/A	N/A
MSMEG_6522	MSMEG_6522			spermidine/putrescine	membrane	ABC	The ATP-binding Cassette (ABC) Superfamily	-1.57046	-1.93066	-1.35357	-1.57046	N/A	N/A
MSMEG_6523	MSMEG_6523			Unclassified	membrane	ABC	The ATP-binding Cassette (ABC) Superfamily	-1.59278	-1.54998	-1.51423	-1.59278	N/A	N/A
MSMEG_6540	MSMEG_6540	Rv0589	Cluster6	toluene tolerance	binding protein	ABC	The ATP-binding Cassette (ABC) Superfamily	N/A	N/A	2.18363	N/A	N/A	1.51295
MSMEG_6553	MSMEG_6553	Rv1349		lipid A	binding	ABC	The ATP-binding Cassette (ABC) Superfamily	-1.27618	-1.44583	-1.30117	-1.27618	N/A	N/A
MSMEG_6593	MSMEG_6593			phosphate	binding	ABC	The ATP-binding Cassette (ABC) Superfamily	-1.35025	N/A	-1.4595	-1.35025	N/A	N/A
MSMEG_6594	MSMEG_6594			amino aicd (glutamine/glutamate/aspartate?)	membrane	ABC	The ATP-binding Cassette (ABC) Superfamily	-1.55735	-1.70545	-1.44794	-1.55735	N/A	N/A
MSMEG_6595	MSMEG_6595			amino acid (glutamine/glutamate/aspartate?)	binding protein	ABC	The ATP-binding Cassette (ABC) Superfamily	-1.09977	-1.32484	-1.18231	-1.09977	N/A	N/A
MSMEG_6668	MSMEG_6668		Cluster6	2-aminoethylphosphonate	binding	ABC	The ATP-binding Cassette (ABC) Superfamily	N/A	N/A	2.26542	N/A	N/A	2.15773
MSMEG_6748	MSMEG_6748			heme	binding	ABC	The ATP-binding Cassette (ABC) Superfamily	N/A	1.15425	N/A	N/A	N/A	N/A
MSMEG_6802	MSMEG_6802			sugar (ribose?)	ABC	ABC	The ATP-binding Cassette (ABC) Superfamily	1.15371	N/A	-1.09441	1.15371	N/A	-1.46901
MSMEG_6803	MSMEG_6803			ribose	membrane	ABC	The ATP-binding Cassette (ABC) Superfamily	N/A	N/A	-1.23378	N/A	N/A	-1.4754
MSMEG_6804	MSMEG_6804			ribose	binding	ABC	The ATP-binding Cassette (ABC) Superfamily	N/A	N/A	-1.13871	N/A	N/A	-1.25424
MSMEG_4250	MSMEG_4250	Rv2184c		arsenite (ArsA)		ArsAB	The Arsenite-Antimonite (ArsAB) Efflux Family	1.19622	1.09716	N/A	1.19622	N/A	N/A
MSMEG_6195	MSMEG_6195	Rv3680		arsenite (ArsA)		ArsAB	The Arsenite-Antimonite (ArsAB) Efflux Family	-1.60444	N/A	N/A	-1.60444	N/A	N/A
MSMEG_4936	atpD	Rv1310		protons		F-ATPase	The H+- or Na+-translocating F-type	-1.20318	-1.17709	N/A	-1.20318	N/A	N/A
MSMEG_4937	atpG	Rv1309		protons		F-ATPase	The H+- or Na+-translocating F-type	-1.28046	-1.01832	N/A	-1.28046	N/A	1.02673
MSMEG_4938	atpA	Rv1308		protons		F-ATPase	The H+- or Na+-translocating F-type	-1.14781	-1.03321	N/A	-1.14781	N/A	1.11442
MSMEG_4942	atpB	Rv1304		protons		F-ATPase	The H+- or Na+-translocating F-type	N/A	N/A	1.0725	N/A	N/A	1.34879
MSMEG_4943	MSMEG_4943	Rv1303		protons		F-ATPase	The H+- or Na+-translocating F-type	N/A	N/A	1.01086	N/A	N/A	N/A
MSMEG_1199	MSMEG_1199	Rv0585c		Unclassified		P-ATPase	The P-type ATPase (P-ATPase) Superfamily	N/A	N/A	1.15592	N/A	N/A	N/A
MSMEG_5014	MSMEG_5014	Rv0969		zinc/cadmium/cobalt ion		P-ATPase	The P-type ATPase (P-ATPase) Superfamily	N/A	-1.57499	-1.26251	N/A	N/A	N/A
MSMEG_5392	kdpA	Rv1029	Cluster6	potassium ion		P-ATPase	The P-type ATPase (P-ATPase) Superfamily	2.53129	2.59858	4.32356	2.53129	N/A	1.72498
MSMEG_5393	kdpB	Rv1030	Cluster6	potassium ion		P-ATPase	The P-type ATPase (P-ATPase) Superfamily	2.42914	2.12348	4.73662	2.42914	N/A	2.61314
MSMEG_5394	MSMEG_5394	Rv1031	Cluster6	potassium ion		P-ATPase	The P-type ATPase (P-ATPase) Superfamily	1.79742	N/A	3.92622	1.79742	N/A	2.96856
MSMEG_1052	MSMEG_1052			sodium ion:alanine symporter		AGCS	The Alanine or Glycine:Cation Symporter (AGCS) Family	-2.20489	-1.13197	N/A	-2.20489	1.07292	N/A
MSMEG_2332	MSMEG_2332			sodium ion:alanine symporter		AGCS	The Alanine or Glycine:Cation Symporter (AGCS) Family	-2.20074	-1.15037	N/A	-2.20074	1.05037	N/A
MSMEG_0279	MSMEG_0279		Cluster4	amino acid		APC	The Amino Acid-Polyamine-Organocation (APC) Family	-2.66509	-2.32056	N/A	-2.66509	N/A	N/A
MSMEG_0446	MSMEG_0446		Cluster4	amino acid		APC	The Amino Acid-Polyamine-Organocation (APC) Family	-1.98515	-2.11706	-1.40887	-1.98515	N/A	N/A
MSMEG_0781	MSMEG_0781			amino acid		APC	The Amino Acid-Polyamine-Organocation (APC) Family	1.27606	N/A	1.16358	1.27606	N/A	N/A
MSMEG_1118	MSMEG_1118			amino acid		APC	The Amino Acid-Polyamine-Organocation (APC) Family	N/A	-1.04189	-1.62914	N/A	N/A	N/A
MSMEG_1412	MSMEG_1412	Rv2320c		amino acid		APC	The Amino Acid-Polyamine-Organocation (APC) Family	-1.4995	N/A	N/A	-1.4995	1.44378	N/A
MSMEG_1625	MSMEG_1625			amino acid		APC	The Amino Acid-Polyamine-Organocation (APC) Family	N/A	-1.59916	-1.33678	N/A	-1.32377	N/A
MSMEG_2525	MSMEG_2525			glutamate:GABA antiporter		APC	The Amino Acid-Polyamine-Organocation (APC) Family	N/A	N/A	1.85669	N/A	N/A	N/A
MSMEG_2680	MSMEG_2680			amino acid		APC	The Amino Acid-Polyamine-Organocation (APC) Family	-1.40811	N/A	N/A	-1.40811	N/A	N/A
MSMEG_5473	MSMEG_5473			GABA		APC	The Amino Acid-Polyamine-Organocation (APC) Family	-1.58768	-1.91925	-1.69255	-1.58768	N/A	N/A
MSMEG_5848	MSMEG_5848			amino acid		APC	The Amino Acid-Polyamine-Organocation (APC) Family	1.47615	N/A	N/A	1.47615	N/A	N/A
MSMEG_1883	MSMEG_1883			glycine betaine/carnitine/choline		BCCT	The Betaine/Carnitine/Choline Transporter (BCCT) Family	1.50914	1.48081	N/A	1.50914	N/A	-1.03905
MSMEG_3719	MSMEG_3719		Cluster6	sodium ion:calcium ion antiporter		CaCA	The Ca2+:Cation Antiporter (CaCA) Family	N/A	2.30808	5.74796	N/A	N/A	3.43987
MSMEG_0764	MSMEG_0764			sodium ion:proton antiporter		CPA1	The Monovalent Cation:Proton Antiporter-1 (CPA1) Family	-1.0761	N/A	N/A	-1.0761	N/A	N/A
MSMEG_6769	MSMEG_6769			potassium/sodium ion:proton antiporter		CPA2	The Monovalent Cation:Proton Antiporter-2 (CPA2) Family	-2.34516	-2.71856	N/A	-2.34516	N/A	2.12768
MSMEG_0843	MSMEG_0843			multicomponent sodium ion:proton antiporter	MnhG	CPA3	The Monovalent Cation (K+ or Na+):Proton Antiporter-3 (CPA3) Family	-1.17368	-1.23978	N/A	-1.17368	N/A	N/A
MSMEG_0845	MSMEG_0845			multicomponent sodium ion:proton antiporter	MnhE	CPA3	The Monovalent Cation (K+ or Na+):Proton Antiporter-3 (CPA3) Family	N/A	-1.22278	-1.02521	N/A	N/A	N/A
MSMEG_2052	nuoL	Rv3156		multicomponent sodium ion:proton antiporter	MnhA	CPA3	The Monovalent Cation (K+ or Na+):Proton Antiporter-3 (CPA3) Family	N/A	-1.59005	N/A	N/A	-1.43535	N/A
MSMEG_4501	MSMEG_4501			proton/sodium ion:glutamate/aspartate symporter		DAACS	The Dicarboxylate/Amino Acid:Cation (Na+ or H+) Symporter (DAACS) Family	1.65451	N/A	N/A	1.65451	N/A	N/A
MSMEG_5302	MSMEG_5302	Rv2443		proton/sodium ion:glutamate/aspartate symporter		DAACS	The Dicarboxylate/Amino Acid:Cation (Na+ or H+) Symporter (DAACS) Family	N/A	1.11515	1.01194	N/A	N/A	N/A
MSMEG_4611	MSMEG_4611			sodium ion:dicarboxylate/sulfate		DASS	The Divalent Anion:Na+ Symporter (DASS) Family	-1.34828	N/A	N/A	-1.34828	N/A	N/A
MSMEG_1505	MSMEG_1505			drug/metabolite?	DME	DMT	The Drug/Metabolite Transporter (DMT) Superfamily	N/A	N/A	-1.25052	N/A	N/A	N/A
MSMEG_2639	MSMEG_2639			drug/metabolite?		DMT	The Drug/Metabolite Transporter (DMT) Superfamily	1.34243	1.4867	N/A	1.34243	N/A	N/A
MSMEG_3305	MSMEG_3305			drug/metabolite?		DMT	The Drug/Metabolite Transporter (DMT) Superfamily	N/A	N/A	-1.52147	N/A	N/A	N/A
MSMEG_3670	MSMEG_3670			multidrug efflux (SMR)	SMR	DMT	The Drug/Metabolite Transporter (DMT) Superfamily	-1.7092	N/A	N/A	-1.7092	N/A	N/A
MSMEG_3672	MSMEG_3672			multidrug efflux (SMR)	SMR	DMT	The Drug/Metabolite Transporter (DMT) Superfamily	-1.54741	N/A	N/A	-1.54741	N/A	N/A
MSMEG_0452	MSMEG_0452			gluconate		GntP	The Gluconate:H+ Symporter (GntP) Family	N/A	1.43064	1.28437	N/A	N/A	N/A
MSMEG_3789	MSMEG_3789			gluconate		GntP	The Gluconate:H+ Symporter (GntP) Family	N/A	1.39163	1.33791	N/A	1.4689	N/A
MSMEG_6792	MSMEG_6792			gluconate		GntP	The Gluconate:H+ Symporter (GntP) Family	N/A	N/A	-2.79764	N/A	N/A	-1.87835
MSMEG_6826	MSMEG_6826		Cluster5	L-lactate		LctP	The Lactate Permease (LctP) Family	-1.83874	-2.26703	-2.19691	-1.83874	N/A	N/A
MSMEG_0164	MSMEG_0164		Cluster5	oxalate:formate antiporter		MFS	The Major Facilitator Superfamily (MFS)	N/A	-1.97465	-3.5277	N/A	N/A	N/A
MSMEG_0167	MSMEG_0167		Cluster5	oxalate:formate antiporter		MFS	The Major Facilitator Superfamily (MFS)	-1.68734	-2.57364	-2.85415	-1.68734	N/A	N/A
MSMEG_0170	MSMEG_0170		Cluster5	oxalate:formate antiporter		MFS	The Major Facilitator Superfamily (MFS)	-1.63973	-3.67269	-4.07736	-1.63973	-2.03296	N/A
MSMEG_0264	MSMEG_0264			multidrug efflux		MFS	The Major Facilitator Superfamily (MFS)	-1.34567	N/A	N/A	-1.34567	N/A	N/A
MSMEG_0357	MSMEG_0357			multidrug efflux		MFS	The Major Facilitator Superfamily (MFS)	-1.26672	N/A	N/A	-1.26672	N/A	N/A
MSMEG_0449	MSMEG_0449		Cluster4	multidrug efflux (EmrB/QacA subfamily)		MFS	The Major Facilitator Superfamily (MFS)	-2.09915	-2.22991	N/A	-2.09915	N/A	N/A
MSMEG_0577	MSMEG_0577		0	multidrug efflux		MFS	The Major Facilitator Superfamily (MFS)	1.21783	N/A	N/A	1.21783	N/A	N/A
MSMEG_0588	MSMEG_0588		Cluster1	multidrug efflux		MFS	The Major Facilitator Superfamily (MFS)	2.17078	1.48147	N/A	2.17078	N/A	N/A
MSMEG_0818	MSMEG_0818		Cluster6	multidrug efflux		MFS	The Major Facilitator Superfamily (MFS)	N/A	N/A	4.09322	N/A	N/A	4.51416
MSMEG_0896	MSMEG_0896			multidrug efflux		MFS	The Major Facilitator Superfamily (MFS)	2.78065	3.06933	N/A	2.78065	N/A	-3.13914
MSMEG_0985	MSMEG_0985	Rv3476c		multidrug efflux		MFS	The Major Facilitator Superfamily (MFS)	-1.48172	N/A	N/A	-1.48172	N/A	N/A
MSMEG_1023	MSMEG_1023			oxalate:formate antiporter		MFS	The Major Facilitator Superfamily (MFS)	N/A	1.36253	N/A	N/A	1.51922	N/A
MSMEG_1427	MSMEG_1427			multidrug efflux (EmrB/QacA subfamily)		MFS	The Major Facilitator Superfamily (MFS)	N/A	-2.64705	N/A	N/A	N/A	N/A
MSMEG_1455	MSMEG_1455		Cluster1	multidrug efflux (EmrB/QacA subfamily)		MFS	The Major Facilitator Superfamily (MFS)	2.07947	1.45583	N/A	2.07947	N/A	-1.11524
MSMEG_1477	MSMEG_1477			multidrug efflux		MFS	The Major Facilitator Superfamily (MFS)	N/A	-1.24892	N/A	N/A	N/A	N/A
MSMEG_2303	MSMEG_2303			oxalate:formate antiporter		MFS	The Major Facilitator Superfamily (MFS)	N/A	1.32079	N/A	N/A	1.55668	N/A
MSMEG_2380	MSMEG_2380	Rv2994		glycerol-3-phosphate		MFS	The Major Facilitator Superfamily (MFS)	1.8073	1.50604	N/A	1.8073	N/A	-1.28997
MSMEG_2537	MSMEG_2537			D-galactonate		MFS	The Major Facilitator Superfamily (MFS)	N/A	-1.25374	-1.41571	N/A	N/A	N/A
MSMEG_2549	MSMEG_2549			D-galactonate		MFS	The Major Facilitator Superfamily (MFS)	N/A	N/A	-3.07772	N/A	N/A	-2.73442
MSMEG_2619	MSMEG_2619	Rv2846c		multidrug efflux (EmrB/QacA subfamily)		MFS	The Major Facilitator Superfamily (MFS)	-1.34641	-1.43044	N/A	-1.34641	N/A	N/A
MSMEG_2795	MSMEG_2795			cyanate		MFS	The Major Facilitator Superfamily (MFS)	1.20401	1.06545	N/A	1.20401	N/A	N/A
MSMEG_2810	MSMEG_2810			multidrug efflux		MFS	The Major Facilitator Superfamily (MFS)	N/A	N/A	-2.36745	N/A	N/A	N/A
MSMEG_2911	MSMEG_2911		Cluster3	multidrug efflux		MFS	The Major Facilitator Superfamily (MFS)	1.49551	2.30566	1.26094	1.49551	N/A	-1.04472
MSMEG_2912	MSMEG_2912			glycerol-3-phosphate		MFS	The Major Facilitator Superfamily (MFS)	1.07714	1.7352	1.10198	1.07714	N/A	N/A
MSMEG_2991	MSMEG_2991			multidrug efflux		MFS	The Major Facilitator Superfamily (MFS)	1.46777	N/A	N/A	1.46777	N/A	N/A
MSMEG_3316	MSMEG_3316			multidrug efflux		MFS	The Major Facilitator Superfamily (MFS)	1.12744	N/A	N/A	1.12744	N/A	N/A
MSMEG_3369	MSMEG_3369			metabolite (benzoate?)		MFS	The Major Facilitator Superfamily (MFS)	N/A	-2.14027	N/A	N/A	N/A	N/A
MSMEG_3405	MSMEG_3405			multidrug efflux (EmrB/QacA subfamily)		MFS	The Major Facilitator Superfamily (MFS)	2.53108	2.22148	2.07424	2.53108	N/A	N/A
MSMEG_3536	MSMEG_3536			metabolite (benzoate?)		MFS	The Major Facilitator Superfamily (MFS)	-1.81933	-1.81429	N/A	-1.81933	N/A	N/A
MSMEG_3671	MSMEG_3671			multidrug efflux		MFS	The Major Facilitator Superfamily (MFS)	N/A	1.26504	N/A	N/A	N/A	N/A
MSMEG_3705	MSMEG_3705			D-galactonate		MFS	The Major Facilitator Superfamily (MFS)	-1.59764	-1.23637	N/A	-1.59764	N/A	N/A
MSMEG_4078	MSMEG_4078			glycerol-3-phosphate		MFS	The Major Facilitator Superfamily (MFS)	-2.51844	-2.93589	N/A	-2.51844	N/A	2.67839
MSMEG_4767	MSMEG_4767			multidrug efflux		MFS	The Major Facilitator Superfamily (MFS)	N/A	N/A	1.51367	N/A	N/A	N/A
MSMEG_5047	MSMEG_5047			multidrug efflux		MFS	The Major Facilitator Superfamily (MFS)	-1.02696	N/A	N/A	-1.02696	N/A	N/A
MSMEG_5141	MSMEG_5141	Rv1737c		nitrate		MFS	The Major Facilitator Superfamily (MFS)	N/A	-1.46252	-1.4397	N/A	-1.53221	N/A
MSMEG_5187	MSMEG_5187			multidrug efflux		MFS	The Major Facilitator Superfamily (MFS)	N/A	-1.10577	-2.01247	N/A	N/A	N/A
MSMEG_5347	MSMEG_5347			D-galactonate		MFS	The Major Facilitator Superfamily (MFS)	1.11189	1.00673	N/A	1.11189	N/A	-1.6916
MSMEG_5464	MSMEG_5464			multidrug efflux		MFS	The Major Facilitator Superfamily (MFS)	-1.18716	N/A	-1.39162	-1.18716	N/A	N/A
MSMEG_5559	MSMEG_5559		Cluster2	sugar		MFS	The Major Facilitator Superfamily (MFS)	-1.9257	-1.91354	N/A	-1.9257	N/A	2.671
MSMEG_5713	MSMEG_5713			multidrug efflux		MFS	The Major Facilitator Superfamily (MFS)	1.16149	1.40307	N/A	1.16149	N/A	N/A
MSMEG_6027	MSMEG_6027			multidrug efflux		MFS	The Major Facilitator Superfamily (MFS)	-1.06345	-1.26878	-1.61367	-1.06345	N/A	N/A
MSMEG_6178	MSMEG_6178			D-galactonate		MFS	The Major Facilitator Superfamily (MFS)	N/A	1.9165	N/A	N/A	1.76837	-2.79339
MSMEG_6225	MSMEG_6225		Cluster1	multidrug efflux (EmrB/QacA subfamily)		MFS	The Major Facilitator Superfamily (MFS)	2.6294	1.85475	1.16387	2.6294	N/A	N/A
MSMEG_6295	MSMEG_6295			nitrate/nitrite		MFS	The Major Facilitator Superfamily (MFS)	-1.14728	-1.35691	-1.81744	-1.14728	N/A	N/A
MSMEG_6375	MSMEG_6375			D-galactonate		MFS	The Major Facilitator Superfamily (MFS)	1.07694	1.02649	-2.08175	1.07694	N/A	-3.10823
MSMEG_6379	MSMEG_6379			multidrug efflux?		MFS	The Major Facilitator Superfamily (MFS)	N/A	N/A	-2.19314	N/A	N/A	-2.22998
MSMEG_6513	MSMEG_6513			multidrug efflux		MFS	The Major Facilitator Superfamily (MFS)	N/A	N/A	-2.01073	N/A	N/A	N/A
MSMEG_6718	MSMEG_6718			metabolite (benzoate?)		MFS	The Major Facilitator Superfamily (MFS)	N/A	N/A	1.43386	N/A	N/A	N/A
MSMEG_6775	MSMEG_6775			nitrate/nitrite		MFS	The Major Facilitator Superfamily (MFS)	N/A	-1.44577	-1.76344	N/A	N/A	N/A
MSMEG_5968	MSMEG_5968			polysaccharide export	PST	MOP	The Multidrug/Oligosaccharidyl-lipid/Polysaccharide (MOP) Flippase Superfamily	1.77844	N/A	N/A	1.77844	N/A	N/A
MSMEG_3556	MSMEG_3556		Cluster6	cytosine/purines/uracil/thiamine/allantoin		NCS1	The Nucleobase:Cation Symporter-1 (NCS1) Family	N/A	1.5676	6.66538	N/A	N/A	5.09778
MSMEG_4458	MSMEG_4458		Cluster5	cytosine/purines/uracil/thiamine/allantoin		NCS1	The Nucleobase:Cation Symporter-1 (NCS1) Family	N/A	-2.16036	N/A	N/A	N/A	N/A
MSMEG_0810	MSMEG_0810			xanthine/uracil		NCS2	The Nucleobase:Cation Symporter-2 (NCS2) Family	-1.43931	N/A	N/A	-1.43931	1.22175	N/A
MSMEG_1293	MSMEG_1293			xanthine/uracil		NCS2	The Nucleobase:Cation Symporter-2 (NCS2) Family	-1.07783	-1.34156	-1.22958	-1.07783	N/A	N/A
MSMEG_5589	MSMEG_5589	Rv0924c		manganese/iron ion		Nramp	The Metal Ion (Mn2+-iron) Transporter (Nramp) Family	1.68462	1.32563	1.00921	1.68462	N/A	N/A
MSMEG_1064	MSMEG_1064	Rv0545c		phosphate		PiT	The Inorganic Phosphate Transporter (PiT) Family	-1.55312	-1.07577	1.54417	-1.55312	N/A	2.61994
MSMEG_1478	MSMEG_1478		Cluster5	amino acid efflux		RhtB	The Resistance to Homoserine/Threonine (RhtB) Family	-1.56936	-1.79967	-1.97338	-1.56936	N/A	N/A
MSMEG_3203	MSMEG_3203			amino acid efflux		RhtB	The Resistance to Homoserine/Threonine (RhtB) Family	N/A	-1.18697	-1.08159	N/A	N/A	N/A
MSMEG_3364	MSMEG_3364			amino acid efflux		RhtB	The Resistance to Homoserine/Threonine (RhtB) Family	-1.29964	N/A	N/A	-1.29964	N/A	N/A
MSMEG_0225	MSMEG_0225	Rv0676c		multidrug/solvent efflux (MmpL homolog/HAE2 subfamily)	HAE2	RND	The Resistance-Nodulation-Cell Division (RND) Superfamily	N/A	N/A	1.18688	N/A	N/A	1.44756
MSMEG_0381	mmpl4a			multidrug/solvent efflux (MmpL homolog/HAE2 subfamily)	HAE2	RND	The Resistance-Nodulation-Cell Division (RND) Superfamily	N/A	N/A	1.13019	N/A	N/A	N/A
MSMEG_0410	MSMEG_0410	Rv1183		multidrug/solvent efflux (MmpL homolog/HAE2 subfamily)	HAE2	RND	The Resistance-Nodulation-Cell Division (RND) Superfamily	-1.37486	N/A	N/A	-1.37486	N/A	N/A
MSMEG_0463	MSMEG_0463			multidrug/solvent efflux (MmpL homolog/HAE2 subfamily)	HAE2	RND	The Resistance-Nodulation-Cell Division (RND) Superfamily	N/A	N/A	1.53474	N/A	N/A	1.2605
MSMEG_0576	MSMEG_0576		Cluster2	multidrug/solvent efflux (MmpL homolog/HAE2 subfamily)	HAE2	RND	The Resistance-Nodulation-Cell Division (RND) Superfamily	-1.83804	-1.53535	N/A	-1.83804	N/A	1.77684
MSMEG_0763	MSMEG_0763			multidrug/solvent efflux (MmpL homolog/HAE2 subfamily)	HAE2	RND	The Resistance-Nodulation-Cell Division (RND) Superfamily	-1.89562	-1.87366	-1.64468	-1.89562	N/A	N/A
MSMEG_1382	MSMEG_1382			multidrug/solvent efflux (MmpL homolog/HAE2 subfamily)	HAE2	RND	The Resistance-Nodulation-Cell Division (RND) Superfamily	-1.32348	-1.17412	N/A	-1.32348	N/A	N/A
MSMEG_2677	MSMEG_2677			multidrug/solvent efflux (MmpL homolog/HAE2 subfamily)	HAE2	RND	The Resistance-Nodulation-Cell Division (RND) Superfamily	1.60693	N/A	N/A	1.60693	N/A	N/A
MSMEG_3584	MSMEG_3584			multidrug/solvent efflux (MmpL homolog/HAE2 subfamily)	HAE2	RND	The Resistance-Nodulation-Cell Division (RND) Superfamily	2.11517	N/A	N/A	2.11517	-2.61385	N/A
MSMEG_4383	MSMEG_4383			multidrug/solvent efflux (MmpL homolog/HAE2 subfamily)	HAE2	RND	The Resistance-Nodulation-Cell Division (RND) Superfamily	-1.0057	-1.04364	N/A	-1.0057	N/A	N/A
MSMEG_4741	MSMEG_4741	Rv1522c,Rv3823c		multidrug/solvent efflux (MmpL homolog/HAE2 subfamily)	HAE2	RND	The Resistance-Nodulation-Cell Division (RND) Superfamily	1.43898	1.37333	N/A	1.43898	N/A	N/A
MSMEG_5178	MSMEG_5178		Cluster1	multidrug/solvent efflux (MmpL homolog/HAE2 subfamily)	HAE2	RND	The Resistance-Nodulation-Cell Division (RND) Superfamily	3.12125	1.28697	N/A	3.12125	-1.83428	N/A
MSMEG_3689	MSMEG_3689			sodium ion:proline symporter		SSS	The Solute:Sodium Symporter (SSS) Family	-1.55112	-1.92666	N/A	-1.55112	N/A	1.01466
MSMEG_4462	MSMEG_4462		Cluster5	sodium ion:proline symporter		SSS	The Solute:Sodium Symporter (SSS) Family	-1.80621	-2.45299	-2.46326	-1.80621	N/A	N/A
MSMEG_5161	MSMEG_5161			sodium ion:proline symporter		SSS	The Solute:Sodium Symporter (SSS) Family	-1.45412	N/A	N/A	-1.45412	N/A	N/A
MSMEG_5166	MSMEG_5166			sodium ion:proline symporter		SSS	The Solute:Sodium Symporter (SSS) Family	-1.24118	N/A	N/A	-1.24118	N/A	1.0626
MSMEG_5303	putP			sodium ion:proline symporter		SSS	The Solute:Sodium Symporter (SSS) Family	N/A	N/A	-2.29113	N/A	N/A	-1.56348
MSMEG_5372	MSMEG_5372			sodium ion:proline symporter		SSS	The Solute:Sodium Symporter (SSS) Family	N/A	-1.68516	-1.56138	N/A	-1.44705	N/A
MSMEG_5395	MSMEG_5395	Rv1028c		sodium ion:proline symporter		SSS	The Solute:Sodium Symporter (SSS) Family	N/A	N/A	1.06227	N/A	N/A	N/A
MSMEG_6130	MSMEG_6130			sodium ion:proline symporter		SSS	The Solute:Sodium Symporter (SSS) Family	1.91146	1.0062	N/A	1.91146	N/A	N/A
MSMEG_1448	MSMEG_1448			sulfate		SulP	The Sulfate Permease (SulP) Family	N/A	N/A	1.16955	N/A	-1.54796	2.26734
MSMEG_2796	MSMEG_2796			tellurite		TDT	The Telurite-resistance/Dicarboxylate Transporter (TDT) Family	1.08447	N/A	N/A	1.08447	N/A	N/A
MSMEG_5845	MSMEG_5845			tellurite		TDT	The Telurite-resistance/Dicarboxylate Transporter (TDT) Family	N/A	-1.81647	-1.60219	N/A	N/A	N/A
MSMEG_0984	MSMEG_0984			C4-dicarboxylate		TRAP-T	The Tripartite ATP-independent Periplasmic Transporter (TRAP-T) Family	N/A	N/A	-1.19348	N/A	N/A	N/A
MSMEG_3348	MSMEG_3348			C4-dicarboxylate		TRAP-T	The Tripartite ATP-independent Periplasmic Transporter (TRAP-T) Family	-1.76416	N/A	N/A	-1.76416	N/A	N/A
MSMEG_3350	MSMEG_3350			C4-dicarboxylate		TRAP-T	The Tripartite ATP-independent Periplasmic Transporter (TRAP-T) Family	-2.57581	N/A	N/A	-2.57581	N/A	N/A
MSMEG_6844	MSMEG_6844			C4-dicarboxylate		TRAP-T	The Tripartite ATP-independent Periplasmic Transporter (TRAP-T) Family	1.26715	N/A	N/A	1.26715	N/A	N/A
MSMEG_4208	MSMEG_4208			tricarboxylate (TctA)	TctA	TTT	The Tricarboxylate Transporter (TTT) Family	-2.63582	-1.19172	N/A	-2.63582	1.44409	N/A
MSMEG_4210	MSMEG_4210			tricarboxylate (TctC)	TctC	TTT	The Tricarboxylate Transporter (TTT) Family	-2.35263	N/A	N/A	-2.35263	1.65979	N/A
MSMEG_1942	MSMEG_1942			vacuolar iron uptake transporter homolog		VIT	The Vacuolar Iron Transporter (VIT) Family	1.82506	1.54904	N/A	1.82506	N/A	-1.33062
MSMEG_3328	MSMEG_3328			Unclassified		LIC	The Neurotransmitter Receptor	5.8392	5.56751	5.95267	5.8392	N/A	N/A
MSMEG_6466	MSMEG_6466			glycerol uptake		MIP	The Major Intrinsic Protein (MIP) Family	N/A	N/A	1.58652	N/A	N/A	N/A
MSMEG_6758	MSMEG_6758			glycerol uptake		MIP	The Major Intrinsic Protein (MIP) Family	-1.02709	N/A	N/A	-1.02709	N/A	N/A
MSMEG_5056	corA	Rv1239c		magnesium/cobalt ion		MIT	The CorA Metal Ion Transporter (MIT) Family	1.0935	1.04633	N/A	1.0935	N/A	N/A
MSMEG_0137	MSMEG_0137	Rv0172,Rv0592		toluene tolerance	binding protein	MIT	The CorA Metal Ion Transporter (MIT) Family	-1.9786	-1.75309	N/A	-1.9786	N/A	1.09183
MSMEG_1315	MSMEG_1315			small-conductance mechanosensitive ion channel		MscS	The Small Conductance Mechanosensitive Ion Channel (MscS) Family	-1.94539	-2.02908	N/A	-1.94539	N/A	1.77619
MSMEG_3579	MSMEG_3579	Rv2434c		small-conductance mechanosensitive ion channel		MscS	The Small Conductance Mechanosensitive Ion Channel (MscS) Family	-1.21591	-1.24913	N/A	-1.21591	N/A	1.71426
MSMEG_5496	MSMEG_5496			small-conductance mechanosensitive ion channel		MscS	The Small Conductance Mechanosensitive Ion Channel (MscS) Family	-2.49973	-3.06434	-2.37097	-2.49973	N/A	N/A
MSMEG_5336	MSMEG_5336			amide/urea		UAC	The Urea/Amide Channel (UAC) Family	N/A	-1.40331	-3.78436	N/A	-1.53438	-2.38105
MSMEG_5418	MSMEG_5418		Cluster4	iron ion		ILT	The Iron/Lead Transporter (ILT) Superfamily	-2.00258	-1.42674	N/A	-2.00258	N/A	N/A
MSMEG_5420	MSMEG_5420			iron ion		ILT	The Iron/Lead Transporter (ILT) Superfamily	N/A	-1.407	-1.287	N/A	N/A	N/A
MSMEG_6567	MSMEG_6567			iron ion		ILT	The Iron/Lead Transporter (ILT) Superfamily	-1.40151	-1.38642	N/A	-1.40151	N/A	N/A
MSMEG_6136	MSMEG_6136			tellurium ion efflux		TerC	The Tellurium Ion Resistance (TerC) Family	1.05311	N/A	1.49813	1.05311	N/A	1.25426
MSMEG_0084	MSMEG_0084			Unclassified	HPr	GPTS	General PTS	-1.46771	N/A	N/A	-1.46771	N/A	N/A
MSMEG_2116	MSMEG_2116			glucose/maltose/N-acetylglucosamine	EnzymeIIABC	SSPTS	Sugar Specific PTS	-1.53445	N/A	N/A	-1.53445	N/A	N/A
