# Supplementary material for: Dynamic Transcriptional Landscape of Mycobacterium smegmatis under Cold Stress
Source: Int J Mol Sci. 2023 Aug 11;24(16):12706. doi: 10.3390/ijms241612706 (PMC10454040; doi:10.3390/ijms241612706)
Supplement: Supplementary file 1 [file ijms-24-12706-s001.zip › Supplementary_table_S6.xlsx]

## Sheet: Sheet1
Name	Sequence
MSMEG_0158_qfor	GGAGCAGAACTGGGTCCGTAC
MSMEG_0158_qrev	CTCGAAGATCTTGTCCTGACGGG
MSMEG_1972_qfor	GAAACCGAGAACAGCCGTCCG
MSMEG_1972_qrev	TCCGAGAGACAGGCGATGAACC
MSMEG_2909_qfor	TGTTCAACTCGATCTGGGACTGC
MSMEG_2909_qrev	ATCCCGTTCGCACACCGTAC
MSMEG_3722_qfor	CCACGTCCGGATGAGGTTCGA
MSMEG_3722_qrev	ACCTGGATCTCCGCGATGGT
MSMEG_4793_qfor	GGATGTGAATGCGCTGACATCGT
MSMEG_4793_qrev	CTCGATCAACTGGCCGATCACC
MSMEG_6159_qfor	CTCCGCTGACGTGTTTGTCC
MSMEG_6159_qrev	TGGCCGACCTCGAACTCAAC
16S_qfor	ATGTCGGTTCCCTTGTGGC
16S_qrev	CAAGGGTTGCGCTCGTTG
